# Supplementary material for: Origin and diffusion of human Y chromosome haplogroup J1-M267
Source: Sci Rep. 2021 Mar 23;11:6659. doi: 10.1038/s41598-021-85883-2 (PMC7987999; doi:10.1038/s41598-021-85883-2)
Supplement: Supplementary file 3 — Supplementary File S1. [file 41598_2021_85883_MOESM3_ESM.txt]

#NEXUS
Begin taxa;
	Dimensions ntax=173;
	Taxlabels
		Abkhazian_EBC_GS000014410_J2a
		Afghani_Jew_Cohen_GRC15560131_J1
		Albanian_EBC_GS000035434_J1
		Armenian_110_GRC15491767_J1
		Armenian_138_GRC15491768_J1
		Armenian_141_GRC15491769_J1
		Armenian_164_GRC15491773_J1
		Armenian_220_EBC_GS000035124_J1
		Armenian_230_EBC_GS000035125_J1
		Armenian_286_GRC15491776_J1
		Armenian_288_GRC15491777_J1
		Armenian_308_GRC15491778_J1
		Armenian_352_EBC_GS000035126_J1
		Armenian_3_EBC_GS000013745_J1
		Ashkenazi_Jew_Cohen_GRC15560128_J1
		Ashkenazi_Jew_Cohen_GRC15560129_J1
		Ashkenazi_Jew_Cohen_GRC15560134_J1
		Ashkenazi_Jew_Cohen_GRC15560164_J1
		Ashkenazi_Jew_Cohen_GRC15560171_J1
		Ashkenazi_Jew_GS000010784_J1
		Ashkenazi_Jew_GS000010797_J1
		Ashkenazi_Jew_GS000010845_J1
		Ashkenazi_Jew_GS000010966_J1
		Ashkenazi_Jew_GS000015788_J1
		Ashkenazi_Jew_father_hu6E4515_Illumina_J1
		Assyrian_2_GRC15491782_J1
		Avar_EBC_GS000014405_J1
		Azerbaijani_EBC_GS000013741_J1
		Balochi_HGDP00057_J1
		Balochi_HGDP00074_J1
		Bedouin_B1_HGDP00616_ERR1025611_J1
		Bedouin_HGDP00608_J1
		Bedouin_HGDP00609_J1
		Bedouin_HGDP00610_J1
		Bedouin_HGDP00611_J1
		Bedouin_HGDP00618_J1
		Bedouin_HGDP00619_J1
		Bedouin_HGDP00623_J1
		Bedouin_HGDP00624_J1
		Bedouin_HGDP00627_J1
		Bedouin_HGDP00629_J1
		Bedouin_HGDP00630_J1
		Bedouin_HGDP00631_J1
		Bedouin_HGDP00639_J1
		Bedouin_HGDP00641_J1
		Bedouin_HGDP00644_J1
		Bedouin_HGDP00645_J1
		Bedouin_HGDP00648_J1
		Bedouin_HGDP00654_J1
		Brahui_HGDP00015_J1
		Brahui_HGDP00043_J1
		Brahui_HGDP00045_J1
		Bulgarian_Jew_Cohen_GRC15560136_J1
		Canada_PGPC_0005_J1
		Canada_PGPC_0054_J1
		Chechen_1_ch113_ERR1025599_J1
		ChineseHanBeijing_CHB_NA18524_SAMN00000416_J1
		Colombian_CLM_HG01130_ERR3242787_J1
		Colombian_CLM_HG01253_ERR3241864_J1
		Colombian_CLM_HG01256_ERR3241866_J1
		Colombian_CLM_HG01431_ERR3242798_J1
		Colombian_CLM_HG01437_ERR3241898_J1
		Colombian_CLM_HG01494_ERR3241912_J1
		Czech_2_NA15728_ERR1395604_J1
		Druze_2_HGDP00597_ERR1025619_J1
		Druze_GRC15560112_J1
		Druze_ISR35_EBC_GS000016136_J1
		Druze_NA11522_SRR6277237_J1
		Egyptian_698_GRC15491793_J1
		Egyptian_South_SRR5738871_EGP2_J1
		EuropeanAmerican_CEU_NA12282_ERR3239468_J1
		Finnish_FIN_HG00181_ERR3240168_J1
		Greek_EGAR00001333758_J1
		Greek_EGAR00001333805_J1
		Iberian_IBS_HG01686_ERR3241977_J1
		Iraqi01_IRQ01_10BA65_J1
		Iraqi_Jew_2_4291_ERR1395620_J1
		Jordanian_1069_GRC15491792_J1
		Jordanian_2_603_ERR1347659_J1
		Jordanian_757_GRC15491791_J1
		Jordanian_EBC_GS000014474_J1
		Kumyk_EBC_GS000014368_J1
		Kuwaiti_221_GRC15491790_J1
		Kuwaiti_30_GRC15491789_J1
		Kuwaiti_KWB1_SRR1274986_J1
		Kuwaiti_KWS1_SRR1274983_J1
		Kuwaiti_KWS2_SRR1274984_J1
		Lebanese_EGAN00001455365_J1
		Lezgin_EBC_GS000013724_J1
		Malay_SS6002754_J1
		Moroccan_Jew_Cohen_GRC15560169_J1
		Muslim_Arab_Israel_EBC_GS000016213_J1
		Omani_1083_GRC15491783_J1
		Omani_1456_GRC15491784_J1
		Palestinian_HGDP00678_J1
		Peruvian_PEL_HG01571_ERR3241986_J1
		Peruvian_PEL_HG01935_GS000012139_J1
		Peruvian_PEL_HG02253_ERR3242817_J1
		PuertoRican_PUR_HG01069_ERR3241809_J1
		Punjabi_PJL_HG03767_ERR3243044_J1
		Qatari_SRR2098179_J1
		Qatari_SRR2098183_J1
		Qatari_SRR2098185_J1
		Qatari_SRR2098186_J1
		Qatari_SRR2098188_J1
		Qatari_SRR2098189_J1
		Qatari_SRR2098195_J1
		Qatari_SRR2098199_J1
		Qatari_SRR2098202_J1
		Qatari_SRR2098206_J1
		Qatari_SRR2098210_J1
		Qatari_SRR2098212_J1
		Qatari_SRR2098218_J1
		Qatari_SRR2098219_J1
		Qatari_SRR2098222_J1
		Qatari_SRR2098225_J1
		Qatari_SRR2098226_J1
		Qatari_SRR2098228_J1
		Qatari_SRR2098230_J1
		Qatari_SRR2098232_J1
		Qatari_SRR2098233_J1
		Qatari_SRR2098234_J1
		Qatari_SRR2098236_J1
		Qatari_SRR2098237_J1
		Qatari_SRR2098238_J1
		Qatari_SRR2098241_J1
		Qatari_SRR2098243_J1
		Qatari_SRR2098265_J1
		Sardinian_1_HGDP01079_ERR1019068_J1
		Sardinian_3_HGDP01076_ERR1395597_J1
		SaudiArabian_847_GRC15491785_J1
		Saudi_Arabian_EBC_GS000016180_J1
		Saudi_Arabian_EBC_GS000016277_J1
		Sindhi_HGDP00197_J1
		Tabasaran_EBC_GS000014421_J1
		Turkish_Jew_Cohen_GRC15560184_J1
		Turkish_SRR846983_J1
		Tuscan_TSI_NA20543_ERR3239823_J1
		USA_PGP_GS000009929_J1
		USA_from_Germany_huD2F73D_GS000037502_J1
		USA_from_Latvia_hu0486D6_GS000037846_J1
		USA_from_Turkey_huC39FB3_GS000038918_J1
		USA_white_hu632082_GS000039013_J1
		Yemeni11_Hudayda_EGAN00001456765_EGAR00001498870_J1
		Yemeni12_Hudayda_EGAN00001456774_EGAR00001498872_J1
		Yemeni13_Ibb_EGAN00001456560_EGAR00001498826_J1
		Yemeni14_Mahwit_EGAN00001456573_EGAR00001498831_J1
		Yemeni15_Bayda_EGAN00001456575_EGAR00001498832_J1
		Yemeni16_Amran_EGAN00001456579_EGAR00001498847_J1
		Yemeni18_Hadramout_EGAN00001456602_EGAR00001498851_J1
		Yemeni19_Hadramout_EGAN00001456613_EGAR00001498852_J1
		Yemeni20_Abyan_EGAN00001456614_EGAR00001498835_J1
		Yemeni21_Saada_EGAN00001456615_EGAR00001498836_J1
		Yemeni23_Maarib_EGAN00001456620_EGAR00001498853_J1
		Yemeni24_Mahwit_EGAN00001456622_EGAR00001498854_J1
		Yemeni25_Hadramout_EGAN00001456629_EGAR00001498855_J1
		Yemeni26_Maarib_EGAN00001456634_EGAR00001498856_J1
		Yemeni27_Ibb_EGAN00001456637_EGAR00001498840_J1
		Yemeni29_Saada_EGAN00001456660_EGAR00001498842_J1
		Yemeni30_Dhamar_EGAN00001456668_EGAR00001498860_J1
		Yemeni32_Maarib_EGAN00001456675_EGAR00001498861_J1
		Yemeni33_Mahwit_EGAN00001456680_EGAR00001498862_J1
		Yemeni34_Dhamar_EGAN00001456684_EGAR00001498863_J1
		Yemeni35_Maarib_EGAN00001456690_EGAR00001498864_J1
		Yemeni36_Taizz_EGAN00001456732_EGAR00001498865_J1
		Yemeni37_Taizz_EGAN00001456737_EGAR00001498866_J1
		Yemeni38_Taizz_EGAN00001456743_EGAR00001498867_J1
		Yemeni_1563_GRC15491787_J1
		Yemeni_1608_GRC15491788_J1
		Yemeni_noinfo_EGAN00001456590_EGAR00001498849_J1
		Yemenite_Jew_Cohen_GRC15560123_J1
		Yemenite_Jew_ISR41_EBC_GS000016973_J1
		Yemenite_Jew_Israel49_EBC_GS000016887_J1
		;
End;
Begin trees;
	Translate
		1 Abkhazian_EBC_GS000014410_J2a,
		2 Afghani_Jew_Cohen_GRC15560131_J1,
		3 Albanian_EBC_GS000035434_J1,
		4 Armenian_110_GRC15491767_J1,
		5 Armenian_138_GRC15491768_J1,
		6 Armenian_141_GRC15491769_J1,
		7 Armenian_164_GRC15491773_J1,
		8 Armenian_220_EBC_GS000035124_J1,
		9 Armenian_230_EBC_GS000035125_J1,
		10 Armenian_286_GRC15491776_J1,
		11 Armenian_288_GRC15491777_J1,
		12 Armenian_308_GRC15491778_J1,
		13 Armenian_352_EBC_GS000035126_J1,
		14 Armenian_3_EBC_GS000013745_J1,
		15 Ashkenazi_Jew_Cohen_GRC15560128_J1,
		16 Ashkenazi_Jew_Cohen_GRC15560129_J1,
		17 Ashkenazi_Jew_Cohen_GRC15560134_J1,
		18 Ashkenazi_Jew_Cohen_GRC15560164_J1,
		19 Ashkenazi_Jew_Cohen_GRC15560171_J1,
		20 Ashkenazi_Jew_GS000010784_J1,
		21 Ashkenazi_Jew_GS000010797_J1,
		22 Ashkenazi_Jew_GS000010845_J1,
		23 Ashkenazi_Jew_GS000010966_J1,
		24 Ashkenazi_Jew_GS000015788_J1,
		25 Ashkenazi_Jew_father_hu6E4515_Illumina_J1,
		26 Assyrian_2_GRC15491782_J1,
		27 Avar_EBC_GS000014405_J1,
		28 Azerbaijani_EBC_GS000013741_J1,
		29 Balochi_HGDP00057_J1,
		30 Balochi_HGDP00074_J1,
		31 Bedouin_B1_HGDP00616_ERR1025611_J1,
		32 Bedouin_HGDP00608_J1,
		33 Bedouin_HGDP00609_J1,
		34 Bedouin_HGDP00610_J1,
		35 Bedouin_HGDP00611_J1,
		36 Bedouin_HGDP00618_J1,
		37 Bedouin_HGDP00619_J1,
		38 Bedouin_HGDP00623_J1,
		39 Bedouin_HGDP00624_J1,
		40 Bedouin_HGDP00627_J1,
		41 Bedouin_HGDP00629_J1,
		42 Bedouin_HGDP00630_J1,
		43 Bedouin_HGDP00631_J1,
		44 Bedouin_HGDP00639_J1,
		45 Bedouin_HGDP00641_J1,
		46 Bedouin_HGDP00644_J1,
		47 Bedouin_HGDP00645_J1,
		48 Bedouin_HGDP00648_J1,
		49 Bedouin_HGDP00654_J1,
		50 Brahui_HGDP00015_J1,
		51 Brahui_HGDP00043_J1,
		52 Brahui_HGDP00045_J1,
		53 Bulgarian_Jew_Cohen_GRC15560136_J1,
		54 Canada_PGPC_0005_J1,
		55 Canada_PGPC_0054_J1,
		56 Chechen_1_ch113_ERR1025599_J1,
		57 ChineseHanBeijing_CHB_NA18524_SAMN00000416_J1,
		58 Colombian_CLM_HG01130_ERR3242787_J1,
		59 Colombian_CLM_HG01253_ERR3241864_J1,
		60 Colombian_CLM_HG01256_ERR3241866_J1,
		61 Colombian_CLM_HG01431_ERR3242798_J1,
		62 Colombian_CLM_HG01437_ERR3241898_J1,
		63 Colombian_CLM_HG01494_ERR3241912_J1,
		64 Czech_2_NA15728_ERR1395604_J1,
		65 Druze_2_HGDP00597_ERR1025619_J1,
		66 Druze_GRC15560112_J1,
		67 Druze_ISR35_EBC_GS000016136_J1,
		68 Druze_NA11522_SRR6277237_J1,
		69 Egyptian_698_GRC15491793_J1,
		70 Egyptian_South_SRR5738871_EGP2_J1,
		71 EuropeanAmerican_CEU_NA12282_ERR3239468_J1,
		72 Finnish_FIN_HG00181_ERR3240168_J1,
		73 Greek_EGAR00001333758_J1,
		74 Greek_EGAR00001333805_J1,
		75 Iberian_IBS_HG01686_ERR3241977_J1,
		76 Iraqi01_IRQ01_10BA65_J1,
		77 Iraqi_Jew_2_4291_ERR1395620_J1,
		78 Jordanian_1069_GRC15491792_J1,
		79 Jordanian_2_603_ERR1347659_J1,
		80 Jordanian_757_GRC15491791_J1,
		81 Jordanian_EBC_GS000014474_J1,
		82 Kumyk_EBC_GS000014368_J1,
		83 Kuwaiti_221_GRC15491790_J1,
		84 Kuwaiti_30_GRC15491789_J1,
		85 Kuwaiti_KWB1_SRR1274986_J1,
		86 Kuwaiti_KWS1_SRR1274983_J1,
		87 Kuwaiti_KWS2_SRR1274984_J1,
		88 Lebanese_EGAN00001455365_J1,
		89 Lezgin_EBC_GS000013724_J1,
		90 Malay_SS6002754_J1,
		91 Moroccan_Jew_Cohen_GRC15560169_J1,
		92 Muslim_Arab_Israel_EBC_GS000016213_J1,
		93 Omani_1083_GRC15491783_J1,
		94 Omani_1456_GRC15491784_J1,
		95 Palestinian_HGDP00678_J1,
		96 Peruvian_PEL_HG01571_ERR3241986_J1,
		97 Peruvian_PEL_HG01935_GS000012139_J1,
		98 Peruvian_PEL_HG02253_ERR3242817_J1,
		99 PuertoRican_PUR_HG01069_ERR3241809_J1,
		100 Punjabi_PJL_HG03767_ERR3243044_J1,
		101 Qatari_SRR2098179_J1,
		102 Qatari_SRR2098183_J1,
		103 Qatari_SRR2098185_J1,
		104 Qatari_SRR2098186_J1,
		105 Qatari_SRR2098188_J1,
		106 Qatari_SRR2098189_J1,
		107 Qatari_SRR2098195_J1,
		108 Qatari_SRR2098199_J1,
		109 Qatari_SRR2098202_J1,
		110 Qatari_SRR2098206_J1,
		111 Qatari_SRR2098210_J1,
		112 Qatari_SRR2098212_J1,
		113 Qatari_SRR2098218_J1,
		114 Qatari_SRR2098219_J1,
		115 Qatari_SRR2098222_J1,
		116 Qatari_SRR2098225_J1,
		117 Qatari_SRR2098226_J1,
		118 Qatari_SRR2098228_J1,
		119 Qatari_SRR2098230_J1,
		120 Qatari_SRR2098232_J1,
		121 Qatari_SRR2098233_J1,
		122 Qatari_SRR2098234_J1,
		123 Qatari_SRR2098236_J1,
		124 Qatari_SRR2098237_J1,
		125 Qatari_SRR2098238_J1,
		126 Qatari_SRR2098241_J1,
		127 Qatari_SRR2098243_J1,
		128 Qatari_SRR2098265_J1,
		129 Sardinian_1_HGDP01079_ERR1019068_J1,
		130 Sardinian_3_HGDP01076_ERR1395597_J1,
		131 SaudiArabian_847_GRC15491785_J1,
		132 Saudi_Arabian_EBC_GS000016180_J1,
		133 Saudi_Arabian_EBC_GS000016277_J1,
		134 Sindhi_HGDP00197_J1,
		135 Tabasaran_EBC_GS000014421_J1,
		136 Turkish_Jew_Cohen_GRC15560184_J1,
		137 Turkish_SRR846983_J1,
		138 Tuscan_TSI_NA20543_ERR3239823_J1,
		139 USA_PGP_GS000009929_J1,
		140 USA_from_Germany_huD2F73D_GS000037502_J1,
		141 USA_from_Latvia_hu0486D6_GS000037846_J1,
		142 USA_from_Turkey_huC39FB3_GS000038918_J1,
		143 USA_white_hu632082_GS000039013_J1,
		144 Yemeni11_Hudayda_EGAN00001456765_EGAR00001498870_J1,
		145 Yemeni12_Hudayda_EGAN00001456774_EGAR00001498872_J1,
		146 Yemeni13_Ibb_EGAN00001456560_EGAR00001498826_J1,
		147 Yemeni14_Mahwit_EGAN00001456573_EGAR00001498831_J1,
		148 Yemeni15_Bayda_EGAN00001456575_EGAR00001498832_J1,
		149 Yemeni16_Amran_EGAN00001456579_EGAR00001498847_J1,
		150 Yemeni18_Hadramout_EGAN00001456602_EGAR00001498851_J1,
		151 Yemeni19_Hadramout_EGAN00001456613_EGAR00001498852_J1,
		152 Yemeni20_Abyan_EGAN00001456614_EGAR00001498835_J1,
		153 Yemeni21_Saada_EGAN00001456615_EGAR00001498836_J1,
		154 Yemeni23_Maarib_EGAN00001456620_EGAR00001498853_J1,
		155 Yemeni24_Mahwit_EGAN00001456622_EGAR00001498854_J1,
		156 Yemeni25_Hadramout_EGAN00001456629_EGAR00001498855_J1,
		157 Yemeni26_Maarib_EGAN00001456634_EGAR00001498856_J1,
		158 Yemeni27_Ibb_EGAN00001456637_EGAR00001498840_J1,
		159 Yemeni29_Saada_EGAN00001456660_EGAR00001498842_J1,
		160 Yemeni30_Dhamar_EGAN00001456668_EGAR00001498860_J1,
		161 Yemeni32_Maarib_EGAN00001456675_EGAR00001498861_J1,
		162 Yemeni33_Mahwit_EGAN00001456680_EGAR00001498862_J1,
		163 Yemeni34_Dhamar_EGAN00001456684_EGAR00001498863_J1,
		164 Yemeni35_Maarib_EGAN00001456690_EGAR00001498864_J1,
		165 Yemeni36_Taizz_EGAN00001456732_EGAR00001498865_J1,
		166 Yemeni37_Taizz_EGAN00001456737_EGAR00001498866_J1,
		167 Yemeni38_Taizz_EGAN00001456743_EGAR00001498867_J1,
		168 Yemeni_1563_GRC15491787_J1,
		169 Yemeni_1608_GRC15491788_J1,
		170 Yemeni_noinfo_EGAN00001456590_EGAR00001498849_J1,
		171 Yemenite_Jew_Cohen_GRC15560123_J1,
		172 Yemenite_Jew_ISR41_EBC_GS000016973_J1,
		173 Yemenite_Jew_Israel49_EBC_GS000016887_J1
		;
tree TREE1 = [&R] (((((11[&length_range={5137.088648559,13317.32309927},height_95%_HPD={0.0,7.494236342608929E-9},rate_95%_HPD={9.905295181816145E-8,1.676720980853317E-7},length_95%_HPD={6661.206307378,11219.51210048},rate=1.307179444113735E-7,length=8862.976633609627,rate_median=1.290193184578294E-7,length_median=8825.831648132,height_median=3.9981387089937925E-9,rate_range={8.190338226450746E-8…
End;
