# Supplementary material for: Origin and diffusion of human Y chromosome haplogroup J1-M267
Source: Sci Rep. 2021 Mar 23;11:6659. doi: 10.1038/s41598-021-85883-2 (PMC7987999; doi:10.1038/s41598-021-85883-2)
Supplement: Supplementary file 6 — Supplementary Tables. [file 41598_2021_85883_MOESM6_ESM.xlsx]

## Sheet: Supplementary Spreadsheets
Origin and diffusion of human Y chromosome haplogroup J1-M267
Hovhannes Sahakyan1,2,†,*, Ashot Margaryan2,3,†, Lauri Saag1, Monika Karmin1,4, Rodrigo Flores1, Marc Haber5, Alena Kushniarevich1, Zaruhi Khachatryan2, Ardeshir Bahmanimehr2,11, Jüri Parik1,6, Tatiana Karafet7, Bayazit Yunusbayev1,8, Tuuli Reisberg9, Anu Solnik1, Ene Metspalu1, Anahit Hovhannisyan2, Elza K Khusnutdinova8,10, Doron M Behar1, Mait Metspalu1, Levon Yepiskoposyan2, Siiri Rootsi1,†, …
1Estonian Biocentre, Institute of Genomics, University of Tartu, Tartu, 51010, Estonia.
2Laboratory of Evolutionary Genomics, Institute of Molecular Biology of National Academy of Sciences of the Republic of Armenia, Yerevan, 0014, Armenia.
3Lundbeck Foundation, GeoGenetics Centre, Department of Biology, University of Copenhagen, Copenhagen K, 1350, Denmark.
4Statistics and Bioinformatics Group, Institute of Fundamental Sciences, Massey University, Palmerston North, Manawatu, 4442, New Zealand.
5Institute of Cancer and Genomic Sciences, University of Birmingham, Birmingham, B15 2TT, UK.
6Department of Evolutionary Biology, Institute of Cell and Molecular Biology, University of Tartu, Tartu 51010, Estonia.
7ARL Division of Biotechnology, University of Arizona, Tucson, Arizona, 85721, USA.
8Department of Genetics and Fundamental Medicine of Bashkir State University, Ufa, 450076, Bashkortostan, Russia.
9Core Facility, Institute of Genomics, University of Tartu, Tartu, 51010, Estonia
10Institute of Biochemistry and Genetics of Ufa Federal Research Center of the Russian Academy of Sciences, Ufa, 450054, Russia.
11Present address: Thalassemia and Haemophilia Genetic PND Research Center, Dastgheib Hospital, Shiraz University of Medical Sciences, Shiraz, 71456–83769, Iran.
†These authors contributed equally to this work.
*Corresponding author: E-mail: hovhannes.sahakyan@ut.ee, hovhannesuk@yahoo.co.uk

## Sheet: Supplementary Table S1
Supplementary Table S1. The sample list for whole Y chromosome analyses.
Sample ID	Population	Region	Haplogroup	The list of the analyses performed: maximum likelihood (1), Bayesian continuous phylogeographic (2) and Bayesian skyline demographic (3)	References	Additional info
Georgian_GS000035150_I3	Georgians	_	I3-L596	included in 1	Karmin et al., 2015
Finnish_FIN_HG00310_ERR3241793_I1	Finnish	_	I1-M253	included in 1	The 1000 Genomes Project Consortium, 2015
Abkhazian_EBC_GS000014410_J2a	Abkhazians	_	J2a-M410	included in 1	Karmin et al., 2015
Greek_EGAR00001333808_J2b	Greeks	_	J2b-M12	included in 1	Haber et al., 2016; Gilly et al., 2018
Afghani_Jew_Cohen_GRC15560131_J1	Afghani Jews, Cohens	West Asia and Egypt	J1a1a1-P58	included in 1 and 3	Behar et al., 2017
Albanian_EBC_GS000035434_J1	Albanians	Europe	J1a1a1-P58	included in 1, 2 and 3	Karmin et al., 2015
Armenian_3_EBC_GS000013745_J1	Armenians	West Asia and Egypt	J1a1a1-P58	included in 1, 2 and 3	Karmin et al., 2015
Armenian_110_GRC15491767_J1	Armenians	West Asia and Egypt	J1a1a1-P58	included in 1, 2 and 3	This study
Armenian_138_GRC15491768_J1	Armenians	West Asia and Egypt	J1a1a1-P58	included in 1, 2 and 3	This study
Armenian_141_GRC15491769_J1	Armenians	West Asia and Egypt	J1-M267(xP58)	included in 1, 2 and 3	This study
Armenian_164_GRC15491773_J1	Armenians	West Asia and Egypt	J1-M267(xP58)	included in 1, 2 and 3	This study
Armenian_220_EBC_GS000035124_J1	Armenians	West Asia and Egypt	J1a1a1-P58	included in 1, 2 and 3	Karmin et al., 2015
Armenian_230_EBC_GS000035125_J1	Armenians	West Asia and Egypt	J1a1a1-P58	included in 1, 2 and 3	Karmin et al., 2015
Armenian_286_GRC15491776_J1	Armenians	West Asia and Egypt	J1-M267(xP58)	included in 1, 2 and 3	This study
Armenian_288_GRC15491777_J1	Armenians	West Asia and Egypt	J1-M267(xP58)	included in 1, 2 and 3	This study
Armenian_308_GRC15491778_J1	Armenians	West Asia and Egypt	J1a1a1-P58	included in 1, 2 and 3	This study
Armenian_352_EBC_GS000035126_J1	Armenians	West Asia and Egypt	J1a1a1-P58	included in 1, 2 and 3	Karmin et al., 2015
Ashkenazi_Jew_Cohen_GRC15560128_J1	Ashkenazi Jews, Cohens	West Asia and Egypt	J1a1a1-P58	included in 1 and 3	Behar et al., 2017
Ashkenazi_Jew_Cohen_GRC15560129_J1	Ashkenazi Jews, Cohens	West Asia and Egypt	J1a1a1-P58	included in 1, 2 and 3	Behar et al., 2017
Ashkenazi_Jew_Cohen_GRC15560134_J1	Ashkenazi Jews, Cohens	West Asia and Egypt	J1a1a1-P58	included in 1 and 3	Behar et al., 2017
Ashkenazi_Jew_Cohen_GRC15560164_J1	Ashkenazi Jews, Cohens	West Asia and Egypt	J1a1a1-P58	included in 1, 2 and 3	Behar et al., 2017
Ashkenazi_Jew_Cohen_GRC15560171_J1	Ashkenazi Jews, Cohens	West Asia and Egypt	J1a1a1-P58	included in 1, 2 and 3	Behar et al., 2017
Ashkenazi_Jew_father_hu6E4515_Illumina_J1	Ashkenazi Jews	West Asia and Egypt	J1a1a1-P58	included in 1, 2 and 3	Zook et al., 2016
Ashkenazi_Jew_GS000010784_J1	Ashkenazi Jews	West Asia and Egypt	J1a1a1-P58	included in 1, 2 and 3	Carmi et al., 2014
Ashkenazi_Jew_GS000010797_J1	Ashkenazi Jews	West Asia and Egypt	J1a1a1-P58	included in 1, 2 and 3	Carmi et al., 2014
Ashkenazi_Jew_GS000010845_J1	Ashkenazi Jews	West Asia and Egypt	J1a1a1-P58	included in 1 and 3	Carmi et al., 2014
Ashkenazi_Jew_GS000010966_J1	Ashkenazi Jews	West Asia and Egypt	J1a1a1-P58	included in 1, 2 and 3	Carmi et al., 2014
Ashkenazi_Jew_GS000015788_J1	Ashkenazi Jews	West Asia and Egypt	J1a1a1-P58	included in 1, 2 and 3	Carmi et al., 2014
Assyrian_2_GRC15491782_J1	Assyrians	West Asia and Egypt	J1-M267(xP58)	included in 1, 2 and 3	Behar et al., 2017
Avar_EBC_GS000014405_J1	Avars	West Asia and Egypt	J1-M267(xP58)	included in 1, 2 and 3	Karmin et al., 2015
Azerbaijani_EBC_GS000013741_J1	Azerbaijanis	West Asia and Egypt	J1-M267(xP58)	included in 1, 2 and 3	Karmin et al., 2015
Balochi_HGDP00057_J1	Balochis	South Asia	J1a1a1-P58	included in 1, 2 and 3	Bergström et al., 2020; http://ftp.1000genomes.ebi.ac.uk/vol1/ftp/data_collections/HGDP/data/
Balochi_HGDP00074_J1	Balochis	South Asia	J1a1a1-P58	included in 1, 2 and 3	Bergström et al., 2020; http://ftp.1000genomes.ebi.ac.uk/vol1/ftp/data_collections/HGDP/data/
Bedouin_B1_HGDP00616_ERR1025611_J1	Bedouins	West Asia and Egypt	J1a1a1-P58	included in 1, 2 and 3	Mallick et al., 2016
Bedouin_HGDP00608_J1	Bedouins	West Asia and Egypt	J1a1a1-P58	included in 1 and 3	Bergström et al., 2020; http://ftp.1000genomes.ebi.ac.uk/vol1/ftp/data_collections/HGDP/data/
Bedouin_HGDP00609_J1	Bedouins	West Asia and Egypt	J1a1a1-P58	included in 1, 2 and 3	Bergström et al., 2020; http://ftp.1000genomes.ebi.ac.uk/vol1/ftp/data_collections/HGDP/data/
Bedouin_HGDP00610_J1	Bedouins	West Asia and Egypt	J1a1a1-P58	included in 1, 2 and 3	Bergström et al., 2020; http://ftp.1000genomes.ebi.ac.uk/vol1/ftp/data_collections/HGDP/data/
Bedouin_HGDP00611_J1	Bedouins	West Asia and Egypt	J1a1a1-P58	included in 1, 2 and 3	Bergström et al., 2020; http://ftp.1000genomes.ebi.ac.uk/vol1/ftp/data_collections/HGDP/data/
Bedouin_HGDP00618_J1	Bedouins	West Asia and Egypt	J1a1a1-P58	included in 1, 2 and 3	Bergström et al., 2020; http://ftp.1000genomes.ebi.ac.uk/vol1/ftp/data_collections/HGDP/data/
Bedouin_HGDP00619_J1	Bedouins	West Asia and Egypt	J1a1a1-P58	included in 1, 2 and 3	Bergström et al., 2020; http://ftp.1000genomes.ebi.ac.uk/vol1/ftp/data_collections/HGDP/data/
Bedouin_HGDP00623_J1	Bedouins	West Asia and Egypt	J1a1a1-P58	included in 1 and 3	Bergström et al., 2020; http://ftp.1000genomes.ebi.ac.uk/vol1/ftp/data_collections/HGDP/data/
Bedouin_HGDP00624_J1	Bedouins	West Asia and Egypt	J1a1a1-P58	included in 1 and 3	Bergström et al., 2020; http://ftp.1000genomes.ebi.ac.uk/vol1/ftp/data_collections/HGDP/data/
Bedouin_HGDP00627_J1	Bedouins	West Asia and Egypt	J1a1a1-P58	included in 1 and 3	Bergström et al., 2020; http://ftp.1000genomes.ebi.ac.uk/vol1/ftp/data_collections/HGDP/data/
Bedouin_HGDP00629_J1	Bedouins	West Asia and Egypt	J1a1a1-P58	included in 1 and 3	Bergström et al., 2020; http://ftp.1000genomes.ebi.ac.uk/vol1/ftp/data_collections/HGDP/data/
Bedouin_HGDP00630_J1	Bedouins	West Asia and Egypt	J1a1a1-P58	included in 1 and 3	Bergström et al., 2020; http://ftp.1000genomes.ebi.ac.uk/vol1/ftp/data_collections/HGDP/data/
Bedouin_HGDP00631_J1	Bedouins	West Asia and Egypt	J1a1a1-P58	included in 1 and 3	Bergström et al., 2020; http://ftp.1000genomes.ebi.ac.uk/vol1/ftp/data_collections/HGDP/data/
Bedouin_HGDP00639_J1	Bedouins	West Asia and Egypt	J1a1a1-P58	included in 1, 2 and 3	Bergström et al., 2020; http://ftp.1000genomes.ebi.ac.uk/vol1/ftp/data_collections/HGDP/data/
Bedouin_HGDP00641_J1	Bedouins	West Asia and Egypt	J1a1a1-P58	included in 1 and 3	Bergström et al., 2020; http://ftp.1000genomes.ebi.ac.uk/vol1/ftp/data_collections/HGDP/data/
Bedouin_HGDP00644_J1	Bedouins	West Asia and Egypt	J1a1a1-P58	included in 1, 2 and 3	Bergström et al., 2020; http://ftp.1000genomes.ebi.ac.uk/vol1/ftp/data_collections/HGDP/data/
Bedouin_HGDP00645_J1	Bedouins	West Asia and Egypt	J1-M267(xP58)	included in 1, 2 and 3	Bergström et al., 2020; http://ftp.1000genomes.ebi.ac.uk/vol1/ftp/data_collections/HGDP/data/
Bedouin_HGDP00648_J1	Bedouins	West Asia and Egypt	J1a1a1-P58	included in 1 and 3	Bergström et al., 2020; http://ftp.1000genomes.ebi.ac.uk/vol1/ftp/data_collections/HGDP/data/
Bedouin_HGDP00654_J1	Bedouins	West Asia and Egypt	J1a1a1-P58	included in 1, 2 and 3	Bergström et al., 2020; http://ftp.1000genomes.ebi.ac.uk/vol1/ftp/data_collections/HGDP/data/
Brahui_HGDP00015_J1	Brahuis	South Asia	J1a1a1-P58	included in 1, 2 and 3	Bergström et al., 2020; http://ftp.1000genomes.ebi.ac.uk/vol1/ftp/data_collections/HGDP/data/
Brahui_HGDP00043_J1	Brahuis	South Asia	J1a1a1-P58	included in 1, 2 and 3	Bergström et al., 2020; http://ftp.1000genomes.ebi.ac.uk/vol1/ftp/data_collections/HGDP/data/
Brahui_HGDP00045_J1	Brahuis	South Asia	J1a1a1-P58	included in 1, 2 and 3	Bergström et al., 2020; http://ftp.1000genomes.ebi.ac.uk/vol1/ftp/data_collections/HGDP/data/
Bulgarian_Jew_Cohen_GRC15560136_J1	Bulgarian Jews, Cohens	West Asia and Egypt	J1a1a1-P58	included in 1 and 3	Behar et al., 2017
Canada_PGPC_0005_J1	Canadians	The Americas	J1a1a1-P58	included in 1 and 3	Church 2005; Reuter et al., 2018
Canada_PGPC_0054_J1	Canadians	The Americas	J1a1a1-P58	included in 1 and 3	Church 2005; Reuter et al., 2018
Chechen_1_ch113_ERR1025599_J1	Chechens	West Asia and Egypt	J1-M267(xP58)	included in 1, 2 and 3	Mallick et al., 2016
ChineseHanBeijing_CHB_NA18524_SAMN00000416_J1	Chinese Hans, Beijing	East Asia	J1a1a1-P58	included in 1 and 3	Lan et al., 2017
Colombian_CLM_HG01130_ERR3242787_J1	Colombians	The Americas	J1a1a1-P58	included in 1 and 3	The 1000 Genomes Project Consortium, 2015, ftp://ftp-trace.ncbi.nih.gov/1000genomes/ftp/1000G_2504_high_coverage/data/
Colombian_CLM_HG01253_ERR3241864_J1	Colombians	The Americas	J1-M267(xP58)	included in 1 and 3	The 1000 Genomes Project Consortium, 2015, ftp://ftp-trace.ncbi.nih.gov/1000genomes/ftp/1000G_2504_high_coverage/data/
Colombian_CLM_HG01256_ERR3241866_J1	Colombians	The Americas	J1-M267(xP58)	included in 1 and 3	The 1000 Genomes Project Consortium, 2015, ftp://ftp-trace.ncbi.nih.gov/1000genomes/ftp/1000G_2504_high_coverage/data/
Colombian_CLM_HG01431_ERR3242798_J1	Colombians	The Americas	J1a1a1-P58	included in 1 and 3	The 1000 Genomes Project Consortium, 2015, ftp://ftp-trace.ncbi.nih.gov/1000genomes/ftp/1000G_2504_high_coverage/data/
Colombian_CLM_HG01437_ERR3241898_J1	Colombians	The Americas	J1a1a1-P58	included in 1 and 3	The 1000 Genomes Project Consortium, 2015, ftp://ftp-trace.ncbi.nih.gov/1000genomes/ftp/1000G_2504_high_coverage/data/
Colombian_CLM_HG01494_ERR3241912_J1	Colombians	The Americas	J1-M267(xP58)	included in 1 and 3	The 1000 Genomes Project Consortium, 2015, ftp://ftp-trace.ncbi.nih.gov/1000genomes/ftp/1000G_2504_high_coverage/data/
Czech_2_NA15728_ERR1395604_J1	Czechs	Europe	J1a1a1-P58	included in 1, 2 and 3	Mallick et al., 2016
Druze_2_HGDP00597_ERR1025619_J1	Druzes	West Asia and Egypt	J1a1a1-P58	included in 1, 2 and 3	Mallick et al., 2016
Druze_GRC15560112_J1	Druzes	West Asia and Egypt	J1a1a1-P58	included in 1 and 3	Behar et al., 2017
Druze_ISR35_EBC_GS000016136_J1	Druzes	West Asia and Egypt	J1a1a1-P58	included in 1, 2 and 3	Karmin et al., 2015
Druze_NA11522_SRR6277237_J1	Druzes	West Asia and Egypt	J1a1a1-P58	included in 1, 2 and 3	Taskent et al., 2017
Egyptian_698_GRC15491793_J1	Egyptians	West Asia and Egypt	J1a1a1-P58	included in 1, 2 and 3	Behar et al., 2017
Egyptian_South_SRR5738871_EGP2_J1	Egyptians	West Asia and Egypt	J1a1a1-P58	included in 1, 2 and 3	ElHefnawi et al., 2018
EuropeanAmerican_CEU_NA12282_ERR3239468_J1	USA, European Americans, CEU	Europe	J1a1a1-P58	included in 1 and 3	The 1000 Genomes Project Consortium, 2015, ftp://ftp-trace.ncbi.nih.gov/1000genomes/ftp/1000G_2504_high_coverage/data/
Finnish_FIN_HG00181_ERR3240168_J1	Finnish	Europe	J1a1a1-P58	included in 1, 2 and 3	The 1000 Genomes Project Consortium, 2015, ftp://ftp-trace.ncbi.nih.gov/1000genomes/ftp/1000G_2504_high_coverage/data/
Greek_EGAR00001333758_J1	Greeks	Europe	J1a1a1-P58	included in 1, 2 and 3	Haber et al., 2016; Gilly et al., 2018
Greek_EGAR00001333805_J1	Greeks	Europe	J1a1a1-P58	included in 1, 2 and 3	Haber et al., 2016; Gilly et al., 2018
Iberian_IBS_HG01686_ERR3241977_J1	Iberians	Europe	J1a1a1-P58	included in 1, 2 and 3	The 1000 Genomes Project Consortium, 2015, ftp://ftp-trace.ncbi.nih.gov/1000genomes/ftp/1000G_2504_high_coverage/data/
Iraqi_Jew_2_4291_ERR1395620_J1	Iraqi Jews	West Asia and Egypt	J1a1a1-P58	included in 1, 2 and 3	Mallick et al., 2016
Iraqi01_IRQ01_10BA65_J1	Iraqis	West Asia and Egypt	J1-M267(xP58)	included in 1, 2 and 3	Solé-Morata et al., 2017
Jordanian_1069_GRC15491792_J1	Jordanians	West Asia and Egypt	J1a1a1-P58	included in 1, 2 and 3	This study
Jordanian_2_603_ERR1347659_J1	Jordanians	West Asia and Egypt	J1a1a1-P58	included in 1, 2 and 3	Mallick et al., 2016
Jordanian_757_GRC15491791_J1	Jordanians	West Asia and Egypt	J1a1a1-P58	included in 1, 2 and 3	This study
Jordanian_EBC_GS000014474_J1	Jordanians	West Asia and Egypt	J1a1a1-P58	included in 1, 2 and 3	Karmin et al., 2015	Jordanian560
Kumyk_EBC_GS000014368_J1	Kumyks	West Asia and Egypt	J1-M267(xP58)	included in 1, 2 and 3	Karmin et al., 2015
Kuwaiti_221_GRC15491790_J1	Kuwaitis	West Asia and Egypt	J1a1a1-P58	included in 1, 2 and 3	This study
Kuwaiti_30_GRC15491789_J1	Kuwaitis	West Asia and Egypt	J1a1a1-P58	included in 1, 2 and 3	This study
Kuwaiti_KWB1_SRR1274986_J1	Kuwaitis	West Asia and Egypt	J1a1a1-P58	included in 1, 2 and 3	Alsmadi et al., 2014
Kuwaiti_KWS1_SRR1274983_J1	Kuwaitis	West Asia and Egypt	J1a1a1-P58	included in 1, 2 and 3	Alsmadi et al., 2014
Kuwaiti_KWS2_SRR1274984_J1	Kuwaitis	West Asia and Egypt	J1a1a1-P58	included in 1 and 3	Alsmadi et al., 2014
Lebanese_EGAN00001455365_J1	Lebanese	West Asia and Egypt	J1a1a1-P58	included in 1, 2 and 3	Haber et al., 2016
Lezgin_EBC_GS000013724_J1	Lezgins	West Asia and Egypt	J1-M267(xP58)	included in 1, 2 and 3	Karmin et al., 2015
Malay_SS6002754_J1	Malays	East Asia	J1a1a1-P58	included in 1 and 3	Wong et al., 2013
Moroccan_Jew_Cohen_GRC15560169_J1	Moroccan Jews, Cohens	West Asia and Egypt	J1a1a1-P58	included in 1 and 3	Behar et al., 2017
Muslim_Arab_Israel_EBC_GS000016213_J1	Muslim Arabs, Israel	West Asia and Egypt	J1a1a1-P58	included in 1, 2 and 3	Karmin et al., 2015
Omani_1083_GRC15491783_J1	Omanis	West Asia and Egypt	J1a1a1-P58	included in 1, 2 and 3	This study
Omani_1456_GRC15491784_J1	Omanis	West Asia and Egypt	J1a1a1-P58	included in 1, 2 and 3	This study
Palestinian_HGDP00678_J1	Palestinians	West Asia and Egypt	J1a1a1-P58	included in 1, 2 and 3	Bergström et al., 2020; http://ftp.1000genomes.ebi.ac.uk/vol1/ftp/data_collections/HGDP/data/
Peruvian_PEL_HG01571_ERR3241986_J1	Peruvians in Lima, Peru	The Americas	J1a1a1-P58	included in 1 and 3	The 1000 Genomes Project Consortium, 2015, ftp://ftp-trace.ncbi.nih.gov/1000genomes/ftp/1000G_2504_high_coverage/data/
Peruvian_PEL_HG01935_GS000012139_J1	Peruvians in Lima, Peru	The Americas	J1a1a1-P58	included in 1 and 3	The 1000 Genomes Project Consortium, 2015
Peruvian_PEL_HG02253_ERR3242817_J1	Peruvians in Lima, Peru	The Americas	J1a1a1-P58	included in 1 and 3	The 1000 Genomes Project Consortium, 2015, ftp://ftp-trace.ncbi.nih.gov/1000genomes/ftp/1000G_2504_high_coverage/data/
PuertoRican_PUR_HG01069_ERR3241809_J1	Puerto Ricans	The Americas	J1a1a1-P58	included in 1 and 3	The 1000 Genomes Project Consortium, 2015, ftp://ftp-trace.ncbi.nih.gov/1000genomes/ftp/1000G_2504_high_coverage/data/
Punjabi_PJL_HG03767_ERR3243044_J1	Pujabis	South Asia	J1-M267(xP58)	included in 1, 2 and 3	The 1000 Genomes Project Consortium, 2015, ftp://ftp-trace.ncbi.nih.gov/1000genomes/ftp/1000G_2504_high_coverage/data/
Qatari_SRR2098179_J1	Qataris	West Asia and Egypt	J1a1a1-P58	included in 1, 2 and 3	Rodriguez-Flores et al., 2016
Qatari_SRR2098183_J1	Qataris	West Asia and Egypt	J1a1a1-P58	included in 1, 2 and 3	Rodriguez-Flores et al., 2016
Qatari_SRR2098185_J1	Qataris	West Asia and Egypt	J1a1a1-P58	included in 1 and 3	Rodriguez-Flores et al., 2016
Qatari_SRR2098186_J1	Qataris	West Asia and Egypt	J1a1a1-P58	included in 1 and 3	Rodriguez-Flores et al., 2016
Qatari_SRR2098188_J1	Qataris	West Asia and Egypt	J1a1a1-P58	included in 1 and 3	Rodriguez-Flores et al., 2016
Qatari_SRR2098189_J1	Qataris	West Asia and Egypt	J1a1a1-P58	included in 1, 2 and 3	Rodriguez-Flores et al., 2016
Qatari_SRR2098195_J1	Qataris	West Asia and Egypt	J1a1a1-P58	included in 1, 2 and 3	Rodriguez-Flores et al., 2016
Qatari_SRR2098199_J1	Qataris	West Asia and Egypt	J1a1a1-P58	included in 1, 2 and 3	Rodriguez-Flores et al., 2016
Qatari_SRR2098202_J1	Qataris	West Asia and Egypt	J1a1a1-P58	included in 1, 2 and 3	Rodriguez-Flores et al., 2016
Qatari_SRR2098206_J1	Qataris	West Asia and Egypt	J1a1a1-P58	included in 1 and 3	Rodriguez-Flores et al., 2016
Qatari_SRR2098210_J1	Qataris	West Asia and Egypt	J1a1a1-P58	included in 1 and 3	Rodriguez-Flores et al., 2016
Qatari_SRR2098212_J1	Qataris	West Asia and Egypt	J1a1a1-P58	included in 1, 2 and 3	Rodriguez-Flores et al., 2016
Qatari_SRR2098218_J1	Qataris	West Asia and Egypt	J1a1a1-P58	included in 1, 2 and 3	Rodriguez-Flores et al., 2016
Qatari_SRR2098219_J1	Qataris	West Asia and Egypt	J1a1a1-P58	included in 1 and 3	Rodriguez-Flores et al., 2016
Qatari_SRR2098222_J1	Qataris	West Asia and Egypt	J1a1a1-P58	included in 1, 2 and 3	Rodriguez-Flores et al., 2016
Qatari_SRR2098225_J1	Qataris	West Asia and Egypt	J1a1a1-P58	included in 1, 2 and 3	Rodriguez-Flores et al., 2016
Qatari_SRR2098226_J1	Qataris	West Asia and Egypt	J1a1a1-P58	included in 1, 2 and 3	Rodriguez-Flores et al., 2016
Qatari_SRR2098228_J1	Qataris	West Asia and Egypt	J1a1a1-P58	included in 1, 2 and 3	Rodriguez-Flores et al., 2016
Qatari_SRR2098230_J1	Qataris	West Asia and Egypt	J1a1a1-P58	included in 1, 2 and 3	Rodriguez-Flores et al., 2016
Qatari_SRR2098232_J1	Qataris	West Asia and Egypt	J1a1a1-P58	included in 1 and 3	Rodriguez-Flores et al., 2016
Qatari_SRR2098233_J1	Qataris	West Asia and Egypt	J1a1a1-P58	included in 1, 2 and 3	Rodriguez-Flores et al., 2016
Qatari_SRR2098234_J1	Qataris	West Asia and Egypt	J1a1a1-P58	included in 1 and 3	Rodriguez-Flores et al., 2016
Qatari_SRR2098236_J1	Qataris	West Asia and Egypt	J1a1a1-P58	included in 1, 2 and 3	Rodriguez-Flores et al., 2016
Qatari_SRR2098237_J1	Qataris	West Asia and Egypt	J1a1a1-P58	included in 1, 2 and 3	Rodriguez-Flores et al., 2016
Qatari_SRR2098238_J1	Qataris	West Asia and Egypt	J1a1a1-P58	included in 1, 2 and 3	Rodriguez-Flores et al., 2016
Qatari_SRR2098241_J1	Qataris	West Asia and Egypt	J1a1a1-P58	included in 1, 2 and 3	Rodriguez-Flores et al., 2016
Qatari_SRR2098243_J1	Qataris	West Asia and Egypt	J1a1a1-P58	included in 1 and 3	Rodriguez-Flores et al., 2016
Qatari_SRR2098265_J1	Qataris	West Asia and Egypt	J1a1a1-P58	included in 1, 2 and 3	Rodriguez-Flores et al., 2016
Sardinian_1_HGDP01079_ERR1019068_J1	Sardinians	Europe	J1a1a1-P58	included in 1, 2 and 3	Mallick et al., 2016
Sardinian_3_HGDP01076_ERR1395597_J1	Sardinians	Europe	J1a1a1-P58	included in 1, 2 and 3	Mallick et al., 2016
Saudi_Arabian_EBC_GS000016180_J1	Saudi Arabians	West Asia and Egypt	J1a1a1-P58	included in 1, 2 and 3	Karmin et al., 2015	SaudiArabian818
Saudi_Arabian_EBC_GS000016277_J1	Saudi Arabians	West Asia and Egypt	J1a1a1-P58	included in 1, 2 and 3	Karmin et al., 2015	SaudiArabian1426
SaudiArabian_847_GRC15491785_J1	Saudi Arabians	West Asia and Egypt	J1a1a1-P58	included in 1, 2 and 3	This study
Sindhi_HGDP00197_J1	Sindhis	South Asia	J1-M267(xP58)	included in 1, 2 and 3	Bergström et al., 2020; http://ftp.1000genomes.ebi.ac.uk/vol1/ftp/data_collections/HGDP/data/
Tabasaran_EBC_GS000014421_J1	Tabassarans	West Asia and Egypt	J1-M267(xP58)	included in 1, 2 and 3	Karmin et al., 2015
Turkish_Jew_Cohen_GRC15560184_J1	Turkish Jews, Cohens	West Asia and Egypt	J1a1a1-P58	included in 1, 2 and 3	Behar et al., 2017
Turkish_SRR846983_J1	Turkish	West Asia and Egypt	J1a1a1-P58	included in 1, 2 and 3	Alkan et al., 2014	33M140611
Tuscan_TSI_NA20543_ERR3239823_J1	Italians, Tuscany	Europe	J1a1a1-P58	included in 1, 2 and 3	The 1000 Genomes Project Consortium, 2015, ftp://ftp-trace.ncbi.nih.gov/1000genomes/ftp/1000G_2504_high_coverage/data/
USA_from_Germany_huD2F73D_GS000037502_J1	USA, paternal ancestry from Germany	Europe	J1a1a1-P58	included in 1, 2 and 3	Church 2005
USA_from_Latvia_hu0486D6_GS000037846_J1	USA, paternal ancestry from Latvia	Europe	J1a1a1-P58	included in 1, 2 and 3	Church 2005
USA_from_Turkey_huC39FB3_GS000038918_J1	USA, paternal ancestry from Turkey	West Asia and Egypt	J1-M267(xP58)	included in 1, 2 and 3	Church 2005
USA_PGP_GS000009929_J1	USA, unknown	The Americas	J1-M267(xP58)	included in 1 and 3	Church 2005
USA_white_hu632082_GS000039013_J1	USA, white	The Americas	J1a1a1-P58	included in 1 and 3	Church 2005
Yemeni_1563_GRC15491787_J1	Yemenis	West Asia and Egypt	J1a1a1-P58	included in 1, 2 and 3	This study
Yemeni_1608_GRC15491788_J1	Yemenis	West Asia and Egypt	J1a1a1-P58	included in 1 and 3	This study
Yemeni_noinfo_EGAN00001456590_EGAR00001498849_J1	Yemenis	West Asia and Egypt	J1a1a1-P58	included in 1 and 3	Haber et al., 2019
Yemeni11_Hudayda_EGAN00001456765_EGAR00001498870_J1	Yemenis	West Asia and Egypt	J1-M267(xP58)	included in 1, 2 and 3	Haber et al., 2019
Yemeni12_Hudayda_EGAN00001456774_EGAR00001498872_J1	Yemenis	West Asia and Egypt	J1-M267(xP58)	included in 1, 2 and 3	Haber et al., 2019
Yemeni13_Ibb_EGAN00001456560_EGAR00001498826_J1	Yemenis	West Asia and Egypt	J1a1a1-P58	included in 1, 2 and 3	Haber et al., 2019
Yemeni14_Mahwit_EGAN00001456573_EGAR00001498831_J1	Yemenis	West Asia and Egypt	J1a1a1-P58	included in 1 and 3	Haber et al., 2019
Yemeni15_Bayda_EGAN00001456575_EGAR00001498832_J1	Yemenis	West Asia and Egypt	J1a1a1-P58	included in 1, 2 and 3	Haber et al., 2019
Yemeni16_Amran_EGAN00001456579_EGAR00001498847_J1	Yemenis	West Asia and Egypt	J1a1a1-P58	included in 1, 2 and 3	Haber et al., 2019
Yemeni18_Hadramout_EGAN00001456602_EGAR00001498851_J1	Yemenis	West Asia and Egypt	J1a1a1-P58	included in 1, 2 and 3	Haber et al., 2019
Yemeni19_Hadramout_EGAN00001456613_EGAR00001498852_J1	Yemenis	West Asia and Egypt	J1a1a1-P58	included in 1 and 3	Haber et al., 2019
Yemeni20_Abyan_EGAN00001456614_EGAR00001498835_J1	Yemenis	West Asia and Egypt	J1a1a1-P58	included in 1, 2 and 3	Haber et al., 2019
Yemeni21_Saada_EGAN00001456615_EGAR00001498836_J1	Yemenis	West Asia and Egypt	J1a1a1-P58	included in 1, 2 and 3	Haber et al., 2019
Yemeni23_Maarib_EGAN00001456620_EGAR00001498853_J1	Yemenis	West Asia and Egypt	J1a1a1-P58	included in 1 and 3	Haber et al., 2019
Yemeni24_Mahwit_EGAN00001456622_EGAR00001498854_J1	Yemenis	West Asia and Egypt	J1a1a1-P58	included in 1, 2 and 3	Haber et al., 2019
Yemeni25_Hadramout_EGAN00001456629_EGAR00001498855_J1	Yemenis	West Asia and Egypt	J1a1a1-P58	included in 1, 2 and 3	Haber et al., 2019
Yemeni26_Maarib_EGAN00001456634_EGAR00001498856_J1	Yemenis	West Asia and Egypt	J1a1a1-P58	included in 1, 2 and 3	Haber et al., 2019
Yemeni27_Ibb_EGAN00001456637_EGAR00001498840_J1	Yemenis	West Asia and Egypt	J1a1a1-P58	included in 1, 2 and 3	Haber et al., 2019
Yemeni29_Saada_EGAN00001456660_EGAR00001498842_J1	Yemenis	West Asia and Egypt	J1a1a1-P58	included in 1, 2 and 3	Haber et al., 2019
Yemeni30_Dhamar_EGAN00001456668_EGAR00001498860_J1	Yemenis	West Asia and Egypt	J1a1a1-P58	included in 1, 2 and 3	Haber et al., 2019
Yemeni32_Maarib_EGAN00001456675_EGAR00001498861_J1	Yemenis	West Asia and Egypt	J1a1a1-P58	included in 1, 2 and 3	Haber et al., 2019
Yemeni33_Mahwit_EGAN00001456680_EGAR00001498862_J1	Yemenis	West Asia and Egypt	J1a1a1-P58	included in 1, 2 and 3	Haber et al., 2019
Yemeni34_Dhamar_EGAN00001456684_EGAR00001498863_J1	Yemenis	West Asia and Egypt	J1a1a1-P58	included in 1, 2 and 3	Haber et al., 2019
Yemeni35_Maarib_EGAN00001456690_EGAR00001498864_J1	Yemenis	West Asia and Egypt	J1a1a1-P58	included in 1, 2 and 3	Haber et al., 2019
Yemeni36_Taizz_EGAN00001456732_EGAR00001498865_J1	Yemenis	West Asia and Egypt	J1a1a1-P58	included in 1 and 3	Haber et al., 2019
Yemeni37_Taizz_EGAN00001456737_EGAR00001498866_J1	Yemenis	West Asia and Egypt	J1a1a1-P58	included in 1, 2 and 3	Haber et al., 2019
Yemeni38_Taizz_EGAN00001456743_EGAR00001498867_J1	Yemenis	West Asia and Egypt	J1a1a1-P58	included in 1, 2 and 3	Haber et al., 2019
Yemenite_Jew_Cohen_GRC15560123_J1	Yemenite Jews, Cohens	West Asia and Egypt	J1a1a1-P58	included in 1, 2 and 3	Behar et al., 2017
Yemenite_Jew_ISR41_EBC_GS000016973_J1	Yemenite Jews	West Asia and Egypt	J1a1a1-P58	included in 1, 2 and 3	Karmin et al., 2015
Yemenite_Jew_Israel49_EBC_GS000016887_J1	Yemenite Jews	West Asia and Egypt	J1a1a1-P58	included in 1 and 3	Karmin et al., 2015
mixed_PGP_GS000011735_J1	Ashkenazi Jews	West Asia and Egypt	J1a1a1-P58	excluded, same sample	Church 2005
Peruvian_PEL_HG01937_GS000013199_J1	Peruvians in Lima, Peru	The Americas	J1a1a1-P58	excluded, related sample	The 1000 Genomes Project Consortium, 2015
Peruvian_PEL_HG01571_GS000013212_J1	Peruvians in Lima, Peru	The Americas	J1a1a1-P58	excluded, same sample	The 1000 Genomes Project Consortium, 2015
Arab_Muslim_ISR16_GRC14414389_J1	Arab Muslims, Israel	West Asia and Egypt	J1a1a1-P58	excluded, same sample	Behar et al., 2017
Bedouin_GRC15560103_J1	Bedouins	West Asia and Egypt	J1a1a1-P58	excluded, same sample	Behar et al., 2017
Bedouin_GRC15560105_J1	Bedouins	West Asia and Egypt	J1a1a1-P58	excluded, same sample	Behar et al., 2017
Finnish_FIN_HG00181_ERR1955428_J1	Finnish	Europe	J1a1a1-P58	excluded, same sample	The 1000 Genomes Project Consortium, 2015
Iberian_IBS_HG01686_ERR1955539_J1	Iberians	Europe	J1a1a1-P58	excluded, same sample	The 1000 Genomes Project Consortium, 2015
USA_Ashkenazi_Jew_huAA53E0_son_of_hu6E4515_GS000034293_J1	Ashkenazi Jews	West Asia and Egypt	J1a1a1-P58	excluded, same sample, related sample	Church 2005
Peruvian_PEL_HG01935_ERR3242002_J1	Peruvians	The Americas	J1a1a1-P58	excluded, same sample	The 1000 Genomes Project Consortium, 2015, ftp://ftp-trace.ncbi.nih.gov/1000genomes/ftp/1000G_2504_high_coverage/data/
Iraqi_IRQ01_ERR2868219_J1	Iraqis	West Asia and Egypt	J1a1a1-P58	excluded, same sample	Serra-Vidal et al., 2019
Yemeni17_Ibb_EGAN00001456592_EGAR00001498833_J1	Yemenis	West Asia and Egypt	J1a1a1-P58	excluded, many missing data	Haber et al., 2019
Yemeni22_Bayda_EGAN00001456617_EGAR00001498837_J1	Yemenis	West Asia and Egypt	J1a1a1-P58	excluded, many missing data	Haber et al., 2019
Yemeni28_Lahij_EGAN00001456657_EGAR00001498841_J1	Yemenis	West Asia and Egypt	J1a1a1-P58	excluded, many missing data	Haber et al., 2019
Yemeni31_Abyan_EGAN00001456674_EGAR00001498843_J1	Yemenis	West Asia and Egypt	J1a1a1-P58	excluded, many missing data	Haber et al., 2019
The samples shaded in grey are not included in the analyses with the reasons specified in the coloumn E.
Bibliography
Alkan, C., Kavak, P., Somel, M., Gokcumen, O., Ugurlu, S., Saygi, C., Dal, E., Bugra, K., Güngör, T., Sahinalp, S.C., Özören, N., Bekpen, C., 2014. Whole genome sequencing of Turkish genomes reveals functional private alleles and impact of genetic interactions with Europe, Asia and Africa. BMC Genomics 15. https://doi.org/10.1186/1471-2164-15-963
Alsmadi, O., John, S.E., Thareja, G., Hebbar, P., Antony, D., Behbehani, K., Thanaraj, T.A., 2014. Genome at juncture of early human migration: a systematic analysis of two whole genomes and thirteen exomes from Kuwaiti population subgroup of inferred Saudi Arabian tribe ancestry. PLOS ONE 9, e99069. https://doi.org/10.1371/journal.pone.0099069
Behar, D.M., Saag, L., Karmin, M., Gover, M.G., Wexler, J.D., Sanchez, L.F., Greenspan, E., Kushniarevich, A., Davydenko, O., Sahakyan, H., Yepiskoposyan, L., Boattini, A., Sarno, S., Pagani, L., Carmi, S., Tzur, S., Metspalu, E., Bormans, C., Skorecki, K., Metspalu, M., Rootsi, S., Villems, R., 2017. The genetic variation in the R1a clade among the Ashkenazi Levites’ Y chromosome. Sci. Rep. 7, 1…
Bergström, A., McCarthy, S.A., Hui, R., Almarri, M.A., Ayub, Q., Danecek, P., Chen, Y., Felkel, S., Hallast, P., Kamm, J., Blanché, H., Deleuze, J.-F., Cann, H., Mallick, S., Reich, D., Sandhu, M.S., Skoglund, P., Scally, A., Xue, Y., Durbin, R., Tyler-Smith, C., 2020. Insights into human genetic variation and population history from 929 diverse genomes. Science 367. https://doi.org/10.1126/scien…
Carmi, S., Hui, K.Y., Kochav, E., Liu, X., Xue, J., Grady, F., Guha, S., Upadhyay, K., Ben-Avraham, D., Mukherjee, S., Bowen, B.M., Thomas, T., Vijai, J., Cruts, M., Froyen, G., Lambrechts, D., Plaisance, S., Broeckhoven, C.V., Damme, P.V., Marck, H.V., Barzilai, N., Darvasi, A., Offit, K., Bressman, S., Ozelius, L.J., Peter, I., Cho, J.H., Ostrer, H., Atzmon, G., Clark, L.N., Lencz, T., Pe’er, I…
Church, G.M., 2005. The Personal Genome Project. Mol. Syst. Biol. 1. https://doi.org/10.1038/msb4100040
ElHefnawi, M., Jeon, S., Bhak, Y., ElFiky, A., Horaiz, A., Jun, J., Kim, H., Bhak, J., 2018. Whole genome sequencing and bioinformatics analysis of two Egyptian genomes. Gene 668, 129–134. https://doi.org/10.1016/j.gene.2018.05.048
Gilly, A., Suveges, D., Kuchenbaecker, K., Pollard, M., Southam, L., Hatzikotoulas, K., Farmaki, A.-E., Bjornland, T., Waples, R., Appel, E.V.R., Casalone, E., Melloni, G., Kilian, B., Rayner, N.W., Ntalla, I., Kundu, K., Walter, K., Danesh, J., Butterworth, A., Barroso, I., Tsafantakis, E., Dedoussis, G., Moltke, I., Zeggini, E., 2018. Cohort-wide deep whole genome sequencing and the allelic arc…
Haber, M., Mezzavilla, M., Bergström, A., Prado-Martinez, J., Hallast, P., Saif-Ali, R., Al-Habori, M., Dedoussis, G., Zeggini, E., Blue-Smith, J., Wells, R.S., Xue, Y., Zalloua, P.A., Tyler-Smith, C., 2016. Chad genetic diversity reveals an African history marked by multiple Holocene Eurasian migrations. Am. J. Hum. Genet. 99, 1316–1324. https://doi.org/10.1016/j.ajhg.2016.10.012
Haber, M., Saif-Ali, R., Al-Habori, M., Chen, Y., Platt, D.E., Tyler-Smith, C., Xue, Y., 2019. Insight into the genomic history of the Near East from whole-genome sequences and genotypes of Yemenis. bioRxiv 749341. https://doi.org/10.1101/749341
Karmin, M., Saag, L., Vicente, M., Wilson Sayres, M.A., Järve, M., Talas, U.G., Rootsi, S., Ilumäe, A.-M., Mägi, R., Mitt, M., Pagani, L., Puurand, T., Faltyskova, Z., Clemente, F., Cardona, A., Metspalu, E., Sahakyan, H., Yunusbayev, B., Hudjashov, G., DeGiorgio, M., Loogväli, E.-L., Eichstaedt, C., Eelmets, M., Chaubey, G., Tambets, K., Litvinov, S., Mormina, M., Xue, Y., Ayub, Q., Zoraqi, G., …
Lan, T., Lin, H., Zhu, W., Laurent, T.C.A.M., Yang, M., Liu, X., Wang, Jun, Wang, Jian, Yang, H., Xu, X., Guo, X., 2017. Deep whole-genome sequencing of 90 Han Chinese genomes. GigaScience 6. https://doi.org/10.1093/gigascience/gix067
Mallick, S., Li, H., Lipson, M., Mathieson, I., Gymrek, M., Racimo, F., Zhao, M., Chennagiri, N., Nordenfelt, S., Tandon, A., Skoglund, P., Lazaridis, I., Sankararaman, S., Fu, Q., Rohland, N., Renaud, G., Erlich, Y., Willems, T., Gallo, C., Spence, J.P., Song, Y.S., Poletti, G., Balloux, F., Driem, G. van, Knijff, P. de, Romero, I.G., Jha, A.R., Behar, D.M., Bravi, C.M., Capelli, C., Hervig, T.,…
Reuter, M.S., Walker, S., Thiruvahindrapuram, B., Whitney, J., Cohn, I., Sondheimer, N., Yuen, R.K.C., Trost, B., Paton, T.A., Pereira, S.L., Herbrick, J.-A., Wintle, R.F., Merico, D., Howe, J., MacDonald, J.R., Lu, C., Nalpathamkalam, T., Sung, W.W.L., Wang, Z., Patel, R.V., Pellecchia, G., Wei, J., Strug, L.J., Bell, S., Kellam, B., Mahtani, M.M., Bassett, A.S., Bombard, Y., Weksberg, R., Shuma…
Rodriguez-Flores, J.L., Fakhro, K., Agosto-Perez, F., Ramstetter, M.D., Arbiza, L., Vincent, T.L., Robay, A., Malek, J.A., Suhre, K., Chouchane, L., Badii, R., Al-Marri, A.A.-N., Khalil, C.A., Zirie, M., Jayyousi, A., Salit, J., Keinan, A., Clark, A.G., Crystal, R.G., Mezey, J.G., 2016. Indigenous Arabs are descendants of the earliest split from ancient Eurasian populations. Genome Res. https://d…
Serra-Vidal, G., Lucas-Sanchez, M., Fadhlaoui-Zid, K., Bekada, A., Zalloua, P., Comas, D., 2019. Heterogeneity in Palaeolithic population continuity and Neolithic expansion in North Africa. Curr. Biol. S0960982219312412. https://doi.org/10.1016/j.cub.2019.09.050
Solé-Morata, N., García-Fernández, C., Urasin, V., Bekada, A., Fadhlaoui-Zid, K., Zalloua, P., Comas, D., Calafell, F., 2017. Whole Y-chromosome sequences reveal an extremely recent origin of the most common North African paternal lineage E-M183 (M81). Sci. Rep. 7, 15941. https://doi.org/10.1038/s41598-017-16271-y
Taskent, R.O., Alioglu, N.D., Fer, E., Melike Donertas, H., Somel, M., Gokcumen, O., 2017. Variation and Functional Impact of Neanderthal Ancestry in Western Asia. Genome Biol. Evol. 9, 3516–3524. https://doi.org/10.1093/gbe/evx216
The 1000 Genomes Project Consortium, 2015. A global reference for human genetic variation. Nature 526, 68–74.
Wong, L.-P., Ong, R.T.-H., Poh, W.-T., Liu, X., Chen, P., Li, R., Lam, K.K.-Y., Pillai, N.E., Sim, K.-S., Xu, H., Sim, N.-L., Teo, S.-M., Foo, J.-N., Tan, L.W.-L., Lim, Y., Koo, S.-H., Gan, L.S.-H., Cheng, C.-Y., Wee, S., Yap, E.P.-H., Ng, P.C., Lim, W.-Y., Soong, R., Wenk, M.R., Aung, T., Wong, T.-Y., Khor, C.-C., Little, P., Chia, K.-S., Teo, Y.-Y., 2013. Deep Whole-Genome Sequencing of 100 Sou…
Zook, J.M., Catoe, D., McDaniel, J., Vang, L., Spies, N., Sidow, A., Weng, Z., Liu, Y., Mason, C.E., Alexander, N., Henaff, E., McIntyre, A.B.R., Chandramohan, D., Chen, F., Jaeger, E., Moshrefi, A., Pham, K., Stedman, W., Liang, T., Saghbini, M., Dzakula, Z., Hastie, A., Cao, H., Deikus, G., Schadt, E., Sebra, R., Bashir, A., Truty, R.M., Chang, C.C., Gulbahce, N., Zhao, K., Ghosh, S., Hyland, F…

## Sheet: Supplementary Table S2
Supplementary Table S2. Annotations of the branch and marker names. The branch names were annotated according to the published principles(Karafet et al., 2008). Original positions from the reference build GRCh37/hg19 were lifted over into reference build GRCh38/hg38 positions in UCSC online genome browser (https://genome.ucsc.edu/cgi-bin/hgLiftOver). dbSNP ID refers to the version 154. dbSNP IDs …
chromosome	GRCh37/hg19 position	GRCh38/hg38 position	reference_allele	alternative_allele	branch	branch_name_in_Supplementary_File_S1	alternative_marker_names	unique/recurrent	internal/leaf	dbSNP_ID
Y	2657239	2789198	C	G	J1b1-ZS32	node172		unique	internal	rs748087062
Y	2659266	2791225	A	G	J1a1b2b-B225	Sindhi_HGDP00197_J1	B225	unique	leaf	rs958751458
Y	2659347	2791306	A	C	I1-M253	Finnish_FIN_HG00310_ERR3241793_I1	CTS10; Z2676	unique	leaf	rs111319867
Y	2660712	2792671	T	A	I3-L596	Georgian_GS000035150_I3	SK1275	unique	leaf	rs755494934
Y	2660887	2792846	G	T	J1a2a1a1-B2042	Armenian_286_GRC15491776_J1	B2042	unique	leaf
Y	2661371	2793330	C	T	J1a2a1-PH7	node169	PH7	unique	internal	rs748665974
Y	2663258	2795217	T	C	J1a2a1-PH7	node169	Y30276	unique	internal
Y	2663353	2795312	C	A	J1a1b1a1b-B2049	Colombian_CLM_HG01494_ERR3241912_J1	B2049	unique	leaf
Y	2665302	2797261	T	A	J1a1a1a1a1a1a1a2b-B237	node84	B237	unique	internal
Y	2665958	2797917	C	T	J1a1a1a1a1a1a1a1a2b2-B2117	Qatari_SRR2098238_J1	B2117	unique	leaf	rs868498452
Y	2666164	2798123	G	A	J1a1a1a1a1a1a1a1a1d-B2124	Yemeni27_Ibb_EGAN00001456637_EGAR00001498840_J1	B2124	unique	leaf
Y	2669023	2800982	C	T	J1a1a1a1a1a1a1a2a2-PR6544	Yemeni13_Ibb_EGAN00001456560_EGAR00001498826_J1		unique	leaf
Y	2669716	2801675	C	T	J1a1b-Z18375	node156	CTS15; Z1828	unique	internal	rs746714434
Y	2683748	2815707	T	C	J1a1a1a3-B2146	Jordanian_757_GRC15491791_J1	B2146	unique	leaf
Y	2683890	2815849	G	C	J1a1a1a1a1a1b2-B383	Albanian_EBC_GS000035434_J1	B383	unique	leaf
Y	2686874	2818833	C	T	J1a1a1a1a1a2b-B380	Armenian_230_EBC_GS000035125_J1	B380	unique	leaf
Y	2688442	2820401	T	A	I-M170	node175	CTS48; PF3569	unique	internal	rs775426355
Y	2689855	2821814	T	C	J1a1a1a1a1a1a1b-ZS185	Iberian_IBS_HG01686_ERR3241977_J1		unique	leaf	rs750914946
Y	2693957	2825916	C	T	J2a11-B438	Abkhazian_EBC_GS000014410_J2a	B438	unique	leaf	rs1603308814
Y	2694261	2826220	G	C	J2a11-B438	Abkhazian_EBC_GS000014410_J2a		unique	leaf	rs1603308815
Y	2696619	2828578	A	G	J1a1a1a1a1a1a1c2a-ZS6362	node117	ZS6362	unique	internal
Y	2697038	2828997	A	C	J1a1a2-ZS4393	node155	Y130127	unique	internal
Y	2703612	2835571	T	C	J1a1a1a1a1a1a1a1a2b2-B2117	Qatari_SRR2098238_J1		unique	leaf	rs868448836
Y	2706597	2838556	G	A	J1a2-PH77	node167	ZS3249	unique	internal	rs755892078
Y	2706713	2838672	G	A	J1a1a1a1a2b-PR6622	Armenian_352_EBC_GS000035126_J1		unique	leaf
Y	2707072	2839031	C	T	I-M170	node175	CTS70; PF3570	unique	internal	rs113660157
Y	2707469	2839428	A	G	J1a1b-Z18375	node156	FGC14016; Y3485; Z18362	unique	internal	rs1603308920
Y	2708109	2840068	T	C	I1-M253_sub	Finnish_FIN_HG00310_ERR3241793_I1		unique	leaf	rs762036061
Y	2709209	2841168	T	C	J1a1a1a1a1a1a2-B877	node118	B877; S8223; ZS222	unique	internal	rs763823718
Y	2719038	2850997	C	G	J1a2a-PH351	node168		unique	internal	rs751755554
Y	2719089	2851048	T	A	J1a1a1a1a1a1a1a1a3b-L859	Malay_SS6002754_J1		unique	leaf	rs373633563
Y	2722507	2854466	T	C	J1a1a1a1a1a1a1a4-CTS85	EuropeanAmerican_CEU_NA12282_ERR3239468_J1	CTS85	unique	leaf	rs746019928
Y	2722516	2854475	C	T	J2b-M12	Greek_EGAR00001333808_J2b	PF7291; Z518	unique	leaf	rs372384737
Y	2723755	2855714	G	A	I-M170	node175	CTS88; PF3571; V1031	unique	internal	rs113032659
Y	2725414	2857373	C	G	J1a1a1a1a1a1a1a1a1a1-ZS4200	node33	ZS4200	unique	internal	rs866377941
Y	2727102	2859061	C	G	J1a1a1a1a1a1a1a2b-B237	node84	Y12961	unique	internal
Y	2727122	2859081	C	G	J1a1a1a1a1a1a3a-ZS4655	node133	FGC21559; Y12347; ZS4655	unique	internal	rs866643245
Y	2727149	2859108	T	C	J1a1a1a1a1a1a1c1a2-B2096	Turkish_SRR846983_J1	B2096	unique	leaf
Y	2732618	2864577	T	C	J2a11-B438	Abkhazian_EBC_GS000014410_J2a		unique	leaf	rs1603309242
Y	2735198	2867157	G	A	J1a1a1a1a1a1a1a1a2-B243	node46	BY8; FGC14295; Y10723; B243	unique	internal	rs867944986
Y	2735713	2867672	A	G	J1a1a1a1a1a1a1a1a1a2-B2132	Yemeni32_Maarib_EGAN00001456675_EGAR00001498861_J1	B2132	unique	leaf
Y	2736889	2868848	T	C	J2a-M410	Abkhazian_EBC_GS000014410_J2a	CTS113; PF4884	unique	leaf	rs375277329
Y	2737716	2869675	A	G	J1a1a1a1a1a1a1a1a3b-L859	Malay_SS6002754_J1		unique	leaf	rs377231369
Y	2745276	2877235	C	T	J2a-M410	Abkhazian_EBC_GS000014410_J2a	CTS128; PF4940	unique	leaf	rs376204614
Y	2748159	2880118	G	A	J1a1a1a1a1a1a1c1a1-CTS130	node113	CTS130	unique	internal	rs747578643
Y	2751678	2883637	A	G	J2a-M410	Abkhazian_EBC_GS000014410_J2a	M410; PF4941	unique	leaf	rs371079691
Y	2752900	2884859	T	C	J1b2a-B2037	Armenian_164_GRC15491773_J1	B2037	unique	leaf
Y	2753085	2885044	C	T	J1a1a1a1a1a1a1a1a1a1b-B2133	Qatari_SRR2098218_J1	B2133	unique	leaf	rs866421414
Y	2753908	2885867	T	G	I1-M253	Finnish_FIN_HG00310_ERR3241793_I1	CTS136; Z2679	unique	leaf	rs112380609
Y	2760363	2892322	G	A	J1a1a1a1a1a1a1a1a1c2-B240	Armenian_3_EBC_GS000013745_J1	B240	unique	leaf
Y	2761407	2893366	C	G	J1a1a1a1a1a1a1a1a5a2-B2114	Qatari_SRR2098222_J1	B2114	unique	leaf	rs866487249
Y	2762310	2894269	T	A	J1a1a1a1a1a1a2c2-B883	Ashkenazi_Jew_Cohen_GRC15560129_J1	B883; BY67; FGC17476; Z18285	unique	leaf	rs965610933
Y	2766135	2898094	A	C	J1a1a1b1b-B2055	Omani_1083_GRC15491783_J1	B2055	unique	leaf
Y	2773786	2905745	G	A	J1a2a-PH351	node168		unique	internal
Y	2777596	2909555	T	C	J1a1a1b2a-B2056	Yemeni16_Amran_EGAN00001456579_EGAR00001498847_J1	B2056	unique	leaf
Y	2778244	2910203	C	T	J1a1a1a1a1a1a1a1a5f-FGC4441	Qatari_SRR2098230_J1	FGC4441	unique	leaf	rs868337341
Y	2779728	2911687	A	T	J1a1b1a1b-B2049	Colombian_CLM_HG01494_ERR3241912_J1		unique	leaf
Y	2781400	2913359	A	G	J1a1a1a1a1a1a1a1a5e-AD0000005	node62	AD0000005; FGC1713; Y9272	unique	internal	rs867360823
Y	2782705	2914664	A	T	J1a1a1a1a1a1a1c2a1-B2063	Yemeni37_Taizz_EGAN00001456737_EGAR00001498866_J1	B2063	unique	leaf
Y	2794657	2926616	A	G	J2a11-B438	Abkhazian_EBC_GS000014410_J2a		unique	leaf	rs1603310232
Y	2795192	2927151	A	G	J1a1b1a2a-B2046	USA_from_Turkey_huC39FB3_GS000038918_J1	B2046	unique	leaf
Y	2795964	2927923	G	C	J1a1a1a1a1a1a1e1a1b-ZS6806	Bedouin_HGDP00611_J1		unique	leaf
Y	2797522	2929481	T	C	J2a11-B438	Abkhazian_EBC_GS000014410_J2a		unique	leaf	rs1603310287
Y	2799216	2931175	G	A	J1a1a1a1a1a1a1a2a2-PR6544	Yemeni13_Ibb_EGAN00001456560_EGAR00001498826_J1		unique	leaf
Y	2799690	2931649	C	T	J1a1a1a2b-B2059	Yemeni18_Hadramout_EGAN00001456602_EGAR00001498851_J1	B2059	unique	leaf
Y	2802203	2934162	C	T	J1a1a1a3-B2146	Jordanian_757_GRC15491791_J1		unique	leaf
Y	2804501	2936460	A	G	J1a1a1a1a2b-PR6622	Armenian_352_EBC_GS000035126_J1		unique	leaf	rs1041657269
Y	2805354	2937313	C	T	J1a1a1a1a1a1a1a1a6b-B2105	Qatari_SRR2098228_J1	B2105	unique	leaf	rs867814064
Y	2805678	2937637	A	G	J1a1b2b-B225	Sindhi_HGDP00197_J1		unique	leaf	rs972555471
Y	2807539	2939498	C	A	J1b1-ZS32	node172	ZS32	unique	internal	rs747477477
Y	2807838	2939797	T	G	J1b1b-YP1273	Colombian_CLM_HG01256_ERR3241866_J1	YP1273	unique	leaf	rs762071143
Y	2809136	2941095	C	T	J1a1b1a1b-B2049	Colombian_CLM_HG01494_ERR3241912_J1		unique	leaf
Y	2811549	2943508	G	A	J1a1a1a1a1a1a2d-B884	Yemenite_Jew_Cohen_GRC15560123_J1	B884	unique	leaf
Y	2812119	2944078	A	G	I1-M253	Finnish_FIN_HG00310_ERR3241793_I1	CTS209; V1092; Z2680	unique	leaf	rs112611200
Y	2813580	2945539	C	T	J1a1a1a1a1b1a1-B2067	Turkish_Jew_Cohen_GRC15560184_J1	B2067	unique	leaf
Y	2814225	2946184	A	G	J1a1a1b1-B2053	node150	B2053	unique	internal
Y	2814475	2946434	T	C	J1a1a2b-B2052	Yemeni11_Hudayda_EGAN00001456765_EGAR00001498870_J1	B2052	unique	leaf
Y	2816039	2947998	C	T	J1a1a1a1a1a1a1a2c-B2100	Greek_EGAR00001333805_J1		unique	leaf
Y	2816205	2948164	A	G	J1a1a1a1a2a2-B2064	Kuwaiti_221_GRC15491790_J1	B2064	unique	leaf
Y	2816991	2948950	G	A	J1a1a1a1a1a1c1b-Z44811	Colombian_CLM_HG01431_ERR3242798_J1		unique	leaf	rs765200176
Y	2818575	2950534	G	A	J1b1-ZS32	node172	ZS33	unique	internal	rs751158720
Y	2818686	2950645	C	T	J1a1a1a1a1a1a1a2a1a1-B2102	Yemeni38_Taizz_EGAN00001456743_EGAR00001498867_J1	B2102	unique	leaf
Y	2819161	2951120	G	A	J2b2-L283_sub	Greek_EGAR00001333808_J2b	Z631	unique	leaf	rs767259500
Y	2822953	2954912	T	G	J1a1a1a1a1a1a1e1a2b-ZS4008	Qatari_SRR2098225_J1	ZS4008	unique	leaf	rs866379592
Y	2825503	2957462	C	T	J1a1a1a1a1a1a1e1a2b-ZS4008	Qatari_SRR2098225_J1	ZS4009	unique	leaf	rs866647315
Y	2825699	2957658	G	A	J1a1a1a1a1a1a1a2b2-PR142	Yemenite_Jew_ISR41_EBC_GS000016973_J1	PR142	unique	leaf
Y	2826297	2958256	G	T	J1a1b2a2-B379	Lezgin_EBC_GS000013724_J1	B379	unique	leaf
Y	2826834	2958793	A	G	J1a1b1a3-F1369	Kumyk_EBC_GS000014368_J1		unique	leaf
Y	2830103	2962062	T	C	J1a1a1a1a1b1b1-ZS4292	USA_from_Germany_huD2F73D_GS000037502_J1	ZS4292	unique	leaf	rs946850462
Y	2831015	2962974	C	G	J1a1a1a1a1a1a2a2a-B886	Ashkenazi_Jew_Cohen_GRC15560171_J1	B886	unique	leaf
Y	2831348	2963307	A	G	J1a1a1b1a2-B2058	Ashkenazi_Jew_father_hu6E4515_Illumina_J1	B2058	unique	leaf	rs1569465817
Y	2832596	2964555	T	C	J1a2-PH77	node167	PH77	unique	internal	rs769271839
Y	2836319	2968278	G	A	J1a1b1a2b-B2047	Assyrian_2_GRC15491782_J1	B2047	unique	leaf
Y	2843671	2975630	T	A	J1a1a1a1a1b1b2-Z28169	Armenian_138_GRC15491768_J1		unique	leaf	rs778963411
Y	2846823	2978782	C	T	J2a11-B438	Abkhazian_EBC_GS000014410_J2a		unique	leaf	rs772929128
Y	2847838	2979797	A	G	J1a1a1a1a1a1b1-B382	Armenian_220_EBC_GS000035124_J1	B382	unique	leaf	rs1283381081
Y	2849905	2981864	T	C	J1a1a1a1a1a1a1e1b2-B873	Afghani_Jew_Cohen_GRC15560131_J1	B873	unique	leaf
Y	2854132	2986091	C	G	J1a1a1a1a1a1a1d2-B2093	Druze_ISR35_EBC_GS000016136_J1	B2093	unique	leaf
Y	2862204	2994163	C	T	J1b2b-B2038	Balochi_HGDP00074_J1	B2038	unique	leaf
Y	2864271	2996230	C	A	J1a1b1a1a1-B2145	Chechen_1_ch113_ERR1025599_J1	B2145	unique	leaf	rs1603312822
Y	2868801	3000760	A	G	J1a1a1a1a1a1a1e1a1a1a1a1a-B2143	Bedouin_HGDP00641_J1	B2143	unique	leaf
Y	2869735	3001694	A	C	J1a1a1a1a1a1a1a1a5a3a-FGC1694	Kuwaiti_KWS2_SRR1274984_J1	FGC1694	unique	leaf	rs773997622
Y	2870986	3002945	C	G	J1a1b1b-B233	Tabasaran_EBC_GS000014421_J1	B233	unique	leaf
Y	2871685	3003644	T	C	J2b-M12	Greek_EGAR00001333808_J2b	Z519	unique	leaf	rs371539723
Y	2871733	3003692	C	T	J1a1a1a1a1b2b-ZS3736	Armenian_110_GRC15491767_J1		unique	leaf
Y	2871861	3003820	G	A	J1a1a1a3-B2146	Jordanian_757_GRC15491791_J1		unique	leaf
Y	2873877	3005836	C	G	J1a1b2a-B234	node166	B234	unique	internal
Y	2874566	3006525	C	T	J1a1b2a1-CTS11839	USA_PGP_GS000009929_J1		unique	leaf
Y	2877730	3009689	G	A	J1a1a1a1a1a1a1a1a2a1a-ZS4227	Yemeni_noinfo_EGAN00001456590_EGAR00001498849_J1		unique	leaf
Y	2880635	3012594	C	T	J1a1a1a1a1a1a1b-ZS185	Iberian_IBS_HG01686_ERR3241977_J1		unique	leaf	rs777060901
Y	2880901	3012860	A	G	J2b2-L283_sub	Greek_EGAR00001333808_J2b		unique	leaf	rs911335337
Y	2880929	3012888	G	A	J1a1a1a1a1a1a1a1a5e2-Z20773	Qatari_SRR2098199_J1		unique	leaf	rs866592929
Y	2884029	3015988	T	C	I-M170	node175	L844; PF3572; YSC0000275	unique	internal	rs111880716
Y	2889236	3021195	T	C	J1a1a1a1a1a1a1e1a1a1a1c-B875	Bedouin_HGDP00639_J1	B875	unique	leaf
Y	2889988	3021947	C	T	J1a1b1a1a2-F858	Avar_EBC_GS000014405_J1		unique	leaf
Y	2890947	3022906	G	A	J1a1a1a1a1a1a1a1a1e-FGC4402	Qatari_SRR2098236_J1	FGC4402	unique	leaf	rs865877751
Y	2892435	3024394	G	C	J1a1a1a1a1a1a1a1a6-ZS11979	Bedouin_HGDP00654_J1	ZS11979	unique	leaf
Y	2892705	3024664	G	A	J1a1a1a1a1a1a1e1a1a1a1c-B875	Bedouin_HGDP00639_J1	BZ383	unique	leaf
Y	2901081	3033040	A	G	J1a2a1-PH7	node169	Y30277	unique	internal	rs927096188
Y	2903150	3035109	T	C	J1a1a1a1a1a1a1b-ZS185	Iberian_IBS_HG01686_ERR3241977_J1	ZS185	unique	leaf	rs746235084
Y	2904842	3036801	A	G	J2b-M12	Greek_EGAR00001333808_J2b	Z2422; Z28130	unique	leaf	rs369768116
Y	2910017	3041976	C	T	J1a1a1a1a1a1a1a2a2-PR6544	Yemeni13_Ibb_EGAN00001456560_EGAR00001498826_J1	Z46292	unique	leaf
Y	2910839	3042798	A	G	J1b1-ZS32	node172	ZS34	unique	internal	rs755717977
Y	2912860	3044819	C	T	J1a1a1a1a1a1a1a1a5a1-B245	Saudi_Arabian_EBC_GS000016277_J1	B245	unique	leaf
Y	2914088	3046047	G	C	J1a1a1a1a1a1a1a1a5e2-Z20773	Qatari_SRR2098199_J1		unique	leaf
Y	2974782	3106741	A	C	I-M170	node175	PF3574	unique	internal	rs867140664
Y	3078791	3210750	C	A	J1a1a1a1a1a1a2d-B884	Yemenite_Jew_Cohen_GRC15560123_J1		unique	leaf
Y	3079294	3211253	C	T	J1a1a1b1-B2053	node150		unique	internal
Y	3160077	3292036	T	C	J1a1a1a1a1a1a1a1a5e2-Z20773	Qatari_SRR2098199_J1		unique	leaf
Y	3163631	3295590	G	T	J1a1b2a2-B379	Lezgin_EBC_GS000013724_J1		unique	leaf
Y	3279644	3411603	T	G	J1a1b1a4-B2045	Bedouin_HGDP00645_J1	B2045	unique	leaf
Y	3406764	3538723	T	C	J2a11-B438	Abkhazian_EBC_GS000014410_J2a		unique	leaf	rs1603325336
Y	3713457	3845416	G	A	J1a2a1b-Y29685	Azerbaijani_EBC_GS000013741_J1	Y29685	unique	leaf	rs753684369
Y	3713854	3845813	A	C	J1a1a1a1a2a1-B2063	USA_white_hu632082_GS000039013_J1	B2063	unique	leaf
Y	3713862	3845821	C	T	J1a1a1a1a1a1a1a1a5f-FGC4441	Qatari_SRR2098230_J1		unique	leaf
Y	3720530	3852489	C	T	J1a1a1a1a1a1a2a1d-B891	Ashkenazi_Jew_Cohen_GRC15560128_J1		unique	leaf
Y	4114034	4245993	A	C	J1a1a1a1a1a1a2e-B2076	Iraqi_Jew_2_4291_ERR1395620_J1		unique	leaf	rs1602767876
Y	4229991	4361950	C	A	J1a1a1a1a1a1a1a1a2a3-B2120	Yemeni14_Mahwit_EGAN00001456573_EGAR00001498831_J1		unique	leaf
Y	4371420	4503379	C	A	J1a1a1a1a1a1a1a1a1a1a3a-PR1464	Qatari_SRR2098210_J1		unique	leaf
Y	4581701	4713660	C	G	I3-L596_sub	Georgian_GS000035150_I3	BY420	unique	leaf
Y	4740597	4872556	C	A	J1a1b1a1b-B2049	Colombian_CLM_HG01494_ERR3241912_J1		unique	leaf
Y	4769767	4901726	C	A	J1a1b-Z18375	node156	Z1829	unique	internal	rs1602820848
Y	4872897	5004856	C	G	J1a1a2-ZS4393	node155		unique	internal
Y	4873179	5005138	T	C	J1a1a1a1a1b2a-B2065	Jordanian_1069_GRC15491792_J1	B2065	unique	leaf
Y	4873516	5005475	C	T	J1a1a1a1a1a1a1e2a2-B2079	Qatari_SRR2098233_J1	B2079	unique	leaf
Y	4929023	5060982	G	A	J1a1a1a1a1-L862	node13	Z1850	unique	internal	rs35192147
Y	5274763	5406722	G	A	J1a1a-Z2359	node6	L620	unique	internal	rs372746826
Y	6063713	6195672	G	T	I3-L596_sub	Georgian_GS000035150_I3	S9168	unique	leaf
Y	6350743	6482702	A	T	J1a1b2b-B225	Sindhi_HGDP00197_J1		unique	leaf
Y	6364574	6496533	A	G	J1a1a1a1a1a1a1e1a1a1a1-B874	node94	B874	unique	internal
Y	6384283	6516242	C	T	J1a1a1a1a1a1a1a1a1a-ZS4207	node32		unique	internal
Y	6595070	6727029	C	A	J1a1a1a3-B2146	Jordanian_757_GRC15491791_J1		unique	leaf
Y	6620288	6752247	G	A	J1a1b2b-B225	Sindhi_HGDP00197_J1		unique	leaf	rs963363404
Y	6627029	6758988	C	T	J1a1a1a1a1a1a1a1a6a1a-B2108	Yemeni23_Maarib_EGAN00001456620_EGAR00001498853_J1	B2108	unique	leaf
Y	6627432	6759391	A	T	J1a1a1a1a1a1a1c1a2-B2096	Turkish_SRR846983_J1		unique	leaf
Y	6628071	6760030	A	T	J2a11-B438	Abkhazian_EBC_GS000014410_J2a		unique	leaf	rs1603016209
Y	6630726	6762685	G	T	J1a1b1a1b-B2049	Colombian_CLM_HG01494_ERR3241912_J1	Z1830	unique	leaf	rs747888530
Y	6633282	6765241	C	T	J1a1a1a1a1a1c1-B2071	node136	B2071	unique	internal	rs777581410
Y	6634377	6766336	G	A	J1a1b1a2c-B2048	Iraqi01_IRQ01_10BA65_J1	B2048	unique	leaf
Y	6634669	6766628	G	A	J1a1a1a1a1a1a1a1b-B2103	Yemeni21_Saada_EGAN00001456615_EGAR00001498836_J1	B2103	unique	leaf	rs1016626838
Y	6636104	6768063	C	A	J1b2-F2306	node173	FGC20321; ZS3509	unique	internal
Y	6643436	6775395	C	A	J1b2b-B2038	Balochi_HGDP00074_J1		unique	leaf
Y	6644192	6776151	T	C	J1-M267	node3	FGC1617; Y2313	unique	internal	rs368817752
Y	6651717	6783676	A	G	J1a1a1a1a1a1a1a2a1b-CTS10355	Yemeni24_Mahwit_EGAN00001456622_EGAR00001498854_J1		unique	leaf
Y	6652911	6784870	T	C	I2'3-M438	Georgian_GS000035150_I3	PF3626; Z2632	unique	leaf	rs7893011
Y	6655894	6787853	C	T	J1a1a1a1a1a1a1c3-ZS1409	Qatari_SRR2098241_J1		unique	leaf	rs865885382
Y	6658873	6790832	A	T	J1a1b-Z18375	node156	FGC13977; Y3476; Z18425	unique	internal	rs775209443
Y	6662712	6794671	C	T	I-M170	node175	PF3627; V218	unique	internal	rs112137450
Y	6662857	6794816	A	G	J1a2a-PH351	node168	PH128	unique	internal	rs757339098
Y	6667230	6799189	G	A	J1a1a1a1a1a1a1a1a5d1-FGC6770	node61	FGC6770	unique	internal	rs866170909
Y	6667987	6799946	C	A	J2a11-B438	Abkhazian_EBC_GS000014410_J2a		unique	leaf	rs1603018007
Y	6668467	6800426	T	C	J1a1a1a1a1a1a1a1a3a-B591	node72	B591; ZS2102	unique	internal
Y	6673909	6805868	G	A	J1a1a1a1a1a1a1e2-Y6094	node105	FGC15940; Y6094	unique	internal	rs760148062
Y	6675321	6807280	G	T	J1b2a-B2037	Armenian_164_GRC15491773_J1		unique	leaf
Y	6677619	6809578	T	G	I1-M253	Finnish_FIN_HG00310_ERR3241793_I1	FGC2426; S107; Y1863	unique	leaf	rs17250310
Y	6680972	6812931	T	C	J1a1a1a1a1a1a3a-ZS4655	node133	FGC4736; Y12501	unique	internal	rs867477946
Y	6681479	6813438	T	G	I1-M253	Finnish_FIN_HG00310_ERR3241793_I1	FGC2438; S108; Y1864	unique	leaf	rs17316192
Y	6681979	6813938	A	C	I1-M253	Finnish_FIN_HG00310_ERR3241793_I1	FGC2430; Z2699	unique	leaf	rs112938890
Y	6693203	6825162	T	G	J1a1a1a1a1a1a1a1a1b-FGC10401	node44		unique	internal
Y	6696263	6828222	G	A	J2b-M12	Greek_EGAR00001333808_J2b	PF7326; Z522	unique	leaf	rs370118567
Y	6699444	6831403	T	A	J1a2a2-B2040	Armenian_288_GRC15491777_J1	B2040	unique	leaf
Y	6708442	6840401	T	C	J1a2a-PH351	node168	PH152	unique	internal	rs771955689
Y	6708988	6840947	A	C	J1-M267	node3	PF4640; YSC0000060	unique	internal	rs371186497
Y	6715277	6847236	G	C	J1a1a1a1a1a1a1c2a2-B2095	Balochi_HGDP00057_J1	B2095	unique	leaf
Y	6715386	6847345	C	T	J1b1-ZS32	node172	ZS5057	unique	internal	rs778229953
Y	6716702	6848661	G	T	J1a1a1b1-L817	node152	Y4066; Z18299	unique	internal	rs770064487
Y	6719231	6851190	C	A	J1a1a1a1a1a1a1e1a1b-ZS6806	Bedouin_HGDP00611_J1		unique	leaf
Y	6720045	6852004	A	G	J1a1a1a1a1a1a1e1a1a2b-B2086	Bedouin_HGDP00608_J1	B2086	unique	leaf
Y	6730086	6862045	C	T	J1a1a1a1a1a1a1a1a6b-B2105	Qatari_SRR2098228_J1		unique	leaf	rs865898858
Y	6731448	6863407	C	T	J1a1b1b-B233	Tabasaran_EBC_GS000014421_J1		unique	leaf
Y	6731889	6863848	C	G	J1a1a1a1a3-B2147	Armenian_308_GRC15491778_J1	B2147	unique	leaf
Y	6732754	6864713	A	C	J1a1a1a1a1a1a2e-B2076	Iraqi_Jew_2_4291_ERR1395620_J1		unique	leaf	rs1603021017
Y	6733196	6865155	T	C	J1a1a1a1a1a1a1e1a1-ZS1574	node90	ZS1574	unique	internal	rs1056553139
Y	6735373	6867332	T	C	J2a11-B438	Abkhazian_EBC_GS000014410_J2a		unique	leaf
Y	6735375	6867334	C	T	J1a1a1b1b-B2055	Omani_1083_GRC15491783_J1		unique	leaf	rs1603021148
Y	6739448	6871407	A	G	J1a1b1a1b-B2049	Colombian_CLM_HG01494_ERR3241912_J1		unique	leaf	rs767537618
Y	6740037	6871996	A	C	J1a1a1b2a-B2056	Yemeni16_Amran_EGAN00001456579_EGAR00001498847_J1		unique	leaf	rs758165818
Y	6741254	6873213	G	T	J1a1a1a1a2a2-B2064	Kuwaiti_221_GRC15491790_J1		unique	leaf
Y	6742740	6874699	C	A	J1a1a1a1a1a1a1e1a2a-ZS1600	Qatari_SRR2098237_J1	FGC17139; ZS1600	unique	leaf	rs867687941
Y	6744884	6876843	C	T	J1a1b1a2c-B2048	Iraqi01_IRQ01_10BA65_J1		unique	leaf
Y	6745512	6877471	C	T	J1-M267	node3	CTS426; PF4641; YSC0000307	unique	internal	rs368026888
Y	6751707	6883666	G	A	J1a1a1a1a1a1a1a1a5a3a-FGC1694	Kuwaiti_KWS2_SRR1274984_J1	FGC1700	unique	leaf	rs759681771
Y	6752870	6884829	C	T	J1a1a1a2-ZS1280	node145	ZS1280	unique	internal
Y	6753841	6885800	T	G	J1a1a1a1a1a1a1e2a1b-B2081	Brahui_HGDP00015_J1	B2081	unique	leaf	rs1035429800
Y	6753902	6885861	G	A	J1a1a1a1a1a1a1a1b-B2103	Yemeni21_Saada_EGAN00001456615_EGAR00001498836_J1		unique	leaf
Y	6754071	6886030	G	C	J1a1a1a3-B2146	Jordanian_757_GRC15491791_J1		unique	leaf	rs935384442
Y	6755686	6887645	G	C	J1a1a1a1a1a1a1a1a1c1b-B2127	Jordanian_2_603_ERR1347659_J1	B2127	unique	leaf	rs1603022494
Y	6759850	6891809	C	T	J1a1a1a1a1a1a1a1a5a2-B2114	Qatari_SRR2098222_J1		unique	leaf	rs866367976
Y	6763234	6895193	A	G	J1a1a1a1a1a1a1c2-BY74	node116	BY74; Z18180	unique	internal	rs866503702
Y	6764396	6896355	T	C	J1a1b1a3-F1369	Kumyk_EBC_GS000014368_J1		unique	leaf
Y	6764600	6896559	G	A	J1b2a-B2037	Armenian_164_GRC15491773_J1		unique	leaf
Y	6765575	6897534	G	A	J1a1a1a1a1-L862	node13	CTS463	unique	internal	rs373920933
Y	6771219	6903178	G	A	J1a1a1a1a1a1a2c1-B882	Moroccan_Jew_Cohen_GRC15560169_J1	B882	unique	leaf
Y	6773408	6905367	C	A	J1a1a1a1a1b1a2-B2068	Egyptian_698_GRC15491793_J1	B2068	unique	leaf
Y	6774765	6906724	G	A	J1a1b1a1a-BY100	node161	BY100; FGC14030; Y6915; ZS2926	unique	internal	rs1603023471
Y	6776532	6908491	G	T	J1a1a1a1a1a1a1a1a1a1a1a-B2137	Qatari_SRR2098234_J1	B2137	unique	leaf	rs865999654
Y	6777280	6909239	G	A	J1a1a1a3-B2146	Jordanian_757_GRC15491791_J1		unique	leaf
Y	6779392	6911351	A	C	J1a1a1a1a1a1c2-B2072	Jordanian_EBC_GS000014474_J1	B2072	unique	leaf
Y	6784968	6916927	C	A	J2b-M12	Greek_EGAR00001333808_J2b	CTS488; PF7363; Z2480	unique	leaf	rs369459819
Y	6785086	6917045	A	T	J1b2b-B2038	Balochi_HGDP00074_J1		unique	leaf
Y	6788888	6920847	A	C	I3-L596	Georgian_GS000035150_I3	SK1274	unique	leaf	rs775733349
Y	6792296	6924255	C	T	J1a1a1a2a-L92	node146	ZS1281	unique	internal
Y	6794704	6926663	T	C	J1a1a1a1a1a1c1-B2071	node136		unique	internal	rs752455892
Y	6795679	6927638	G	T	J1a1a1a1a1a1a2d-B884	Yemenite_Jew_Cohen_GRC15560123_J1		unique	leaf
Y	6797013	6928972	C	T	J1a2a1-PH7	node169	Y30278	unique	internal
Y	6797472	6929431	G	C	J1a2b-B2039	Punjabi_PJL_HG03767_ERR3243044_J1	B2039	unique	leaf	rs777055061
Y	6802561	6934520	T	C	J1a1a1a1a1a1a1a1a6a2-B2107	Yemeni19_Hadramout_EGAN00001456613_EGAR00001498852_J1	B2107	unique	leaf
Y	6806627	6938586	C	A	J1a1a1a1a1b1b2-Z28169	Armenian_138_GRC15491768_J1		unique	leaf
Y	6807477	6939436	G	A	J1a1a1a1a1a1a2a1a-BY264	node124	BY264	unique	internal
Y	6810517	6942476	G	C	J1a2b-B2039	Punjabi_PJL_HG03767_ERR3243044_J1		unique	leaf	rs766956369
Y	6813916	6945875	A	G	I1-M253_sub	Finnish_FIN_HG00310_ERR3241793_I1	CTS512	unique	leaf	rs762881177
Y	6814486	6946445	G	C	J1a1a1a1a1a1a1e1b2-B873	Afghani_Jew_Cohen_GRC15560131_J1		unique	leaf	rs987042837
Y	6814561	6946520	G	A	J1a1a1a1a1a1a1a2a1a2-CTS6790	Yemeni36_Taizz_EGAN00001456732_EGAR00001498865_J1		unique	leaf
Y	6823088	6955047	G	A	J1a1a1a1b-B2062	SaudiArabian_847_GRC15491785_J1	B2062	unique	leaf
Y	6826401	6958360	G	A	J1a1a1a1a1a1a1a1a1b1-B2130	Muslim_Arab_Israel_EBC_GS000016213_J1	B2130	unique	leaf
Y	6828035	6959994	G	A	J1a1a1a1b-B2062	SaudiArabian_847_GRC15491785_J1		unique	leaf
Y	6831729	6963688	G	A	J1a1b-Z18375	node156	FGC14014; Y5973; Z18363	unique	internal	rs1050589483
Y	6842576	6974535	A	T	J1a1a1a2-ZS1280	node145	ZS1282	unique	internal
Y	6843328	6975287	A	T	J2b2-L283_sub	Greek_EGAR00001333808_J2b		unique	leaf
Y	6844734	6976693	G	A	J1a1a1a1a1a1a1a1a5e2-Z20773	Qatari_SRR2098199_J1	S9517; Z20773	unique	leaf	rs866438865
Y	6847712	6979671	G	C	J2b2-L283_sub	Greek_EGAR00001333808_J2b		unique	leaf
Y	6848560	6980519	T	C	I1-M253	Finnish_FIN_HG00310_ERR3241793_I1	CTS565; Z2700	unique	leaf	rs111526531
Y	6850619	6982578	A	G	J2b2-L283_sub	Greek_EGAR00001333808_J2b	Z636	unique	leaf	rs757363891
Y	6851972	6983931	G	A	J1a1a1a1a1a1a1e2b2-ZS1661	Greek_EGAR00001333758_J1		unique	leaf
Y	6852663	6984622	C	A	J1a1b1b-B233	Tabasaran_EBC_GS000014421_J1		unique	leaf	rs1325903933
Y	6854053	6986012	G	C	I1-M253	Finnish_FIN_HG00310_ERR3241793_I1	CTS571; Z2701	unique	leaf	rs113682542
Y	6854256	6986215	C	T	J2a-M410	Abkhazian_EBC_GS000014410_J2a	F841; PF4948	unique	leaf	rs371754067
Y	6854802	6986761	A	G	J1a1a1a1a1a1a1e2b2-ZS1661	Greek_EGAR00001333758_J1	BY102; ZS1659	unique	leaf	rs1292637617
Y	6858457	6990416	G	A	J1a1a1b1a1-B2057	Finnish_FIN_HG00181_ERR3240168_J1	B2057	unique	leaf	rs758017579
Y	6861912	6993871	G	C	I3-L596	Georgian_GS000035150_I3	S9539	unique	leaf	rs778893729
Y	6862901	6994860	C	T	J1a1a1a1a1a1a3a-ZS4655	node133	FGC21560; ZS4656	unique	internal	rs868773410
Y	6864895	6996854	G	C	J2a-M410	Abkhazian_EBC_GS000014410_J2a	CTS585	unique	leaf	rs369679751
Y	6865969	6997928	G	T	J1a1a1a1a1a2b-B380	Armenian_230_EBC_GS000035125_J1		unique	leaf
Y	6869664	7001623	A	C	J1a1a1a1a1a1a1a1a5d1-FGC6770	node61		unique	internal	rs868468913
Y	6870454	7002413	T	G	J1a1a1a2a2-B2061	Yemeni25_Hadramout_EGAN00001456629_EGAR00001498855_J1	B2061	unique	leaf
Y	6872976	7004935	A	G	J1a1a1-P58	node7	AM01351; PF4796; YSC0000062	unique	internal	rs370318904
Y	6873007	7004966	G	T	J1-M267	node3	PF4643; YSC0000063	unique	internal	rs373219695
Y	6877054	7009013	A	C	J1a1a1a1a1a1a1a1a5f-FGC4441	Qatari_SRR2098230_J1		unique	leaf	rs867826476
Y	6879590	7011549	G	A	J1a1a1a2b-B2059	Yemeni18_Hadramout_EGAN00001456602_EGAR00001498851_J1		unique	leaf
Y	6880046	7012005	T	G	J1a1b-Z18375	node156	L1188	unique	internal	rs1030622076
Y	6883262	7015221	C	T	J1b1-ZS32	node172	Z27595	unique	internal	rs758577303
Y	6885772	7017731	T	G	J1a2a2-B2040	Armenian_288_GRC15491777_J1		unique	leaf
Y	6887131	7019090	A	G	J1b1-ZS32	node172		unique	internal
Y	6888387	7020346	C	T	J2b2'3-M241	Greek_EGAR00001333808_J2b	AM01379; Z581	unique	leaf	rs374016144
Y	6888984	7020943	C	T	J1a1a1a1a1a1a1a1a2a2-B2121	Yemeni15_Bayda_EGAN00001456575_EGAR00001498832_J1	B2121	unique	leaf	rs753257737
Y	6889988	7021947	A	T	J1b1-ZS32	node172		unique	internal	rs769241642
Y	6891875	7023834	C	T	J1a1a1a1a1a2a-Z28226	Sardinian_3_HGDP01076_ERR1395597_J1	Z28226	unique	leaf	rs1603039519
Y	6895425	7027384	A	T	J1a1a1a1a1a1a1c1b2-ZS156	Peruvian_PEL_HG01935_GS000012139_J1	ZS156	unique	leaf	rs749616934
Y	6903850	7035809	T	G	J1a1a1a1a1a1a1a1a1b1-B2130	Muslim_Arab_Israel_EBC_GS000016213_J1		unique	leaf
Y	6904237	7036196	A	G	J1a1b1a1a2-F858	Avar_EBC_GS000014405_J1	F858	unique	leaf	rs772469530
Y	6904261	7036220	G	A	J1a1a1b1c-Z870	Ashkenazi_Jew_GS000010784_J1		unique	leaf
Y	6904716	7036675	C	T	J1a1a1a1a1a1c1-B2071	node136		unique	internal	rs776043208
Y	6907820	7039779	G	C	J1a1a1a1a2a2-B2064	Kuwaiti_221_GRC15491790_J1		unique	leaf
Y	6910217	7042176	A	G	J1a1a1a1a3-B2147	Armenian_308_GRC15491778_J1		unique	leaf
Y	6913735	7045694	G	A	J1a1a1a1a1a1a2b-B878	node128	B878	unique	internal
Y	6916511	7048470	A	T	J1a1b1a1b-B2049	Colombian_CLM_HG01494_ERR3241912_J1		unique	leaf	rs780831322
Y	6921934	7053893	C	T	J1a1a1a1a1a1a1c3-ZS1409	Qatari_SRR2098241_J1	ZS1409	unique	leaf	rs868369750
Y	6923338	7055297	A	T	J1a1a1a1a1a1a1a2c-B2100	Greek_EGAR00001333805_J1		unique	leaf
Y	6923525	7055484	C	T	I1-M253	Finnish_FIN_HG00310_ERR3241793_I1	CTS641; Z2702	unique	leaf	rs112548520
Y	6924269	7056228	C	T	J1a1a1a1a1a2a-Z28226	Sardinian_3_HGDP01076_ERR1395597_J1	Z28223	unique	leaf	rs968757613
Y	6926038	7057997	T	A	I-M170	node175	CTS646; PF3629	unique	internal	rs113135566
Y	6932171	7064130	G	C	J1a1a1b1-L817	node152	L817	unique	internal	rs199525748
Y	6937970	7069929	C	A	J1a2-PH77	node167	ZS11758	unique	internal	rs766297841
Y	6940155	7072114	G	T	J1a1b-Z18375	node156	FGC13967; Y4415	unique	internal	rs779420349
Y	6941876	7073835	T	C	J2b2-L283	Greek_EGAR00001333808_J2b	AM00232b; AMM142; Z582	unique	leaf	rs763017068
Y	6943522	7075481	C	T	I-M170	node175	CTS674; FI1; PF3630	unique	internal	rs17250345
Y	6944252	7076211	G	A	J1a1a1a1a1a1a1a1a1b-FGC10401	node44		unique	internal
Y	6946326	7078285	T	C	J2a11-B438	Abkhazian_EBC_GS000014410_J2a		unique	leaf	rs1603050632
Y	6948443	7080402	A	G	J1a1b1a2a-B2046	USA_from_Turkey_huC39FB3_GS000038918_J1		unique	leaf
Y	6951703	7083662	C	G	I3-L596	Georgian_GS000035150_I3		unique	leaf
Y	6953311	7085270	A	T	J-M304	node175	CTS687; PF4503	unique	internal	rs371497729
Y	6953580	7085539	G	T	J1a1a1a1a1b1a1-B2067	Turkish_Jew_Cohen_GRC15560184_J1		unique	leaf
Y	6955823	7087782	C	T	J1a1a1b1b-ZS2736	Czech_2_NA15728_ERR1395604_J1	ZS2736	unique	leaf	rs1008579632
Y	6965238	7097197	G	C	J1a2a-PH351	node168	PH351	unique	internal	rs768636468
Y	6969181	7101140	C	G	J1a1a-Z2359	node6	AM01353; CTS712; PF4797	unique	internal	rs371108021
Y	6970616	7102575	C	T	J1a1b2a2-B379	Lezgin_EBC_GS000013724_J1		unique	leaf
Y	6973801	7105760	G	A	J1a1a1a1a1a1a1a2b-B237	node84		unique	internal
Y	6975784	7107743	G	A	J1a1a1a1a1a1b2-B383	Albanian_EBC_GS000035434_J1		unique	leaf
Y	6982485	7114444	G	A	J1a2b-B2039	Punjabi_PJL_HG03767_ERR3243044_J1		unique	leaf
Y	6982569	7114528	C	T	J1a1a1a1a1a1a3a-ZS4655	node133	FGC4738; Y10746	unique	internal	rs866425574
Y	6984993	7116952	G	A	J1a1a1a2a1-B2060	node147	B2060	unique	internal
Y	6986289	7118248	T	A	J1a1a1a1a1a1a1a1a5g-Y14113	Egyptian_South_SRR5738871_EGP2_J1		unique	leaf
Y	6988151	7120110	G	A	J1a1b-Z18375	node156	YSC0001374	unique	internal	rs1035347541
Y	6990751	7122710	G	T	J1a1a1a1a1a1a1a4-CTS85	EuropeanAmerican_CEU_NA12282_ERR3239468_J1		unique	leaf	rs745398505
Y	6995570	7127529	A	G	J1a1a2-ZS4393	node155		unique	internal
Y	6997139	7129098	T	C	J1a1a1a1a1a1a2b2-B880	Ashkenazi_Jew_GS000010797_J1	B880	unique	leaf
Y	7009390	7141349	T	A	J1a1a1a1a1a1a1e2a1-B2078	node107	B2078	unique	internal
Y	7010318	7142277	C	T	J1a1a1a1a1a2b-B380	Armenian_230_EBC_GS000035125_J1		unique	leaf	rs1454732169
Y	7012058	7144017	G	T	J1a1b-Z18375	node156	FGC14017; Y4399; Z18366	unique	internal	rs967366033
Y	7017624	7149583	T	C	J1a1a1a1a1a1b1-B382	Armenian_220_EBC_GS000035124_J1		unique	leaf
Y	7028781	7160740	G	A	J1a1a2a-B2051	Yemeni12_Hudayda_EGAN00001456774_EGAR00001498872_J1	B2051	unique	leaf
Y	7031221	7163180	C	T	J1a2a2-B2040	Armenian_288_GRC15491777_J1	Y21182	unique	leaf
Y	7031529	7163488	G	A	J1a1b2a-B234	node166	ZS5647	unique	internal	rs1239640088
Y	7034478	7166437	A	G	J1a1a1a1a1a1a1c2b-B2094	Qatari_SRR2098265_J1	B2094	unique	leaf	rs867690735
Y	7035631	7167590	A	G	J1a1a1a1a1a1a1e1a1b-ZS6806	Bedouin_HGDP00611_J1		unique	leaf
Y	7035666	7167625	C	T	J1a1b1a4-B2045	Bedouin_HGDP00645_J1		unique	leaf	rs1603058684
Y	7038691	7170650	C	T	J1a1a1a1a1a1a1c3-ZS1409	Qatari_SRR2098241_J1		unique	leaf	rs866722098
Y	7046155	7178114	G	T	J1a2b-B2039	Punjabi_PJL_HG03767_ERR3243044_J1		unique	leaf	rs761680095
Y	7046483	7178442	C	T	J1a1a1a1a1a1a1a1a5g-Y14113	Egyptian_South_SRR5738871_EGP2_J1		unique	leaf
Y	7046821	7178780	G	C	J1a1b-Z18375	node156	FGC13966; Y3479; Z18367	unique	internal	rs962981085
Y	7048870	7180829	G	A	J-M304	node175	CTS852; PF4504	unique	internal	rs372536048
Y	7049311	7181270	C	G	J1a1a1a1a1a1a1a1a5c-B2110	Yemeni33_Mahwit_EGAN00001456680_EGAR00001498862_J1	B2110	unique	leaf
Y	7049872	7181831	C	T	J1a2b-B2039	Punjabi_PJL_HG03767_ERR3243044_J1		unique	leaf
Y	7050129	7182088	C	T	J1a1a1a1a1a1a1a1a1a1a3-B2135	node38		unique	internal	rs867948304
Y	7055950	7187909	G	T	J1a1a2-ZS4393	node155	ZS4378	unique	internal	rs901038093
Y	7065239	7197198	T	C	J-M304	node175	PF4505; YSC0000064	unique	internal	rs373806452
Y	7066305	7198264	C	T	I1-M253	Finnish_FIN_HG00310_ERR3241793_I1	CTS883; Z2705	unique	leaf	rs112606109
Y	7066899	7198858	G	C	J1a1a1a3-B2146	Jordanian_757_GRC15491791_J1		unique	leaf
Y	7067674	7199633	G	A	J1a1b2a-B234	node166	Y11831; ZS5648	unique	internal
Y	7068942	7200901	G	A	J2-M172	node174	CTS886; PF4893	unique	internal	rs370602308
Y	7069574	7201533	C	T	I3-L596	Georgian_GS000035150_I3	Y16650	unique	leaf	rs933975602
Y	7070914	7202873	C	T	J1a1b2a1-CTS11839	USA_PGP_GS000009929_J1		unique	leaf
Y	7072122	7204081	G	A	J1a1a1a1a1a2a-Z28226	Sardinian_3_HGDP01076_ERR1395597_J1		unique	leaf	rs1603060460
Y	7073668	7205627	G	A	J1a1a1a1a1a1a1a1a5a2-B2114	Qatari_SRR2098222_J1		unique	leaf	rs866993677
Y	7073954	7205913	A	G	J2a11-B438	Abkhazian_EBC_GS000014410_J2a		unique	leaf
Y	7075155	7207114	G	C	J1a1a1a1a1a1a1e2a1-B2078	node107		unique	internal
Y	7075166	7207125	T	C	I1-M253	Finnish_FIN_HG00310_ERR3241793_I1	CTS898	unique	leaf	rs112141981
Y	7079349	7211308	T	C	J1a-PF4644	node4	PF4644; YSC0000065	unique	internal	rs372350026
Y	7083228	7215187	C	T	J1a1a1a1a1a1a2a-S17446	node121	FGC13878; Y5400; Z18274	unique	internal
Y	7087320	7219279	G	C	J2b-M12	Greek_EGAR00001333808_J2b	CTS922; PF7349; Z2482	unique	leaf	rs374986116
Y	7096018	7227977	G	A	J1a1a1a1a1a1a1a1a5h1-B2111	Lebanese_EGAN00001455365_J1	B2111	unique	leaf
Y	7096829	7228788	C	T	J1a1b1a1a1-B2145	Chechen_1_ch113_ERR1025599_J1	V144	unique	leaf	rs77998498
Y	7096995	7228954	T	C	J1b-F4306	node171		unique	internal	rs762820429
Y	7097159	7229118	C	T	J1a1a1a1a1a1a1a1a1c1-B2151	node40	B2151	unique	internal	rs1007559961
Y	7099385	7231344	T	G	J1a1a1a1a1a1a1e1a1b-ZS6806	Bedouin_HGDP00611_J1		unique	leaf
Y	7103731	7235690	G	A	J1a1a1a1a1a1a1a1a5a1-B245	Saudi_Arabian_EBC_GS000016277_J1	FGC23911; ZS5801	unique	leaf
Y	7106611	7238570	T	C	J1a1a2-ZS4393	node155	ZS4379	unique	internal
Y	7112172	7244131	T	C	J1a1a1b1-L817	node152	Y4090; Z18300	unique	internal	rs775041251
Y	7113017	7244976	A	G	J1a1a1a1a1a1a1d1-PF4865	Sardinian_1_HGDP01079_ERR1019068_J1	PF4865	unique	leaf	rs1603062304
Y	7126936	7258895	G	T	J-M304	node175	PF4506; YSC0000066	unique	internal	rs369450493
Y	7130289	7262248	G	C	J2b2'3-M241	Greek_EGAR00001333808_J2b	AM01380; Z583	unique	leaf	rs370336511
Y	7136290	7268249	A	G	J1a1a1a1a1a1a1e1a1a1a1a-B2090	node97	B2090	unique	internal
Y	7136608	7268567	A	G	J1a1a1b2-ZS5392	node149	ZS5379	unique	internal
Y	7137088	7269047	C	T	I-M170	node175	CTS1006	unique	internal	rs758153112
Y	7145678	7277637	C	T	J1a1a1a1a1b1b1-ZS4292	USA_from_Germany_huD2F73D_GS000037502_J1	ZS4293	unique	leaf
Y	7146287	7278246	G	A	J1a1a1a1a1a1a1d1-PF4865	Sardinian_1_HGDP01079_ERR1019068_J1		unique	leaf	rs1603064446
Y	7151313	7283272	C	T	J1a1a1a1a2a-ZS3668	node144	ZS3668	unique	internal
Y	7152388	7284347	G	T	J1a1a1a1a1b2a-B2065	Jordanian_1069_GRC15491792_J1		unique	leaf
Y	7152472	7284431	C	T	J1a1a1a1a1a1a1e2b1-CTS1746	Tuscan_TSI_NA20543_ERR3239823_J1		unique	leaf	rs745648633
Y	7153204	7285163	A	G	J1a1a1a1a1a1a1a4-CTS85	EuropeanAmerican_CEU_NA12282_ERR3239468_J1	CTS1020	unique	leaf	rs745695991
Y	7154231	7286190	G	A	J1a1a1a1a1a1a2f-ZS237	Peruvian_PEL_HG01571_ERR3241986_J1	Z18291; ZS2406	unique	leaf	rs765714168
Y	7154510	7286469	T	C	J2b2-L283	Greek_EGAR00001333808_J2b	AM00233; AMM143; Z584	unique	leaf	rs765178956
Y	7155083	7287042	C	T	J1-M267	node3	CTS1023; YSC0001248	unique	internal	rs373620252
Y	7158215	7290174	G	T	J1a1a1a1a1a1a3b-B2073	Yemeni30_Dhamar_EGAN00001456668_EGAR00001498860_J1	B2073	unique	leaf
Y	7158459	7290418	A	G	J2a-M410	Abkhazian_EBC_GS000014410_J2a	CTS1030; PF4949	unique	leaf	rs369398424
Y	7158586	7290545	C	T	J1a1a1a1a1a1a1a1a5a2-B2114	Qatari_SRR2098222_J1		unique	leaf	rs866048352
Y	7160327	7292286	C	T	J1a1a1a1a1a1a1a1a5f-FGC4441	Qatari_SRR2098230_J1		unique	leaf	rs867813527
Y	7163234	7295193	A	G	J-M304	node175	CTS1033; PF4507	unique	internal	rs368668110
Y	7168887	7300846	T	A	J1a1a1b2a-B2056	Yemeni16_Amran_EGAN00001456579_EGAR00001498847_J1		unique	leaf
Y	7169551	7301510	C	T	J1a1a1b1c-Z870	Ashkenazi_Jew_GS000010784_J1	CTS1045; Z870	unique	leaf	rs759340890
Y	7171548	7303507	C	T	J1a1a1a1a1a1a1e1a2b-ZS4008	Qatari_SRR2098225_J1		unique	leaf	rs866871787
Y	7171834	7303793	G	T	J1-M267	node3	L321; PF4646	unique	internal	rs370799651
Y	7172786	7304745	C	T	J1a1a1a2-ZS1280	node145		unique	internal
Y	7177238	7309197	A	G	J1a1a1a1a1a1a1a1a2a1c-ZS2003	Saudi_Arabian_EBC_GS000016180_J1	ZS2003	unique	leaf	rs1408670465
Y	7178303	7310262	G	A	J1a1a1a1a1a1a1a1a1a1a3b-B2136	Qatari_SRR2098186_J1	B2136	unique	leaf	rs868283580
Y	7179473	7311432	A	T	J1-M267	node3	PF4647; YSC0000068	unique	internal	rs376521981
Y	7180976	7312935	G	A	J-M304	node175	CTS1068; PF4508	unique	internal	rs368969850
Y	7181095	7313054	G	A	J1a1a1a1a1a1a1a2b-B237	node84		unique	internal
Y	7188568	7320527	C	T	J1b1-ZS32	node172		unique	internal
Y	7189493	7321452	C	G	J1a1a1a1a1b1b1-ZS4292	USA_from_Germany_huD2F73D_GS000037502_J1	ZS4294	unique	leaf
Y	7189558	7321517	C	T	J2a11-B438	Abkhazian_EBC_GS000014410_J2a		unique	leaf	rs1603066857
Y	7189589	7321548	A	G	J1a1a1a1a1a1a1c1b2-ZS156	Peruvian_PEL_HG01935_GS000012139_J1		unique	leaf	rs766694500
Y	7190024	7321983	A	G	J2a-M410	Abkhazian_EBC_GS000014410_J2a	CTS1085; PF4950	unique	leaf	rs375950406
Y	7190823	7322782	G	A	J1a1a1a1a1b1b1-ZS4292	USA_from_Germany_huD2F73D_GS000037502_J1	Y6384; ZS4295	unique	leaf
Y	7191426	7323385	G	A	J1a1a1a1a1b2a-B2065	Jordanian_1069_GRC15491792_J1		unique	leaf
Y	7193834	7325793	C	T	J1a2a2-B2040	Armenian_288_GRC15491777_J1	YP1237	unique	leaf
Y	7194254	7326213	A	G	J1a1a1a1a1a1a1c1b-Z2269	node114	Z2269	unique	internal	rs201868028
Y	7194368	7326327	C	T	I1-M253_sub	Finnish_FIN_HG00310_ERR3241793_I1	CTS1091	unique	leaf	rs746281441
Y	7199742	7331701	A	G	J1a1a1a1a2a2-B2064	Kuwaiti_221_GRC15491790_J1		unique	leaf
Y	7202487	7334446	G	A	J1a1a1a1a1b2b-ZS3736	Armenian_110_GRC15491767_J1	Z40630.2	unique	leaf
Y	7202961	7334920	C	T	J1a1a1a1a1a1a1a1a1a1-ZS4200	node33	ZS4201	unique	internal	rs867711620
Y	7205620	7337579	C	T	J1a1a1a1a1a1a1a1a2a2-B2121	Yemeni15_Bayda_EGAN00001456575_EGAR00001498832_J1		unique	leaf
Y	7205933	7337892	A	C	J1b1-ZS32	node172	ZS55	unique	internal	rs781453336
Y	7207969	7339928	G	T	J1a1a1a1a1a1a1a1a5a2-B2114	Qatari_SRR2098222_J1		unique	leaf	rs867142595
Y	7211432	7343391	G	C	I1-M253_sub	Finnish_FIN_HG00310_ERR3241793_I1	CTS1110	unique	leaf	rs768764160
Y	7213285	7345244	A	G	J1a1a1a1a1a1c1-B2071	node136		unique	internal
Y	7218723	7350682	G	C	J1a2a2-B2040	Armenian_288_GRC15491777_J1		unique	leaf
Y	7218778	7350737	A	G	J1a1a1a1b-B2062	SaudiArabian_847_GRC15491785_J1		unique	leaf
Y	7218817	7350776	C	A	J1a1a1a1a1a1a1e2a1a2-B2083	Brahui_HGDP00043_J1	B2083	unique	leaf
Y	7220465	7352424	T	G	J1a1a1a1a1a1a1a1a1b2-B2131	Druze_NA11522_SRR6277237_J1	B2131	unique	leaf
Y	7221174	7353133	C	T	J1a1a1a1a1a1a1e2b2-ZS1661	Greek_EGAR00001333758_J1	ZS1661	unique	leaf	rs1338402096
Y	7230829	7362788	A	G	J1-M267	node3	CTS1138; PF4648	unique	internal	rs367735301
Y	7233156	7365115	A	G	J1a1b-Z18375	node156	CTS1141	unique	internal	rs771259894
Y	7233327	7365286	A	G	J1a1b1a1b-B2049	Colombian_CLM_HG01494_ERR3241912_J1	CTS1142	unique	leaf
Y	7234782	7366741	C	T	J2-M172	node174	CTS1146	unique	internal	rs371378916
Y	7237558	7369517	C	T	J1a1a1a1a1a1a1e2a1-B2078	node107		unique	internal
Y	7245480	7377439	C	T	J1a1a1a1a1a1a1e1a1-ZS1574	node90		unique	internal	rs1202168182
Y	7247694	7379653	A	T	J1a1b2b-B225	Sindhi_HGDP00197_J1	Z2396	unique	leaf	rs369845972
Y	7247792	7379751	C	T	J1a1a1a1a1a1a1a1a2a1d-CTS1165	Qatari_SRR2098202_J1	CTS1165	unique	leaf	rs756379852
Y	7249321	7381280	G	C	J1b1-ZS32	node172	M11065; ZS606	unique	internal	rs564122749
Y	7249583	7381542	T	C	J1a1a1a1a1b2a-B2065	Jordanian_1069_GRC15491792_J1		unique	leaf
Y	7250558	7382517	G	C	J1a1a1a1a1a1a1a3-B2099	Yemeni34_Dhamar_EGAN00001456684_EGAR00001498863_J1		unique	leaf
Y	7258527	7390486	C	G	J1a1b2b-B225	Sindhi_HGDP00197_J1		unique	leaf
Y	7261801	7393760	C	T	I1-M253_sub	Finnish_FIN_HG00310_ERR3241793_I1		unique	leaf	rs781742813
Y	7263532	7395491	C	T	J2b-M12	Greek_EGAR00001333808_J2b	CTS1196	unique	leaf	rs371982450
Y	7263700	7395659	C	G	J1a1a1a1a1a1a2f-ZS237	Peruvian_PEL_HG01571_ERR3241986_J1		unique	leaf	rs1603070200
Y	7266214	7398173	G	A	J2a11-B438	Abkhazian_EBC_GS000014410_J2a		unique	leaf	rs1603070337
Y	7270579	7402538	C	T	J1a1a1b1b-B2055	Omani_1083_GRC15491783_J1		unique	leaf
Y	7286699	7418658	T	G	J1a1b2a1-CTS11839	USA_PGP_GS000009929_J1		unique	leaf
Y	7287458	7419417	A	C	J1a2a2-B2040	Armenian_288_GRC15491777_J1		unique	leaf
Y	7292720	7424679	T	C	J-M304	node175	F4072; PF4509; S34	unique	internal	rs17316547
Y	7293466	7425425	C	T	J1a1a1a1a1a2a-Z28226	Sardinian_3_HGDP01076_ERR1395597_J1	Z28248	unique	leaf	rs1603071201
Y	7293960	7425919	T	A	J1b-F4306	node171	FGC20312; Y6308; ZS3512	unique	internal	rs771007508
Y	7301915	7433874	G	T	J1a1a1a1a1a1a1a1a6-ZS11979	Bedouin_HGDP00654_J1		unique	leaf
Y	7302017	7433976	T	G	J1a1b-Z18375	node156	CTS1267	unique	internal	rs750688667
Y	7302596	7434555	G	T	J1b-F4306	node171	FGC20300; Y6309; ZS3513	unique	internal	rs749029843
Y	7303108	7435067	G	A	J1a1a1a1a1a1a1a1a1e-FGC4402	Qatari_SRR2098236_J1		unique	leaf	rs866045410
Y	7310696	7442655	A	C	J1a1b1a2c-B2048	Iraqi01_IRQ01_10BA65_J1		unique	leaf
Y	7315596	7447555	G	A	J1a1a1b1-L817	node152	Y4091; Z18301	unique	internal	rs780752890
Y	7316276	7448235	T	C	J1-M267	node3	PF4649; YSC0000069	unique	internal	rs367974265
Y	7321418	7453377	C	T	I-M170	node175	CTS1301; PF3635	unique	internal	rs7067238
Y	7323180	7455139	C	G	J1a1a1b2a-B2056	Yemeni16_Amran_EGAN00001456579_EGAR00001498847_J1		unique	leaf
Y	7323317	7455276	T	G	J1a1a2-ZS4393	node155	ZS4380	unique	internal
Y	7324044	7456003	G	A	J1a1a1a1a1a1a1e1a1-ZS1574	node90	ZS1576	unique	internal	rs1603072657
Y	7326255	7458214	T	A	J1a1b-Z18375	node156	Y4421; Z18368	unique	internal	rs759600024
Y	7328729	7460688	T	C	J1a1a1a1a1a1c2-B2072	Jordanian_EBC_GS000014474_J1		unique	leaf	rs1232490682
Y	7330145	7462104	G	A	J1a1a2-ZS4393	node155	ZS4381	unique	internal
Y	7330471	7462430	T	C	J1b1-ZS32	node172	ZS58	unique	internal	rs767765988
Y	7330612	7462571	C	G	J1b2a-B2037	Armenian_164_GRC15491773_J1		unique	leaf
Y	7333543	7465502	C	T	J2b2-L283_sub	Greek_EGAR00001333808_J2b	CTS1317; Z1295	unique	leaf	rs749694248
Y	7334308	7466267	A	G	J1a1b-Z18375	node156	CTS1318; YSC0001256	unique	internal	rs758411297
Y	7335076	7467035	C	A	J1a2b-B2039	Punjabi_PJL_HG03767_ERR3243044_J1	M4615	unique	leaf
Y	7335137	7467096	C	T	J1a1a1a1b-B2062	SaudiArabian_847_GRC15491785_J1		unique	leaf
Y	7335586	7467545	C	T	J1b2-F2306	node173		unique	internal
Y	7353775	7485734	C	T	J1a2a1-PH7	node169		unique	internal	rs777663348
Y	7353871	7485830	C	G	J1a1a-Z2359	node6	PF4798	unique	internal	rs373309631
Y	7354154	7486113	C	A	J1a1a1a1a3-B2147	Armenian_308_GRC15491778_J1		unique	leaf
Y	7356698	7488657	G	C	J2b-M12	Greek_EGAR00001333808_J2b	CTS1353; PF7333; Z2406	unique	leaf	rs375175975
Y	7365146	7497105	A	T	J2a11-B438	Abkhazian_EBC_GS000014410_J2a		unique	leaf	rs1603074247
Y	7396314	7528273	T	C	I3-L596	Georgian_GS000035150_I3	PF3888	unique	leaf	rs754664691
Y	7399042	7531001	C	T	J1a1b2a-B234	node166	ZS5649	unique	internal	rs1389186019
Y	7402705	7534664	C	G	J1a1a1a1a1a1a1e2a2-B2079	Qatari_SRR2098233_J1	ZS1706	unique	leaf	rs868300285
Y	7404579	7536538	A	G	J1a1a1a1a1a1a1c2b-B2094	Qatari_SRR2098265_J1		unique	leaf	rs867019547
Y	7415255	7547214	A	G	J1a1a1a1a1a1a1a3-B2099	Yemeni34_Dhamar_EGAN00001456684_EGAR00001498863_J1		unique	leaf
Y	7416063	7548022	C	A	J1a1b1a-CTS1460	node158	CTS1460	unique	internal	rs754172322
Y	7416567	7548526	C	G	J1a1a1a1a1a1a1e1a1a2b-B2086	Bedouin_HGDP00608_J1		unique	leaf
Y	7421502	7553461	T	C	I3-L596	Georgian_GS000035150_I3		unique	leaf
Y	7421505	7553464	C	T	J2b-M12	Greek_EGAR00001333808_J2b	CTS1464; Z2407	unique	leaf	rs371939513
Y	7421748	7553707	A	G	J1a1a1a1a1a1a1c3-ZS1409	Qatari_SRR2098241_J1		unique	leaf	rs866570540
Y	7429150	7561109	G	C	J1a1a1a1a1a1a1a1a5h1-B2111	Lebanese_EGAN00001455365_J1		unique	leaf
Y	7432989	7564948	A	G	J2a-M410	Abkhazian_EBC_GS000014410_J2a	F4074	unique	leaf	rs368916511
Y	7435329	7567288	G	T	J1a1a1a1a1a1a1e2b2-ZS1661	Greek_EGAR00001333758_J1		unique	leaf
Y	7514607	7646566	G	A	J1a1a1a1a1a1a1a1a1e-FGC4402	Qatari_SRR2098236_J1		unique	leaf
Y	7514745	7646704	C	G	J1a1a1a1a1a1a1e1b2-B873	Afghani_Jew_Cohen_GRC15560131_J1	PF4131	unique	leaf
Y	7515113	7647072	C	T	J2-M172	node174		unique	internal
Y	7517252	7649211	G	T	J-M304	node175	PF4511; YSC0001321	unique	internal	rs372593094
Y	7518826	7650785	G	C	I3-L596	Georgian_GS000035150_I3	Y16419	unique	leaf
Y	7519270	7651229	G	A	J1a1b1a3-F1369	Kumyk_EBC_GS000014368_J1		unique	leaf
Y	7519672	7651631	A	G	J1a1a1a1a1a1a1e2b1-CTS1746	Tuscan_TSI_NA20543_ERR3239823_J1		unique	leaf
Y	7520393	7652352	C	A	J1a1a1a1a1a1a2a1d-B891	Ashkenazi_Jew_Cohen_GRC15560128_J1	B891	unique	leaf
Y	7523230	7655189	T	G	J1a1a1b1-L817	node152	Y4092; Z18302	unique	internal	rs764317424
Y	7525969	7657928	A	G	J1a2a1-PH7	node169	Y30291	unique	internal
Y	7526997	7658956	C	A	J1a1a1a1a1a1a1e1a1a1a1f-Z15940	Bedouin_HGDP00610_J1	Z15940	unique	leaf	rs761994043
Y	7527360	7659319	C	T	J1a1b1a1a2-F858	Avar_EBC_GS000014405_J1		unique	leaf
Y	7533264	7665223	T	C	J2a11-B438	Abkhazian_EBC_GS000014410_J2a		unique	leaf
Y	7539397	7671356	G	A	J1a1a1a1a1a2a-Z28226	Sardinian_3_HGDP01076_ERR1395597_J1		unique	leaf	rs1603080806
Y	7539837	7671796	T	C	J1a1a1a1a1a1a1a1a5d-FGC1	node60	AD0000011; FGC4; Y8537	unique	internal	rs867584448
Y	7540002	7671961	C	T	J1a1a1a1a1a1a3a-ZS4655	node133	FGC21561; Y12348; ZS4657	unique	internal	rs866274178
Y	7542900	7674859	T	G	J1a1a1a1a1b1b2-Z28169	Armenian_138_GRC15491768_J1		unique	leaf
Y	7548915	7680874	G	A	I1-M253	Finnish_FIN_HG00310_ERR3241793_I1	M450; S109	unique	leaf	rs17316597
Y	7554055	7686014	A	G	J1a1a1a1a1a1a1e1a1a1a1c-B875	Bedouin_HGDP00639_J1		unique	leaf
Y	7555727	7687686	C	T	J1a1a1a1a1a1a3b-B2073	Yemeni30_Dhamar_EGAN00001456668_EGAR00001498860_J1		unique	leaf
Y	7556896	7688855	G	A	J1a1a1a2-ZS1280	node145	FGC19220; YP940	unique	internal
Y	7559663	7691622	C	T	J1a2a1-PH7	node169	F999	unique	internal	rs76284314
Y	7563821	7695780	C	G	J1a1b-Z18375	node156	YSC0000416	unique	internal	rs975520093
Y	7568123	7700082	C	A	J1a1a2-ZS4393	node155		unique	internal
Y	7568927	7700886	C	T	J1a1a1a1a1a1a1a4-CTS85	EuropeanAmerican_CEU_NA12282_ERR3239468_J1		unique	leaf
Y	7570370	7702329	A	G	I-M170	node175	PF3639	unique	internal	rs113162132
Y	7572719	7704678	C	T	J1b1-ZS32	node172	Z27596	unique	internal	rs748786609
Y	7582478	7714437	C	T	J1a2b-B2039	Punjabi_PJL_HG03767_ERR3243044_J1		unique	leaf	rs760632347
Y	7583480	7715439	G	T	J2b-M12	Greek_EGAR00001333808_J2b	M12	unique	leaf	rs3903
Y	7584095	7716054	A	G	J1b2a-B2037	Armenian_164_GRC15491773_J1		unique	leaf
Y	7590906	7722865	T	C	I3-L596	Georgian_GS000035150_I3		unique	leaf
Y	7591101	7723060	G	A	J2b-M12	Greek_EGAR00001333808_J2b	Z8212	unique	leaf	rs367562802
Y	7599810	7731769	T	G	J1a1b1a2c-B2048	Iraqi01_IRQ01_10BA65_J1		unique	leaf
Y	7600041	7732000	C	T	J1a1b-Z18375	node156	FGC13986; Y3480; Z18369	unique	internal	rs763450704
Y	7602165	7734124	A	G	J1a1a1a1a1a1b1-B382	Armenian_220_EBC_GS000035124_J1		unique	leaf	rs1306034451
Y	7602769	7734728	T	C	J1a1b1a1a-BY100	node161	ZS2872	unique	internal	rs1603083351
Y	7607847	7739806	C	G	J1a1b2a1-CTS11839	USA_PGP_GS000009929_J1		unique	leaf
Y	7609264	7741223	A	C	J1a1a1a1a1a1a1a1a1c1a2-B2128	Bedouin_HGDP00644_J1	B2128	unique	leaf
Y	7610725	7742684	A	G	J1a1a1a1a1a1a1b-ZS185	Iberian_IBS_HG01686_ERR3241977_J1		unique	leaf	rs777359897
Y	7611699	7743658	C	T	J1a2a1a2-B2043	Armenian_141_GRC15491769_J1	B2043	unique	leaf	rs768885191
Y	7612461	7744420	C	G	J1a1a1a1a1a1a1a1a5a3-Y8964	node68	FGC1703; Y10959	unique	internal	rs760917717
Y	7613165	7745124	C	T	J1a2a-PH351	node168	Y29686	unique	internal	rs934057088
Y	7617635	7749594	G	A	J1a2a2-B2040	Armenian_288_GRC15491777_J1		unique	leaf
Y	7622373	7754332	A	C	J1a1a1a1a1a1c2-B2072	Jordanian_EBC_GS000014474_J1		unique	leaf	rs1383819634
Y	7623588	7755547	C	T	J1b2a-B2037	Armenian_164_GRC15491773_J1		unique	leaf
Y	7629209	7761168	G	T	J1a1a1a1a1a1a1a1a1d-B2124	Yemeni27_Ibb_EGAN00001456637_EGAR00001498840_J1		unique	leaf
Y	7633319	7765278	G	T	J1a2a1a1-B2042	Armenian_286_GRC15491776_J1		unique	leaf
Y	7642087	7774046	C	T	J1a1a1a1a2b-PR6622	Armenian_352_EBC_GS000035126_J1		unique	leaf	rs1017499099
Y	7642686	7774645	G	A	I3-L596	Georgian_GS000035150_I3	Y16677	unique	leaf	rs986758969
Y	7642728	7774687	G	A	J1a1a1a1a1a1a1a1a1f-B2125	Palestinian_HGDP00678_J1	B2125	unique	leaf
Y	7642823	7774782	G	T	I-M170	node175	FGC2416; S10441; V1318; Y1865	unique	internal	rs17250740
Y	7644326	7776285	A	C	J1a2b-B2039	Punjabi_PJL_HG03767_ERR3243044_J1		unique	leaf	rs760735348
Y	7644942	7776901	G	T	J1a1a1a1a1a1a1c1a2-B2096	Turkish_SRR846983_J1		unique	leaf
Y	7645781	7777740	A	G	J1a2a-PH351	node168	Y30290	unique	internal	rs1049985857
Y	7648441	7780400	T	G	J1a2b-B2039	Punjabi_PJL_HG03767_ERR3243044_J1		unique	leaf
Y	7649447	7781406	C	A	I1-M253	Finnish_FIN_HG00310_ERR3241793_I1	FGC2439; Z2711	unique	leaf	rs112093808
Y	7650143	7782102	G	T	J1a1a1a1a1a1a1c3-ZS1409	Qatari_SRR2098241_J1		unique	leaf	rs867634839
Y	7652844	7784803	T	G	I1-M253	Finnish_FIN_HG00310_ERR3241793_I1	L845; S110; V1333; YSC0000278	unique	leaf	rs17316639
Y	7656352	7788311	T	G	I1-M253	Finnish_FIN_HG00310_ERR3241793_I1	FGC2432; V1339; Z2712	unique	leaf	rs111549270
Y	7657888	7789847	A	G	J2b-M12	Greek_EGAR00001333808_J2b	S10469; Z2408	unique	leaf	rs376047525
Y	7658510	7790469	T	G	J1a1a1a1a1b1b1-ZS4292	USA_from_Germany_huD2F73D_GS000037502_J1	ZS4296	unique	leaf	rs1020930533
Y	7658938	7790897	G	T	I3-L596	Georgian_GS000035150_I3	Y16678	unique	leaf	rs928955159
Y	7661055	7793014	G	A	J1a1a2-ZS4393	node155		unique	internal
Y	7661462	7793421	C	G	J1a1a1a1a1a1a3a-ZS4655	node133	FGC4739; Y10737	unique	internal	rs868860208
Y	7661809	7793768	C	A	J2b2'3-M241	Greek_EGAR00001333808_J2b	Z586	unique	leaf	rs370929857
Y	7665386	7797345	G	A	J1a1a1a3-B2146	Jordanian_757_GRC15491791_J1	A12054	unique	leaf
Y	7671807	7803766	T	A	I3-L596	Georgian_GS000035150_I3	Y16679	unique	leaf
Y	7673963	7805922	C	T	J2b-M12	Greek_EGAR00001333808_J2b	PF7317; Z2409	unique	leaf	rs375034656
Y	7674866	7806825	A	G	J1a1a1a1a1a1a2b2-B880	Ashkenazi_Jew_GS000010797_J1		unique	leaf
Y	7676292	7808251	A	C	I3-L596	Georgian_GS000035150_I3	Y16668	unique	leaf	rs1006055799
Y	7676445	7808404	C	G	J1a1a1a1a1a1a1a1a5f-FGC4441	Qatari_SRR2098230_J1		unique	leaf	rs866570133
Y	7676739	7808698	C	T	J2a-M410	Abkhazian_EBC_GS000014410_J2a	PF4952	unique	leaf	rs377032027
Y	7679426	7811385	G	A	J2b-M12	Greek_EGAR00001333808_J2b	PF7292; Z2410	unique	leaf	rs374600078
Y	7680253	7812212	C	G	J2a-M410	Abkhazian_EBC_GS000014410_J2a	PF4953	unique	leaf	rs377707836
Y	7681156	7813115	T	A	I-M170	node175	PF3640	unique	internal	rs113275440
Y	7681895	7813854	T	C	J1a1a1a3-B2146	Jordanian_757_GRC15491791_J1	Z35332	unique	leaf	rs1053730121
Y	7682114	7814073	G	C	I3-L596	Georgian_GS000035150_I3	BY421	unique	leaf	rs1038521643
Y	7683129	7815088	G	C	J1a1a1a1a1a1a2c2-B883	Ashkenazi_Jew_Cohen_GRC15560129_J1	FGC17477; Z18286	unique	leaf	rs932844431
Y	7687003	7818962	C	T	J1a1a1a1a-Z1853	node11	Z1853	unique	internal	rs370836300
Y	7687430	7819389	T	A	J1a1a1a1a1a1c1-B2071	node136		unique	internal	rs780926564
Y	7688470	7820429	T	C	I-M170	node175	PF3641; V1369	unique	internal	rs112542642
Y	7692754	7824713	C	T	J1a1a1a1a1a1a2e-B2076	Iraqi_Jew_2_4291_ERR1395620_J1		unique	leaf	rs1603086935
Y	7693048	7825007	C	T	J1a1a1a1a1a1a1a1a5d2-FGC4474	Qatari_SRR2098226_J1		unique	leaf	rs867861157
Y	7693226	7825185	G	A	J1a1a1a3-B2146	Jordanian_757_GRC15491791_J1		unique	leaf
Y	7694390	7826349	T	C	J1a1a1a1a1b1a1-B2067	Turkish_Jew_Cohen_GRC15560184_J1		unique	leaf
Y	7697337	7829296	G	A	J1a1b-Z18375	node156	Y3481; Z18370	unique	internal	rs760571972
Y	7701779	7833738	C	T	J2a11-B438	Abkhazian_EBC_GS000014410_J2a		unique	leaf	rs1603087200
Y	7702322	7834281	G	A	J1a1a1a1a1a1a1a2c-B2100	Greek_EGAR00001333805_J1		unique	leaf	rs757454882
Y	7703480	7835439	C	T	J1a1a1a1a1a1a1a1a5b-B2109	node70	B2109	unique	internal	rs1603087279
Y	7704351	7836310	A	G	J1a2a-PH351	node168		unique	internal	rs1011396522
Y	7705694	7837653	G	A	I3-L596	Georgian_GS000035150_I3	Y16669	unique	leaf	rs999712906
Y	7706305	7838264	G	C	J1a1b1a4-B2045	Bedouin_HGDP00645_J1		unique	leaf
Y	7707746	7839705	T	C	J1a1a1a1a1a1a1a2a1a2-CTS6790	Yemeni36_Taizz_EGAN00001456732_EGAR00001498865_J1		unique	leaf
Y	7709268	7841227	T	C	I3-L596	Georgian_GS000035150_I3	Y16663	unique	leaf	rs988190871
Y	7713892	7845851	A	G	J1a1a1a1a1-L862	node13	PF4848; YSC0000071; Z2314	unique	internal	rs373757466
Y	7717955	7849914	C	T	J1a1a1a1a1a1a1e1a2b-ZS4008	Qatari_SRR2098225_J1		unique	leaf	rs868302330
Y	7721649	7853608	A	G	J1a1a1a1a1a1a1a1a2b-ZS4062	node52	ZS4062	unique	internal	rs867167086
Y	7722404	7854363	A	G	J1a1a1a1a1a2b-B380	Armenian_230_EBC_GS000035125_J1		unique	leaf	rs1362478336
Y	7728344	7860303	G	T	I2'3-M438	Georgian_GS000035150_I3	PF3644; Z2634	unique	leaf	rs777811498
Y	7730143	7862102	G	A	J1b1-ZS32	node172	ZS5063	unique	internal	rs751962189
Y	7730734	7862693	T	A	J1a1a1a1a1a1a1a2a1a2-CTS6790	Yemeni36_Taizz_EGAN00001456732_EGAR00001498865_J1		unique	leaf
Y	7733883	7865842	C	T	J1a1a1a1a1a1a1a1a2a2-B2121	Yemeni15_Bayda_EGAN00001456575_EGAR00001498832_J1		unique	leaf
Y	7736431	7868390	C	T	J1a1a1a1a1a1a1a1a2a2-B2121	Yemeni15_Bayda_EGAN00001456575_EGAR00001498832_J1		unique	leaf
Y	7737070	7869029	C	A	I1-M253	Finnish_FIN_HG00310_ERR3241793_I1	FGC2427; Z2713	unique	leaf	rs111322536
Y	7737112	7869071	G	T	J1a1a1a1a1a1a2-B877	node118	FGC13862; Y3083	unique	internal	rs749166568
Y	7742116	7874075	T	A	I1-M253	Finnish_FIN_HG00310_ERR3241793_I1	FGC2425; Z2714	unique	leaf	rs112121423
Y	7743060	7875019	G	T	J1a1a1a1a1a1a1e2a2-B2079	Qatari_SRR2098233_J1		unique	leaf	rs866408054
Y	7749007	7880966	C	T	I1-M253	Finnish_FIN_HG00310_ERR3241793_I1	FGC2422; Z2715	unique	leaf	rs112105848
Y	7750673	7882632	C	T	J1b1-ZS32	node172	FGC20404	unique	internal	rs772483988
Y	7750744	7882703	T	G	J1a1a1a2-ZS1280	node145	A195; Z16253	unique	internal
Y	7750789	7882748	A	G	J1b2a-B2037	Armenian_164_GRC15491773_J1	A743.2; FGC11224.2; Z2716	unique	leaf	rs111715702
Y	7751938	7883897	G	T	J1a1a1a1a1a1a2-B877	node118	S10608	unique	internal	rs1055101928
Y	7759610	7891569	C	T	J-M304	node175	PF4513	unique	internal	rs372625055
Y	7759665	7891624	G	C	J1a2b-B2039	Punjabi_PJL_HG03767_ERR3243044_J1		unique	leaf	rs768615108
Y	7761210	7893169	A	G	J1a1a1b1-B2053	node150		unique	internal
Y	7761239	7893198	C	T	J1a1b2a-B234	node166	Y22052; ZS12649	unique	internal
Y	7762096	7894055	A	T	J2a11-B438	Abkhazian_EBC_GS000014410_J2a		unique	leaf	rs1603089610
Y	7762131	7894090	C	T	J1-M267	node3	PF4651	unique	internal	rs369429251
Y	7770287	7902246	C	T	J1a1a1a1a1a1a1a2a2-PR6544	Yemeni13_Ibb_EGAN00001456560_EGAR00001498826_J1		unique	leaf
Y	7771358	7903317	C	T	J2-M172	node174	F4087; L228; PF4895; S321	unique	internal	rs371968167
Y	7773258	7905217	T	A	J2a11-B438	Abkhazian_EBC_GS000014410_J2a		unique	leaf	rs894866798
Y	7774013	7905972	A	G	I1-M253	Finnish_FIN_HG00310_ERR3241793_I1	V1423; Z2717	unique	leaf	rs112694353
Y	7775111	7907070	T	A	J1a1a-Z2359	node6	PF4652	unique	internal	rs367614778
Y	7776846	7908805	T	G	I1-M253	Finnish_FIN_HG00310_ERR3241793_I1	FGC2440; V1427; Y3658	unique	leaf	rs111852898
Y	7778425	7910384	G	A	J1a1a1a1a1a2a-Z28226	Sardinian_3_HGDP01076_ERR1395597_J1		unique	leaf	rs947898644
Y	7784699	7916658	C	T	I1-M253	Finnish_FIN_HG00310_ERR3241793_I1	Z2718	unique	leaf	rs111450651
Y	7786962	7918921	C	T	J1a1b2b-B225	Sindhi_HGDP00197_J1		unique	leaf	rs1047754681
Y	7786996	7918955	G	T	J1a1a1a1a1a1a1e-B872	node87	B872; FGC8185; Y5761; ZS219	unique	internal	rs755092830
Y	7791231	7923190	C	A	J2b2-L283_sub	Greek_EGAR00001333808_J2b		unique	leaf
Y	7793589	7925548	T	C	J1a1b2a2-B379	Lezgin_EBC_GS000013724_J1		unique	leaf
Y	7793850	7925809	T	C	J1a1b-Z18375	node156	FGC13973; Y4420; Z18371	unique	internal	rs1050612232
Y	7795057	7927016	G	A	J1a1a1a1a2b-PR6622	Armenian_352_EBC_GS000035126_J1		unique	leaf
Y	7795643	7927602	C	A	J1a1b1a3-F1369	Kumyk_EBC_GS000014368_J1		unique	leaf
Y	7798015	7929974	C	A	J1a1b1b-B233	Tabasaran_EBC_GS000014421_J1		unique	leaf
Y	7800895	7932854	A	T	J1a1a1a1a1a1a2b3-B2077	Canada_PGPC_0054_J1	B2077	unique	leaf
Y	7801249	7933208	G	A	J1a1a1a1b-B2062	SaudiArabian_847_GRC15491785_J1		unique	leaf
Y	7804235	7936194	A	C	J1a1a1a1a1a1a2a2-B885	node126	B885; ZS2374	unique	internal	rs936334979
Y	7808275	7940234	A	G	J2b2-L283	Greek_EGAR00001333808_J2b	Z587	unique	leaf	rs750070826
Y	7809723	7941682	C	T	J1a1a1a1a1a1a1e2b2-ZS1661	Greek_EGAR00001333758_J1		unique	leaf	rs377299190
Y	7811939	7943898	T	C	I3-L596	Georgian_GS000035150_I3	Y16420	unique	leaf	rs1016996864
Y	7812203	7944162	G	A	J1a1a1a1a1a1a1a1a1a1a1b-B2138	Qatari_SRR2098206_J1	B2138	unique	leaf	rs866709564
Y	7812658	7944617	C	A	J2b2-L283	Greek_EGAR00001333808_J2b	Z588	unique	leaf	rs746025334
Y	7815772	7947731	G	A	J1a1a1a1a1a1a1a2a1a1-B2102	Yemeni38_Taizz_EGAN00001456743_EGAR00001498867_J1		unique	leaf
Y	7823283	7955242	C	T	J1a1a1a1a1a1a1a1a2a1b-B2122	Yemeni20_Abyan_EGAN00001456614_EGAR00001498835_J1		unique	leaf
Y	7826138	7958097	T	C	J1a1a1a1a1a1a2f-ZS237	Peruvian_PEL_HG01571_ERR3241986_J1		unique	leaf
Y	7827085	7959044	T	C	J1a1a1a1a1a1a1a2b-B237	node84		unique	internal
Y	7830612	7962571	G	A	J1a1a1a1a1b1b2-Z28169	Armenian_138_GRC15491768_J1		unique	leaf
Y	7831529	7963488	C	T	J1a1a1a1a1a1a1b-ZS185	Iberian_IBS_HG01686_ERR3241977_J1		unique	leaf	rs758355094
Y	7832344	7964303	T	C	J1a1a2-ZS4393	node155		unique	internal	rs1042644292
Y	7833897	7965856	G	T	J1a1a1a1a1a1a2-B877	node118	Y3084; ZS231	unique	internal	rs933038968
Y	7833993	7965952	T	C	J1a1b1a1a2-F858	Avar_EBC_GS000014405_J1		unique	leaf
Y	7837675	7969634	C	T	J1a1a1a1a1a1a1a2c-B2100	Greek_EGAR00001333805_J1		unique	leaf
Y	7839500	7971459	T	A	J2a-M410	Abkhazian_EBC_GS000014410_J2a	PF4955	unique	leaf	rs369929152
Y	7841570	7973529	T	C	J1a1a1a1a1a1a1e2a2-B2079	Qatari_SRR2098233_J1		unique	leaf	rs866300518
Y	7842079	7974038	C	G	J1a1a2-ZS4393	node155	PF7264	unique	internal	rs962853538
Y	7842710	7974669	C	T	J1a1a1b1a-B2054	Omani_1456_GRC15491784_J1	B2054	unique	leaf
Y	7843144	7975103	G	C	J2b-M12	Greek_EGAR00001333808_J2b	Z525	unique	leaf	rs371121134
Y	7843755	7975714	T	G	J1a1a1a1a1a1a1a1a5b-B2109	node70		unique	internal	rs1603092111
Y	7844657	7976616	G	A	J1a1a1a1a1a1a1a1a5a2-B2114	Qatari_SRR2098222_J1		unique	leaf	rs868274325
Y	7845960	7977919	A	T	J1a2a1a-B2041	node170	B2041	unique	internal
Y	7848030	7979989	C	G	J1-M267	node3	PF4653	unique	internal	rs374461847
Y	7849084	7981043	C	T	J1a1a1a1a1a1a1e1b1-ZS4360	ChineseHanBeijing_CHB_NA18524_SAMN00000416_J1		unique	leaf
Y	7850439	7982398	T	A	J1a1a1a1a1a1a2f-ZS237	Peruvian_PEL_HG01571_ERR3241986_J1	ZS237	unique	leaf	rs770778059
Y	7853028	7984987	C	A	I-M170	node175	PF3645; V1476	unique	internal	rs113004329
Y	7853519	7985478	T	C	J1a1a1a1a2b-PR6622	Armenian_352_EBC_GS000035126_J1		unique	leaf	rs945828324
Y	7854556	7986515	A	C	J1a1a1a1a1a1a1e2a1-B2078	node107		unique	internal
Y	7856355	7988314	C	A	J1a1a1a2b-B2059	Yemeni18_Hadramout_EGAN00001456602_EGAR00001498851_J1		unique	leaf
Y	7856500	7988459	C	T	I-M170	node175	L846; PF3646; YSC0000280	unique	internal	rs111774101
Y	7862547	7994506	C	A	J1b1a-B2036	Colombian_CLM_HG01253_ERR3241864_J1		unique	leaf
Y	7865402	7997361	T	C	J1a1a1a1a3-B2147	Armenian_308_GRC15491778_J1		unique	leaf
Y	7865668	7997627	A	C	J1a1a1a1a1a1a1a1a5c-B2110	Yemeni33_Mahwit_EGAN00001456680_EGAR00001498862_J1		unique	leaf
Y	7869493	8001452	C	T	J1a1a1a1a1a1a1a2a1c-B2101	Yemeni29_Saada_EGAN00001456660_EGAR00001498842_J1	B2101	unique	leaf
Y	7869650	8001609	A	T	J1a1a1a1a1a1a1a1a5a3-Y8964	node68	FGC1704; Y10960	unique	internal	rs768352561
Y	7870883	8002842	C	A	J1a1a1a1a1a1a1a1a5-Y5326	node56	FGC1705; Y5324	unique	internal	rs749676260
Y	7871723	8003682	A	G	J1a1a1a1a3-B2147	Armenian_308_GRC15491778_J1		unique	leaf
Y	7875944	8007903	G	T	J2a11-B438	Abkhazian_EBC_GS000014410_J2a		unique	leaf	rs1603093179
Y	7877119	8009078	G	A	J1a1a-Z2359	node6	L826; YSC0000073	unique	internal	rs762146436
Y	7877358	8009317	C	T	J1a1b1a1b-B2049	Colombian_CLM_HG01494_ERR3241912_J1	Y4065; Z18317; Z1831	unique	leaf	rs776377040
Y	7880110	8012069	T	A	J1a1b2a2-B379	Lezgin_EBC_GS000013724_J1		unique	leaf
Y	7881310	8013269	C	A	J1a2a1a2-B2043	Armenian_141_GRC15491769_J1		unique	leaf
Y	7883347	8015306	C	A	J1a1a1a1a1a1a1a2c-B2100	Greek_EGAR00001333805_J1		unique	leaf
Y	7886967	8018926	C	T	J2b-M12	Greek_EGAR00001333808_J2b	PF7304; Z2431	unique	leaf	rs372935401
Y	7888014	8019973	C	T	I1-M253	Finnish_FIN_HG00310_ERR3241793_I1	Z2719	unique	leaf	rs113799951
Y	7888229	8020188	G	A	J1a1a1a3-B2146	Jordanian_757_GRC15491791_J1		unique	leaf
Y	7893652	8025611	G	A	J1a1a1a1a1a1a1a1a5a1-B245	Saudi_Arabian_EBC_GS000016277_J1		unique	leaf
Y	7893808	8025767	C	G	J1a1b1a1a2-F858	Avar_EBC_GS000014405_J1		unique	leaf
Y	7894343	8026302	G	T	J1a1a1a1a1b1a1-B2067	Turkish_Jew_Cohen_GRC15560184_J1		unique	leaf
Y	7897297	8029256	T	G	J1a1a1a1a1a1c2-B2072	Jordanian_EBC_GS000014474_J1		unique	leaf	rs1603094091
Y	7900553	8032512	T	G	J1a1a1a1a1a1a2c2-B883	Ashkenazi_Jew_Cohen_GRC15560129_J1		unique	leaf
Y	7902615	8034574	A	T	J1a1a1a1a1a1a1a1a3a2-B942	Ashkenazi_Jew_GS000010845_J1	B942	unique	leaf
Y	7906347	8038306	C	T	J1a1a1a1b-B2062	SaudiArabian_847_GRC15491785_J1	FGC30701	unique	leaf	rs899659196
Y	7908710	8040669	G	A	J1a1a1a1a1a1a1e1a1a2a-B2085	Bedouin_HGDP00618_J1	B2085	unique	leaf
Y	7909867	8041826	C	T	J1a1a1a1a1b1b1-ZS4292	USA_from_Germany_huD2F73D_GS000037502_J1	ZS4297	unique	leaf	rs933917390
Y	7910460	8042419	A	T	J1a2a2-B2040	Armenian_288_GRC15491777_J1		unique	leaf
Y	7912668	8044627	A	G	J1a1a2-ZS4393	node155		unique	internal	rs942311514
Y	7913100	8045059	A	C	J1a1a1a1a1a1a1e2a1a2-B2083	Brahui_HGDP00043_J1		unique	leaf
Y	7914115	8046074	A	C	J1a1a1-P58	node7	PF4654	unique	internal	rs369245635
Y	7914960	8046919	A	G	J1a1b1a1a2-F858	Avar_EBC_GS000014405_J1	ZS8678	unique	leaf
Y	7915921	8047880	A	C	J2b2-L283_sub	Greek_EGAR00001333808_J2b		unique	leaf
Y	7918557	8050516	G	A	J1a1a1a1a1a1a1a1a2a1c-ZS2003	Saudi_Arabian_EBC_GS000016180_J1		unique	leaf
Y	7919753	8051712	A	T	I3-L596	Georgian_GS000035150_I3	Y16651	unique	leaf	rs908561663
Y	7920202	8052161	T	C	J1a1b2a2-B379	Lezgin_EBC_GS000013724_J1	MF7032	unique	leaf
Y	7925576	8057535	A	G	J1a1b2a1-CTS11839	USA_PGP_GS000009929_J1		unique	leaf
Y	7928354	8060313	A	G	J1a1a1a1b-B2062	SaudiArabian_847_GRC15491785_J1	ZS7431	unique	leaf
Y	7934647	8066606	C	A	J1a1b-Z18375	node156	FGC14023; Y4400; Z18372	unique	internal	rs941136141
Y	7934663	8066622	A	T	J1a1a1a1a1a1a1a1a5b-B2109	node70		unique	internal	rs1603095398
Y	7935074	8067033	G	A	J1a1a1a2b-B2059	Yemeni18_Hadramout_EGAN00001456602_EGAR00001498851_J1		unique	leaf
Y	7935992	8067951	C	T	I1-M253	Finnish_FIN_HG00310_ERR3241793_I1	Z2720	unique	leaf	rs111539540
Y	7936105	8068064	C	T	J1a1a1a1a1a1a1a1a3b-L859	Malay_SS6002754_J1	FGC8704; Y12357	unique	leaf	rs375212743
Y	7936637	8068596	A	G	J1a1a1b1a1-B2057	Finnish_FIN_HG00181_ERR3240168_J1		unique	leaf	rs768290398
Y	7937611	8069570	G	A	J1a1b1a1a1-B2145	Chechen_1_ch113_ERR1025599_J1		unique	leaf	rs1603095510
Y	7937858	8069817	C	T	J1a1a1a1a1b1b1-ZS4292	USA_from_Germany_huD2F73D_GS000037502_J1	ZS4298	unique	leaf	rs948940202
Y	7940704	8072663	A	T	J1a1b1a2a-B2046	USA_from_Turkey_huC39FB3_GS000038918_J1		unique	leaf
Y	7941272	8073231	A	G	J1-M267	node3	PF4655; YSC0000074	unique	internal	rs372229937
Y	7941643	8073602	G	A	J2b2-L283	Greek_EGAR00001333808_J2b	Z589	unique	leaf	rs772322119
Y	7945035	8076994	T	A	J1a1b1a2-B2044	node162	B2044	unique	internal
Y	7949885	8081844	T	A	J1a1a1b2b-ZS8624	Kuwaiti_30_GRC15491789_J1		unique	leaf
Y	7950670	8082629	A	T	J1a1a1b2-ZS5392	node149	ZS5383	unique	internal
Y	7951649	8083608	A	T	J1a1a1a1a1a1a1d1-PF4865	Sardinian_1_HGDP01079_ERR1019068_J1		unique	leaf	rs1603095995
Y	7953514	8085473	T	C	J1a1a1a1a1a1a1e2b1-CTS1746	Tuscan_TSI_NA20543_ERR3239823_J1		unique	leaf	rs780056171
Y	7957478	8089437	C	G	J1a1a1a1a1b1a1-B2067	Turkish_Jew_Cohen_GRC15560184_J1		unique	leaf
Y	7960448	8092407	T	C	J1a1b-Z18375	node156	Z1832	unique	internal	rs777600791
Y	7960781	8092740	T	A	J1a1b1a4-B2045	Bedouin_HGDP00645_J1		unique	leaf
Y	7961280	8093239	G	T	J1a1a1a1a1a1a1e1a1a2a-B2085	Bedouin_HGDP00618_J1		unique	leaf
Y	7961616	8093575	T	C	J2a11-B438	Abkhazian_EBC_GS000014410_J2a		unique	leaf	rs1307237083
Y	7962929	8094888	T	C	J1a1a1a1a1a1a2c2-B883	Ashkenazi_Jew_Cohen_GRC15560129_J1		unique	leaf
Y	7971217	8103176	A	C	J1a1a1a1a1b1b1-ZS4292	USA_from_Germany_huD2F73D_GS000037502_J1	ZS4299	unique	leaf	rs1015073410
Y	7975868	8107827	A	G	J1a1a1a2b-B2059	Yemeni18_Hadramout_EGAN00001456602_EGAR00001498851_J1		unique	leaf
Y	7976557	8108516	C	T	J1a2a2-B2040	Armenian_288_GRC15491777_J1		unique	leaf
Y	7976627	8108586	A	C	J1-M267	node3	PF4656	unique	internal	rs377264263
Y	7978315	8110274	G	A	J1a1b1a1b-B2049	Colombian_CLM_HG01494_ERR3241912_J1		unique	leaf	rs773208525
Y	7979081	8111040	C	T	J1a1b2a1-CTS11839	USA_PGP_GS000009929_J1		unique	leaf
Y	7983368	8115327	T	C	J2a11-B438	Abkhazian_EBC_GS000014410_J2a		unique	leaf	rs1202707922
Y	7987846	8119805	C	T	J1a2a2-B2040	Armenian_288_GRC15491777_J1		unique	leaf
Y	7994691	8126650	C	A	J1a1a1a1a1a1a1a1a1f-B2125	Palestinian_HGDP00678_J1		unique	leaf
Y	7995094	8127053	C	T	J1a1a1a1a-Z1853	node11	PF4834; Z1854	unique	internal	rs368241375
Y	7997471	8129430	T	C	J1b2b-B2038	Balochi_HGDP00074_J1		unique	leaf
Y	8000540	8132499	G	A	J1a1a1a1a1b1a1-B2067	Turkish_Jew_Cohen_GRC15560184_J1		unique	leaf
Y	8001008	8132967	T	C	I3-L596	Georgian_GS000035150_I3	PF3889	unique	leaf
Y	8001110	8133069	T	G	J1a1b1a2b-B2047	Assyrian_2_GRC15491782_J1		unique	leaf
Y	8009591	8141550	C	T	J1a2b-B2039	Punjabi_PJL_HG03767_ERR3243044_J1		unique	leaf	rs748432810
Y	8011689	8143648	C	T	J1a1a1a1a1a1a1a1a5a2-B2114	Qatari_SRR2098222_J1		unique	leaf	rs867219694
Y	8016140	8148099	G	A	J1a2a1-PH7	node169	YP5853	unique	internal
Y	8022633	8154592	G	C	J1a1a-Z2359	node6	PF4657; Z2345	unique	internal	rs367595946
Y	8025009	8156968	G	A	J1a2b-B2039	Punjabi_PJL_HG03767_ERR3243044_J1		unique	leaf
Y	8025485	8157444	G	A	J1b2b-B2038	Balochi_HGDP00074_J1		unique	leaf
Y	8026880	8158839	C	T	J1a1a1a1a1a1a2-B877	node118	FGC13865; Y3085; ZS242	unique	internal	rs760191898
Y	8029914	8161873	G	T	J1a1b-Z18375	node156	FGC13997; Y3482; Z18373	unique	internal	rs779811940
Y	8030950	8162909	T	C	J1a1a1a1a1a1a1c2a1-B2063	Yemeni37_Taizz_EGAN00001456737_EGAR00001498866_J1		unique	leaf
Y	8031415	8163374	T	C	J1a1a1a1a1a1a1a1a1a1-ZS4200	node33	ZS4203	unique	internal	rs868031516
Y	8032311	8164270	G	A	J2b-M12	Greek_EGAR00001333808_J2b	FGC3945; Z526	unique	leaf	rs369249246
Y	8034350	8166309	C	T	J1a2a1-PH7	node169	Y30279	unique	internal
Y	8035604	8167563	T	C	J1a1a1a1a1a1a2d-B884	Yemenite_Jew_Cohen_GRC15560123_J1		unique	leaf
Y	8037302	8169261	A	G	J1a1a1a1a1a1a1a2a1a1-B2102	Yemeni38_Taizz_EGAN00001456743_EGAR00001498867_J1		unique	leaf
Y	8040162	8172121	C	T	J1a1a1a1a1a1a1a2c-B2100	Greek_EGAR00001333805_J1		unique	leaf
Y	8041743	8173702	A	G	J1a1a1a1a1a1a3a-ZS4655	node133	FGC4741; Y12509	unique	internal	rs868153667
Y	8044947	8176906	T	G	J1a1a1-P58	node7	PF4835	unique	internal	rs377608980
Y	8046416	8178375	T	A	J1a1a1a1a1a1a3a-ZS4655	node133	FGC4742; Y12498	unique	internal	rs867070388
Y	8046611	8178570	A	T	J1a1a1a1a1a1a1a1a2a1a-ZS4227	Yemeni_noinfo_EGAN00001456590_EGAR00001498849_J1		unique	leaf
Y	8046731	8178690	A	C	I-M170	node175	PF3649; V1582	unique	internal	rs17250803
Y	8049435	8181394	C	T	J1a1a1a1a1b2a-B2065	Jordanian_1069_GRC15491792_J1		unique	leaf
Y	8054133	8186092	T	C	J1a1a1a1a1a1a1e1a2a-ZS1600	Qatari_SRR2098237_J1	FGC17136; ZS1601	unique	leaf	rs767960848
Y	8054306	8186265	C	T	J1b1-ZS32	node172		unique	internal	rs753068691
Y	8060436	8192395	A	C	J1b2a-B2037	Armenian_164_GRC15491773_J1		unique	leaf
Y	8061013	8192972	A	T	J1a1a1a1a1b1a1-B2067	Turkish_Jew_Cohen_GRC15560184_J1		unique	leaf
Y	8067523	8199482	C	T	J1a1a1a1a1b1b1-ZS4292	USA_from_Germany_huD2F73D_GS000037502_J1	FGC15489.2; ZS4300.2	unique	leaf	rs902534848
Y	8068666	8200625	C	G	J1a1a1a1a1a2-ZS2524	node137	ZS2518	unique	internal	rs1003170921
Y	8069639	8201598	A	G	J1a2a2-B2040	Armenian_288_GRC15491777_J1		unique	leaf
Y	8070082	8202041	T	G	J1a1a1a1a1a1a1a1a5a3b-ZS4717	Kuwaiti_KWS1_SRR1274983_J1		unique	leaf	rs750240216
Y	8081764	8213723	G	C	J1a2b-B2039	Punjabi_PJL_HG03767_ERR3243044_J1		unique	leaf	rs781154052
Y	8082600	8214559	A	C	J1a1b-Z18375	node156	FGC13985; Y3483; Z18374	unique	internal	rs770540555
Y	8084082	8216041	A	G	J1a1a1a2b-B2059	Yemeni18_Hadramout_EGAN00001456602_EGAR00001498851_J1		unique	leaf
Y	8084856	8216815	G	A	J1a2-PH77	node167	ZS11762	unique	internal	rs936265985
Y	8088107	8220066	A	G	J1a1a1a1a1a1a1a1a5h2-FGC40451	Kuwaiti_KWB1_SRR1274986_J1	FGC40443	unique	leaf	rs751076062
Y	8088426	8220385	A	G	J1a1a1a1a1a1a1e1a1a1-ZS5597	node92	ZS5597	unique	internal	rs1029517080
Y	8089651	8221610	A	G	J1b2a-B2037	Armenian_164_GRC15491773_J1		unique	leaf
Y	8090230	8222189	C	T	J1a2a2-B2040	Armenian_288_GRC15491777_J1		unique	leaf
Y	8092367	8224326	G	A	J1a2a2-B2040	Armenian_288_GRC15491777_J1		unique	leaf
Y	8092599	8224558	A	T	J1a1a1a1a1a2b-B380	Armenian_230_EBC_GS000035125_J1		unique	leaf
Y	8092754	8224713	G	A	J1a1a1a1a1a1a1a2a1c-B2101	Yemeni29_Saada_EGAN00001456660_EGAR00001498842_J1		unique	leaf
Y	8097201	8229160	C	T	I1-M253_sub	Finnish_FIN_HG00310_ERR3241793_I1	V1614; Z2891	unique	leaf	rs767624062
Y	8099564	8231523	A	C	J1a1a1a1a1a1a1a1a1f-B2125	Palestinian_HGDP00678_J1		unique	leaf
Y	8102481	8234440	C	T	J1a1a1a1a1b1b2-Z28169	Armenian_138_GRC15491768_J1		unique	leaf
Y	8103306	8235265	C	T	J1a1a1a1a1a1a1e1a2a-ZS1600	Qatari_SRR2098237_J1	FGC30108; ZS4870	unique	leaf	rs868322512
Y	8103323	8235282	C	T	I1-M253	Finnish_FIN_HG00310_ERR3241793_I1	Z2723	unique	leaf	rs111535002
Y	8103556	8235515	C	G	J1a1a1a1a1a2b-B380	Armenian_230_EBC_GS000035125_J1		unique	leaf
Y	8104345	8236304	A	G	I1-M253_sub	Finnish_FIN_HG00310_ERR3241793_I1		unique	leaf	rs775582186
Y	8105155	8237114	A	G	J1a1a1a1a1b1a1-B2067	Turkish_Jew_Cohen_GRC15560184_J1		unique	leaf
Y	8107350	8239309	G	A	J1a1b1a2b-B2047	Assyrian_2_GRC15491782_J1		unique	leaf
Y	8107571	8239530	T	G	J2b2-L283	Greek_EGAR00001333808_J2b	Z2505	unique	leaf	rs746207798
Y	8107964	8239923	C	G	J1a1a1a1a1a1a2a1a2-B889	Bulgarian_Jew_Cohen_GRC15560136_J1	B889	unique	leaf
Y	8108722	8240681	G	A	I1-M253	Finnish_FIN_HG00310_ERR3241793_I1	FGC2444; S111; V1623; Y1868	unique	leaf	rs17316702
Y	8109424	8241383	C	A	J1a2a1-PH7	node169	Y29688	unique	internal	rs1053088823
Y	8114237	8246196	C	T	J1a1b2a1-CTS11839	USA_PGP_GS000009929_J1		unique	leaf
Y	8114996	8246955	C	A	J1a1a1a1a1a1c2-B2072	Jordanian_EBC_GS000014474_J1		unique	leaf	rs1241293487
Y	8117774	8249733	C	G	I3-L596	Georgian_GS000035150_I3	Y16421	unique	leaf	rs897809100
Y	8120373	8252332	G	A	J1-M267	node3	PF4659	unique	internal	rs374629111
Y	8123609	8255568	C	T	J1a1a1a1a1a1a1a3-B2099	Yemeni34_Dhamar_EGAN00001456684_EGAR00001498863_J1		unique	leaf
Y	8127390	8259349	A	G	J1a1b1a2-B2044	node162		unique	internal
Y	8127769	8259728	G	C	J1a1a1a1a1a1a1a1a2b2-B2117	Qatari_SRR2098238_J1		unique	leaf	rs868194771
Y	8128213	8260172	G	T	J1a1a1a1a2a2-B2064	Kuwaiti_221_GRC15491790_J1		unique	leaf
Y	8128609	8260568	C	A	J1a1a1a1a1a1a1a1a1c1b-B2127	Jordanian_2_603_ERR1347659_J1		unique	leaf	rs1603103646
Y	8128712	8260671	A	G	J1a2b-B2039	Punjabi_PJL_HG03767_ERR3243044_J1		unique	leaf
Y	8129386	8261345	A	G	J1a1a1a3-B2146	Jordanian_757_GRC15491791_J1		unique	leaf
Y	8133299	8265258	A	C	J1a1a1a1a1a2b-B380	Armenian_230_EBC_GS000035125_J1		unique	leaf	rs1428143397
Y	8141977	8273936	G	T	J2b2-L283_sub	Greek_EGAR00001333808_J2b		unique	leaf
Y	8142931	8274890	T	C	J1-M267	node3	PF4660	unique	internal	rs369053530
Y	8143605	8275564	G	A	J1a1a1a1a1a1a1c1b1-ZS1371	PuertoRican_PUR_HG01069_ERR3241809_J1		unique	leaf
Y	8149206	8281165	C	A	J1a1a1a1a1a1a1a1a5d2-FGC4474	Qatari_SRR2098226_J1		unique	leaf	rs868288238
Y	8149244	8281203	A	G	J1a1a1a1a1-L862	node13	PF4799	unique	internal	rs377384336
Y	8149254	8281213	G	C	J1a1a1a1a1a1a1e1a1a1a1f-Z15940	Bedouin_HGDP00610_J1		unique	leaf
Y	8154331	8286290	T	C	J1a1a1a1a1b1b2-Z28169	Armenian_138_GRC15491768_J1		unique	leaf
Y	8165122	8297081	C	T	J1a1a1a1a1a2b-B380	Armenian_230_EBC_GS000035125_J1		unique	leaf
Y	8165412	8297371	G	A	J1a1b1b-B233	Tabasaran_EBC_GS000014421_J1		unique	leaf	rs1192531407
Y	8179220	8311179	G	C	J1a1a1a1a1b1b1-ZS4292	USA_from_Germany_huD2F73D_GS000037502_J1	ZS4301	unique	leaf	rs911329431
Y	8179953	8311912	A	G	J1b2b-B2038	Balochi_HGDP00074_J1		unique	leaf
Y	8180501	8312460	T	C	J1b-F4306	node171	FGC20313; Y6322; ZS3516	unique	internal
Y	8185461	8317420	G	A	J1a1a1a1a1a1a1a1a2a1b-B2122	Yemeni20_Abyan_EGAN00001456614_EGAR00001498835_J1		unique	leaf
Y	8185859	8317818	A	G	J1a1a1a1a1a1a1a2a1b-CTS10355	Yemeni24_Mahwit_EGAN00001456622_EGAR00001498854_J1		unique	leaf
Y	8186879	8318838	T	C	J1a1a1a1a3-B2147	Armenian_308_GRC15491778_J1		unique	leaf
Y	8189676	8321635	C	T	J1a1b1a2c-B2048	Iraqi01_IRQ01_10BA65_J1		unique	leaf
Y	8191679	8323638	C	G	J1a1a1a1a1a1a1e2b1-CTS1746	Tuscan_TSI_NA20543_ERR3239823_J1		unique	leaf
Y	8192368	8324327	T	G	J1a1a1a1a1b1a2-B2068	Egyptian_698_GRC15491793_J1		unique	leaf
Y	8193640	8325599	A	G	J1a1a1a1a1a1a1c2a2-B2095	Balochi_HGDP00057_J1		unique	leaf
Y	8196632	8328591	G	A	J1a1a1a1a1a1b2-B383	Albanian_EBC_GS000035434_J1		unique	leaf
Y	8200096	8332055	A	G	J1a1a1a1a1a1c1-B2071	node136		unique	internal	rs779538697
Y	8202282	8334241	A	G	I3-L596	Georgian_GS000035150_I3	Y16652	unique	leaf	rs951820683
Y	8202880	8334839	C	G	J1a1a1a1a1a1b2-B383	Albanian_EBC_GS000035434_J1		unique	leaf	rs951816885
Y	8203128	8335087	G	A	J1a1a1a1a1a1a1b-ZS185	Iberian_IBS_HG01686_ERR3241977_J1		unique	leaf	rs1055579411
Y	8204273	8336232	C	A	J1a1a1a1a1a1c2-B2072	Jordanian_EBC_GS000014474_J1		unique	leaf
Y	8204747	8336706	G	C	I3-L596	Georgian_GS000035150_I3	FGC18075; Y5339	unique	leaf	rs997266989
Y	8209389	8341348	C	A	J1a1b1a1a2-F858	Avar_EBC_GS000014405_J1		unique	leaf
Y	8210480	8342439	T	G	J1a1a1a1a1a1a1c-Z641	node110	Z640	unique	internal	rs781050735
Y	8211122	8343081	C	T	J1a1a1b2-ZS5392	node149	ZS5385	unique	internal
Y	8211182	8343141	C	G	I2'3-M438	Georgian_GS000035150_I3	PF3651	unique	leaf	rs7067337
Y	8212320	8344279	C	A	J1a1b1b-B233	Tabasaran_EBC_GS000014421_J1		unique	leaf
Y	8213407	8345366	G	T	J1b1-ZS32	node172	Z27599	unique	internal	rs745428881
Y	8221069	8353028	C	T	J1a1a1a1a1a1a1c2a1-B2063	Yemeni37_Taizz_EGAN00001456737_EGAR00001498866_J1		unique	leaf
Y	8222215	8354174	C	A	J1a1a1a1a1a1a1a1a1c1a-B2126	node41	B2126	unique	internal
Y	8224744	8356703	C	T	J1a1a1a1b-B2062	SaudiArabian_847_GRC15491785_J1	ZS7436	unique	leaf
Y	8226411	8358370	A	G	J2a11-B438	Abkhazian_EBC_GS000014410_J2a		unique	leaf
Y	8230119	8362078	A	C	J1a1a1a1a3-B2147	Armenian_308_GRC15491778_J1		unique	leaf
Y	8231245	8363204	G	A	J1a1a1a1a1a1a1a1a5a2-B2114	Qatari_SRR2098222_J1		unique	leaf	rs866707153
Y	8235238	8367197	T	C	J1a1a1a1a1a1a1a1a3b-L859	Malay_SS6002754_J1		unique	leaf	rs371897484
Y	8235430	8367389	C	T	J1a1a1a1a1a1a1a1a5a1-B245	Saudi_Arabian_EBC_GS000016277_J1		unique	leaf	rs1603107797
Y	8238330	8370289	C	G	J1a1a1a1a1a1a1e2b2-ZS1661	Greek_EGAR00001333758_J1		unique	leaf
Y	8239819	8371778	C	A	J2a11-B438	Abkhazian_EBC_GS000014410_J2a		unique	leaf	rs1603108093
Y	8240835	8372794	G	T	J1a1a1a1a1a1a1e2b2-ZS1661	Greek_EGAR00001333758_J1		unique	leaf
Y	8241516	8373475	T	C	J1a2b-B2039	Punjabi_PJL_HG03767_ERR3243044_J1	ZS3311.2	unique	leaf	rs781094559
Y	8243066	8375025	C	G	J2b-M12	Greek_EGAR00001333808_J2b	PF7289; Z2411	unique	leaf	rs368766815
Y	8244264	8376223	C	T	J1a1a1a1a1a1c2-B2072	Jordanian_EBC_GS000014474_J1		unique	leaf
Y	8244274	8376233	G	A	J1a1a1a1a1a1a1b-ZS185	Iberian_IBS_HG01686_ERR3241977_J1		unique	leaf	rs755971169
Y	8244381	8376340	A	G	J1a1a1a1b-B2062	SaudiArabian_847_GRC15491785_J1		unique	leaf
Y	8245609	8377568	A	G	J1a1a1a1a1a2a-Z28226	Sardinian_3_HGDP01076_ERR1395597_J1		unique	leaf	rs1011346321
Y	8245718	8377677	G	A	J1a1a1a1a1a1a1a1a2a2-B2121	Yemeni15_Bayda_EGAN00001456575_EGAR00001498832_J1		unique	leaf
Y	8246482	8378441	G	A	J1a1a1a1a1a1a1c1a2-B2096	Turkish_SRR846983_J1		unique	leaf
Y	8249876	8381835	T	C	J1a1a1b2b-ZS8624	Kuwaiti_30_GRC15491789_J1		unique	leaf
Y	8252837	8384796	G	A	J1a1a1a1a1a1a1e1b2-B873	Afghani_Jew_Cohen_GRC15560131_J1		unique	leaf
Y	8253805	8385764	A	G	J1a1a1a1a1a1a1a1a2a2-B2121	Yemeni15_Bayda_EGAN00001456575_EGAR00001498832_J1		unique	leaf
Y	8254374	8386333	G	C	J1a1a1a1a1a1a1a1a2a1b-B2122	Yemeni20_Abyan_EGAN00001456614_EGAR00001498835_J1		unique	leaf
Y	8256386	8388345	T	C	J1a1a1a1a3-B2147	Armenian_308_GRC15491778_J1		unique	leaf
Y	8256392	8388351	T	C	J1a1a1a1a1a1a1d2-B2093	Druze_ISR35_EBC_GS000016136_J1		unique	leaf	rs1202452572
Y	8259472	8391431	G	C	J1a1a1a1a1a1a1c2a1-B2063	Yemeni37_Taizz_EGAN00001456737_EGAR00001498866_J1		unique	leaf	rs1489245049
Y	8260457	8392416	G	A	J1a1a1a1a1a1a1c1a1-CTS130	node113		unique	internal	rs779928310
Y	8262092	8394051	C	T	I-M170	node175	FGC2413; Y1869	unique	internal	rs112905925
Y	8263496	8395455	A	G	J1a1a1a1a1a1a1a2a1a2-CTS6790	Yemeni36_Taizz_EGAN00001456732_EGAR00001498865_J1		unique	leaf
Y	8264190	8396149	T	C	J1a1b-Z18375	node156	FGC13976; Y3484; Z18375	unique	internal	rs749175226
Y	8264241	8396200	G	A	J1a2a1a1-B2042	Armenian_286_GRC15491776_J1		unique	leaf
Y	8267123	8399082	C	G	I2'3-M438	Georgian_GS000035150_I3	PF3652	unique	leaf	rs781209154
Y	8267857	8399816	G	A	I-M170	node175	L578; PF3653	unique	internal	rs112444690
Y	8273307	8405266	A	G	J1a1a1a1a1a1a3a2-B2075	Qatari_SRR2098179_J1	B2075	unique	leaf	rs867867322
Y	8274659	8406618	C	G	I1-M253	Finnish_FIN_HG00310_ERR3241793_I1	V1771; Z2724	unique	leaf	rs111569627
Y	8281949	8413908	G	T	J1a2a2-B2040	Armenian_288_GRC15491777_J1		unique	leaf
Y	8286442	8418401	C	T	J1a1b-Z18375	node156	YSC0000499	unique	internal	rs778110393
Y	8299211	8431170	C	A	J2b2-L283	Greek_EGAR00001333808_J2b	Z590	unique	leaf	rs756094592
Y	8300434	8432393	A	G	J1a1a1a2-ZS1280	node145	ZS1285	unique	internal
Y	8304962	8436921	C	T	J1a1a1a1a1a1a1a1a1a1a1c-B2139	Qatari_SRR2098232_J1	B2139	unique	leaf	rs868706693
Y	8306494	8438453	T	A	J1a1a1a1a1a1a2e-B2076	Iraqi_Jew_2_4291_ERR1395620_J1		unique	leaf	rs1603110705
Y	8307608	8439567	A	T	J1a1a1a1a1a1a3b-B2073	Yemeni30_Dhamar_EGAN00001456668_EGAR00001498860_J1		unique	leaf
Y	8308114	8440073	G	A	J-M304	node175	PF4515	unique	internal	rs376675448
Y	8309390	8441349	G	A	J1a1a1a1a1a1a1a4-CTS85	EuropeanAmerican_CEU_NA12282_ERR3239468_J1	Y13430.2; ZS2320.2	unique	leaf	rs752320435
Y	8311495	8443454	C	T	J1a1a1a1a1a1a1c1a2-B2096	Turkish_SRR846983_J1		unique	leaf
Y	8312510	8444469	G	A	J1a1b-Z18375	node156	FGC13988; Y3510; Z18376	unique	internal	rs777223303
Y	8313319	8445278	T	G	J1a1a1a1a1a1a3b-B2073	Yemeni30_Dhamar_EGAN00001456668_EGAR00001498860_J1		unique	leaf
Y	8313726	8445685	C	T	J1a1a2-ZS4393	node155		unique	internal	rs904339241
Y	8315692	8447651	G	C	J1a1b1a1a2-F858	Avar_EBC_GS000014405_J1		unique	leaf
Y	8320071	8452030	C	A	J1a1a1a1a2b-PR6622	Armenian_352_EBC_GS000035126_J1		unique	leaf
Y	8321403	8453362	C	T	J1a1a1a1a1a1a1b-ZS185	Iberian_IBS_HG01686_ERR3241977_J1		unique	leaf	rs746834203
Y	8328093	8460052	T	C	J1a1a1a1a1a1a1a2c-B2100	Greek_EGAR00001333805_J1		unique	leaf
Y	8328281	8460240	G	A	J1a1a1b2b-ZS8624	Kuwaiti_30_GRC15491789_J1	ZS8624	unique	leaf
Y	8329339	8461298	T	C	I3-L596	Georgian_GS000035150_I3	Y16422	unique	leaf	rs970061427
Y	8330724	8462683	G	A	J1a1a1a1a1a1a1c2a2-B2095	Balochi_HGDP00057_J1		unique	leaf
Y	8333954	8465913	T	A	J1a2b-B2039	Punjabi_PJL_HG03767_ERR3243044_J1		unique	leaf	rs759528879
Y	8334144	8466103	A	T	J1a1a1a1a1a1a1a1a2a1d-CTS1165	Qatari_SRR2098202_J1		unique	leaf	rs868141248
Y	8335223	8467182	A	G	J1a1b1a3-F1369	Kumyk_EBC_GS000014368_J1		unique	leaf
Y	8347813	8479772	A	G	J1a1a1a1a1b1b1-ZS4292	USA_from_Germany_huD2F73D_GS000037502_J1	ZS4302	unique	leaf	rs919171515
Y	8348529	8480488	C	T	J1a2b-B2039	Punjabi_PJL_HG03767_ERR3243044_J1		unique	leaf	rs773615416
Y	8349371	8481330	G	A	J1a1b1a2b-B2047	Assyrian_2_GRC15491782_J1	Z15942	unique	leaf	rs756175853
Y	8351025	8482984	G	A	J2a-M410	Abkhazian_EBC_GS000014410_J2a	F4095; PF4897	unique	leaf	rs368302892
Y	8351102	8483061	G	C	J1a1a1a2-ZS1280	node145	ZS1286	unique	internal
Y	8355167	8487126	C	A	J2b-M12	Greek_EGAR00001333808_J2b	S11333; Z2421	unique	leaf	rs374766758
Y	8356182	8488141	G	A	J1a1a1a1a1a1a1e2b1-CTS1746	Tuscan_TSI_NA20543_ERR3239823_J1		unique	leaf	rs761884362
Y	8356870	8488829	G	A	J1a1a1a1a2a2-B2064	Kuwaiti_221_GRC15491790_J1		unique	leaf
Y	8357649	8489608	G	A	J1a1a1b1a1-B2057	Finnish_FIN_HG00181_ERR3240168_J1		unique	leaf	rs753504332
Y	8359538	8491497	C	T	J1a1a1a1a2b-PR6622	Armenian_352_EBC_GS000035126_J1		unique	leaf
Y	8365097	8497056	G	A	J1-M267	node3	PF4661; YSC0001324	unique	internal	rs370365426
Y	8365464	8497423	T	C	J1a1a1a1a1a1a1c2b-B2094	Qatari_SRR2098265_J1		unique	leaf	rs866065639
Y	8366909	8498868	G	A	J1a1a1a1a1a1a2a1a-BY264	node124		unique	internal
Y	8367200	8499159	C	G	J1a1a1a1a2b-PR6622	Armenian_352_EBC_GS000035126_J1		unique	leaf
Y	8368410	8500369	G	A	J1a1a1a1a1a1a2f-ZS237	Peruvian_PEL_HG01571_ERR3241986_J1	ZS2395	unique	leaf	rs765082119
Y	8369464	8501423	T	G	I1-M253_sub	Finnish_FIN_HG00310_ERR3241793_I1		unique	leaf
Y	8373421	8505380	C	T	J1a1b1b-B233	Tabasaran_EBC_GS000014421_J1		unique	leaf	rs1266592316
Y	8373511	8505470	A	G	J1a2a1a2-B2043	Armenian_141_GRC15491769_J1		unique	leaf
Y	8382265	8514224	C	G	I-M170	node175	FI2; YSC0000281	unique	internal	rs7893115
Y	8383799	8515758	G	T	J1b1-ZS32	node172		unique	internal	rs779871282
Y	8385101	8517060	C	T	J1a1a1a1a1a1a1a1a1b1-B2130	Muslim_Arab_Israel_EBC_GS000016213_J1		unique	leaf
Y	8386255	8518214	C	T	I1-M253	Finnish_FIN_HG00310_ERR3241793_I1	L750; YSC0000282; Z2725	unique	leaf	rs111312974
Y	8387471	8519430	G	A	J1a1a1a1a1a1a1a1a1e-FGC4402	Qatari_SRR2098236_J1	FGC4411; Y14642	unique	leaf	rs866228777
Y	8387478	8519437	T	G	J1a1b1b-B233	Tabasaran_EBC_GS000014421_J1		unique	leaf	rs1440791848
Y	8391302	8523261	C	T	J1a1a1a1a1a1b2-B383	Albanian_EBC_GS000035434_J1		unique	leaf
Y	8392226	8524185	G	A	I2'3-M438	Georgian_GS000035150_I3	PF3657; Z2636	unique	leaf	rs776775345
Y	8393499	8525458	G	A	J-M304	node175	F1167; PF4516; YSC0001296	unique	internal	rs370143854
Y	8393759	8525718	A	G	J1a1a1b-Z18315	node148	Y4067; Z18323	unique	internal	rs749915476
Y	8393849	8525808	G	A	J-M304	node175	F1168; PF4517	unique	internal	rs374627386
Y	8397298	8529257	T	C	J1a1a1a1a1a1a1a2a1b-CTS10355	Yemeni24_Mahwit_EGAN00001456622_EGAR00001498854_J1		unique	leaf
Y	8398641	8530600	T	A	J1a1a1a1a1a1a3b-B2073	Yemeni30_Dhamar_EGAN00001456668_EGAR00001498860_J1		unique	leaf
Y	8402717	8534676	G	A	J1a1a1a1a1b1b1-ZS4292	USA_from_Germany_huD2F73D_GS000037502_J1	ZS4303	unique	leaf	rs1023713476
Y	8402747	8534706	G	A	J2b-M12	Greek_EGAR00001333808_J2b	PF7295	unique	leaf	rs367835574
Y	8402851	8534810	A	C	J1a1a1a1a1a1a1a1a4b-B2116	Qatari_SRR2098183_J1	B2116	unique	leaf	rs868580895
Y	8406753	8538712	A	G	J1-M267	node3	PF4662; YSC0001325	unique	internal	rs753464704
Y	8407296	8539255	A	G	J1a1a1a1a1a1a1a2a1a-ZS2260	node83	ZS2260	unique	internal
Y	8408308	8540267	T	C	J1a1b2a2-B379	Lezgin_EBC_GS000013724_J1		unique	leaf
Y	8409406	8541365	T	A	J2b-M12	Greek_EGAR00001333808_J2b	Z1826	unique	leaf	rs369532457
Y	8414756	8546715	C	G	J1a1a1a1a1a1a1a1a2b-ZS4062	node52	ZS9173	unique	internal	rs866085158
Y	8415913	8547872	A	G	J1b2b-B2038	Balochi_HGDP00074_J1		unique	leaf
Y	8416540	8548499	G	A	J1a1a1a1a1a1a2d-B884	Yemenite_Jew_Cohen_GRC15560123_J1		unique	leaf
Y	8416786	8548745	G	A	J1a1a1-P58	node7	PF4663; Z2346	unique	internal	rs375628497
Y	8416922	8548881	C	A	J1a1b2a1-CTS11839	USA_PGP_GS000009929_J1		unique	leaf
Y	8417425	8549384	T	G	J2a-M410	Abkhazian_EBC_GS000014410_J2a	F4100; PF4956	unique	leaf	rs373378951
Y	8418927	8550886	G	C	J-M304	node175	F1181; PF4518; S35	unique	internal	rs17250845
Y	8420738	8552697	G	C	J2a-M410	Abkhazian_EBC_GS000014410_J2a	F1183; PF4957	unique	leaf	rs374913010
Y	8420992	8552951	C	T	J1-M267	node3	PF4664	unique	internal	rs367648638
Y	8422860	8554819	C	A	J1a1a1a1a2a1-B2063	USA_white_hu632082_GS000039013_J1		unique	leaf
Y	8424260	8556219	G	A	J1a1a1a1a1a1a2a2b-B887	Ashkenazi_Jew_Cohen_GRC15560134_J1	B887	unique	leaf	rs923383108
Y	8426310	8558269	G	T	J1a1b2a2-B379	Lezgin_EBC_GS000013724_J1		unique	leaf	rs1196843808
Y	8430156	8562115	T	C	I3-L596	Georgian_GS000035150_I3		unique	leaf	rs951690292
Y	8430904	8562863	C	T	J1a1b1a3-F1369	Kumyk_EBC_GS000014368_J1		unique	leaf	rs754066921
Y	8431214	8563173	G	A	J1a1a1a1a1a1a1b-ZS185	Iberian_IBS_HG01686_ERR3241977_J1		unique	leaf	rs757535428
Y	8431427	8563386	A	G	J1a1a1a1a1a1a1e1b1-ZS4360	ChineseHanBeijing_CHB_NA18524_SAMN00000416_J1		unique	leaf
Y	8432091	8564050	C	T	J1a1a1a1a1a1a1e-B872	node87	YSC0000076	unique	internal	rs866482906
Y	8432768	8564727	G	A	J2b-M12	Greek_EGAR00001333808_J2b	Y1422; Z8214	unique	leaf	rs369289787
Y	8436141	8568100	G	A	J1a1a1b2a-B2056	Yemeni16_Amran_EGAN00001456579_EGAR00001498847_J1		unique	leaf
Y	8436775	8568734	G	A	J1a1a1a1a1a1a1e1a2b-ZS4008	Qatari_SRR2098225_J1		unique	leaf	rs866193218
Y	8436988	8568947	T	G	J1a1a1a1a1a1a1c2a1-B2063	Yemeni37_Taizz_EGAN00001456737_EGAR00001498866_J1		unique	leaf
Y	8437515	8569474	G	A	J1a1a1a1a1b1b2-Z28169	Armenian_138_GRC15491768_J1		unique	leaf
Y	8440150	8572109	C	G	J1a1a1b2a-B2056	Yemeni16_Amran_EGAN00001456579_EGAR00001498847_J1		unique	leaf
Y	8441356	8573315	T	C	J1a1a1a1a1a1a1a1a5g-Y14113	Egyptian_South_SRR5738871_EGP2_J1		unique	leaf
Y	8441388	8573347	G	C	J1b1-ZS32	node172	ZS61	unique	internal	rs774512587
Y	8443250	8575209	C	A	J1a1a1a1a3-B2147	Armenian_308_GRC15491778_J1		unique	leaf
Y	8443332	8575291	A	G	I2'3-M438	Georgian_GS000035150_I3	PF3658; V1992; Z2637	unique	leaf	rs570890377
Y	8444460	8576419	G	C	J1a1b1a1a1-B2145	Chechen_1_ch113_ERR1025599_J1	Y29726	unique	leaf	rs1603115837
Y	8446280	8578239	A	G	J1a1a1a1a1a1a1a1a5d1a-B2112	Qatari_SRR2098219_J1	B2112	unique	leaf	rs868468318
Y	8448472	8580431	G	T	J1a2b-B2039	Punjabi_PJL_HG03767_ERR3243044_J1		unique	leaf
Y	8448918	8580877	C	A	J1a1a1a1a1a1a1c1b-Z2269	node114		unique	internal	rs765679664
Y	8450200	8582159	G	T	J2a11-B438	Abkhazian_EBC_GS000014410_J2a		unique	leaf	rs1198689305
Y	8453159	8585118	C	T	J1a1a1a1a1a1a1d1-PF4865	Sardinian_1_HGDP01079_ERR1019068_J1		unique	leaf	rs1603116134
Y	8453260	8585219	G	A	J1a1a1a3-B2146	Jordanian_757_GRC15491791_J1		unique	leaf
Y	8453555	8585514	G	A	J1a1a1a-Z1885	node8	FGC1667; Z2315	unique	internal	rs375192953
Y	8455530	8587489	A	G	J1a1a1a1a1a1a1a1a2a1d-CTS1165	Qatari_SRR2098202_J1	Y13392; Z18231	unique	leaf	rs866313479
Y	8456323	8588282	G	T	J1a1a1a1a1a1a1a1a1e-FGC4402	Qatari_SRR2098236_J1		unique	leaf	rs867659615
Y	8456991	8588950	G	C	J1a1a1a1a1-L862	node13	PF4849; Z1855	unique	internal	rs374938670
Y	8457446	8589405	G	A	J1a1a1a1a1b2b-ZS3736	Armenian_110_GRC15491767_J1		unique	leaf
Y	8457763	8589722	T	G	J1a1b1a4-B2045	Bedouin_HGDP00645_J1		unique	leaf
Y	8460778	8592737	C	A	J1a1a1a1a1a1a1e2b2-ZS1661	Greek_EGAR00001333758_J1		unique	leaf
Y	8461794	8593753	G	A	J1a1a1a1a1a1a1a1a3b-L859	Malay_SS6002754_J1	FGC8705; Y12864; ZS4258	unique	leaf	rs369942860
Y	8462945	8594904	A	T	J1a1a1a1a1a1a1a1a5h1-B2111	Lebanese_EGAN00001455365_J1		unique	leaf
Y	8463365	8595324	C	T	J1a1b-Z18375	node156	FGC13989; SK1280; Y3511; Z18379	unique	internal	rs763942739
Y	8464828	8596787	C	G	J1a1a1a1a1a1a1e1a2b-ZS4008	Qatari_SRR2098225_J1		unique	leaf	rs868014469
Y	8465165	8597124	C	T	I-M170	node175	L755; PF3659; YSC0000283	unique	internal	rs113909671
Y	8465758	8597717	C	G	J2a-M410	Abkhazian_EBC_GS000014410_J2a	F1227	unique	leaf	rs369565503
Y	8466106	8598065	T	C	J1a1a1a1a1a1a1a1a1c1a-B2126	node41		unique	internal
Y	8466276	8598235	C	G	J1a1b2a1-CTS11839	USA_PGP_GS000009929_J1		unique	leaf	rs920544674
Y	8466361	8598320	C	A	J1a1a1a1a1a1a1a1a5h2-FGC40451	Kuwaiti_KWB1_SRR1274986_J1	ZS3856	unique	leaf	rs776574770
Y	8466652	8598611	G	A	I-M170	node175	PF3660; V2048	unique	internal	rs112425015
Y	8466880	8598839	G	C	J1a1b1a4-B2045	Bedouin_HGDP00645_J1		unique	leaf
Y	8466956	8598915	T	C	J1a1a1a1a1a1c1a-Z44805	Peruvian_PEL_HG02253_ERR3242817_J1		unique	leaf
Y	8467475	8599434	G	A	J1b-F4306	node171	M2747; Z4189	unique	internal	rs567858685
Y	8467724	8599683	G	A	J1a1a1a2b-B2059	Yemeni18_Hadramout_EGAN00001456602_EGAR00001498851_J1		unique	leaf
Y	8468661	8600620	C	T	J1a1a1a1a1a1a2b3-B2077	Canada_PGPC_0054_J1		unique	leaf
Y	8469768	8601727	C	T	J1a1a1a1a1a1a1a1a1c2-B240	Armenian_3_EBC_GS000013745_J1		unique	leaf
Y	8470829	8602788	G	T	J1a1b-Z18375	node156	FGC13991; Y3471; Z18380	unique	internal	rs1044434208
Y	8471029	8602988	A	G	J1a1a1a1a1a1a1e1a1a1a1f-Z15940	Bedouin_HGDP00610_J1		unique	leaf
Y	8474549	8606508	T	A	J2a-M410	Abkhazian_EBC_GS000014410_J2a	F4106; PF4958	unique	leaf	rs377172844
Y	8475802	8607761	G	A	J1a1b2b-B225	Sindhi_HGDP00197_J1		unique	leaf	rs953475428
Y	8475826	8607785	G	A	J1a1a1a1a1a1a1e2b1-CTS1746	Tuscan_TSI_NA20543_ERR3239823_J1		unique	leaf	rs774762375
Y	8475856	8607815	C	T	J1a1a1a1a1a1a1a1a1d-B2124	Yemeni27_Ibb_EGAN00001456637_EGAR00001498840_J1		unique	leaf
Y	8476523	8608482	T	A	J1a1b1a2-B2044	node162		unique	internal
Y	8478308	8610267	C	A	J1a1a1a1a1a1a1a1a5d2-FGC4474	Qatari_SRR2098226_J1		unique	leaf	rs867761336
Y	8479126	8611085	G	A	J1a1a1a1a1a1a2-B877	node118	FGC13869; Y3086; ZS241	unique	internal	rs764148694
Y	8479552	8611511	C	T	J1a1a1a1a1a1a1e1b2-B873	Afghani_Jew_Cohen_GRC15560131_J1		unique	leaf
Y	8479636	8611595	A	G	I1-M253	Finnish_FIN_HG00310_ERR3241793_I1	Z2726	unique	leaf	rs111771066
Y	8481663	8613622	A	G	J1a1a1b2-ZS8625	node151	ZS8625	unique	internal
Y	8481671	8613630	G	T	J1a1a1a1a1a1a2-B877	node118	FGC13867; Y3093; Z18265	unique	internal	rs1603117802
Y	8483229	8615188	G	A	J1b1-ZS32	node172	BY247	unique	internal	rs753566080
Y	8483327	8615286	G	C	J1a1a1a1a1a1a1a1a6a-ZS2066	node75	SK1236; ZS2066	unique	internal	rs989068026
Y	8484606	8616565	C	A	I-M170	node175	PF3661; V2111	unique	internal	rs112684210
Y	8485110	8617069	G	A	J1a1a1a1a2a2-B2064	Kuwaiti_221_GRC15491790_J1		unique	leaf
Y	8485677	8617636	C	A	I-M170	node175	FI3; L756; PF3662; YSC0000284	unique	internal	rs112106288
Y	8488677	8620636	G	A	J1a1b1a2-B2044	node162		unique	internal
Y	8491160	8623119	C	G	J1a1a1b2b-ZS8624	Kuwaiti_30_GRC15491789_J1		unique	leaf
Y	8491585	8623544	C	T	J1a1a1a1a1a1a1a1a2a3-B2120	Yemeni14_Mahwit_EGAN00001456573_EGAR00001498831_J1	B2120	unique	leaf
Y	8492777	8624736	C	G	J2b-M12	Greek_EGAR00001333808_J2b	S11560; Z2412	unique	leaf	rs371785463
Y	8494237	8626196	C	G	J1a1a1a1a1a1a1a1a2b-ZS4062	node52	BY4060; Y21756	unique	internal	rs867318282
Y	8497466	8629425	A	G	J1a1a1a3-B2146	Jordanian_757_GRC15491791_J1		unique	leaf
Y	8499032	8630991	C	T	J1b2b-B2038	Balochi_HGDP00074_J1	Y34287	unique	leaf
Y	8506364	8638323	G	A	J1a1a1a1a1a2b-B380	Armenian_230_EBC_GS000035125_J1		unique	leaf	rs1330599744
Y	8506842	8638801	A	C	J1a1a1a1a2a2-B2064	Kuwaiti_221_GRC15491790_J1		unique	leaf
Y	8509905	8641864	C	A	J1a1b1a4-B2045	Bedouin_HGDP00645_J1		unique	leaf
Y	8510462	8642421	A	G	I3-L596	Georgian_GS000035150_I3	SK1271	unique	leaf	rs949565467
Y	8510465	8642424	A	G	J1a1a1a1a2b-PR6622	Armenian_352_EBC_GS000035126_J1		unique	leaf
Y	8511782	8643741	G	A	J1a1a1a1a1a1a2b-B878	node128		unique	internal	rs1603119068
Y	8512269	8644228	C	T	J1a1a1a1a1a1a1a1a5a3a-FGC1694	Kuwaiti_KWS2_SRR1274984_J1	FGC1706	unique	leaf	rs766121251
Y	8512700	8644659	A	G	J1a1a1a1a1a1a1a1a2a1a-ZS4227	Yemeni_noinfo_EGAN00001456590_EGAR00001498849_J1		unique	leaf
Y	8513548	8645507	A	G	J1a1a1a1a1a1a1a1a5a1-B245	Saudi_Arabian_EBC_GS000016277_J1		unique	leaf
Y	8516531	8648490	A	C	J1a1a1a1a1a1a1c2b-B2094	Qatari_SRR2098265_J1		unique	leaf	rs868582903
Y	8517543	8649502	C	T	J1a1a1a3-B2146	Jordanian_757_GRC15491791_J1		unique	leaf
Y	8520061	8652020	T	C	J1a1a1a1a1a1a2a2b-B887	Ashkenazi_Jew_Cohen_GRC15560134_J1		unique	leaf	rs950588640
Y	8523003	8654962	C	T	J1a1a1a1a1b2-Z18293	node142	FGC20865; Z18293	unique	internal
Y	8525602	8657561	A	T	J1a1a1a3-B2146	Jordanian_757_GRC15491791_J1		unique	leaf
Y	8526792	8658751	C	A	J1a1a1a1a1a1a1a1a3b-L859	Malay_SS6002754_J1		unique	leaf	rs367638514
Y	8527247	8659206	G	A	J2b-M12	Greek_EGAR00001333808_J2b	Z2483	unique	leaf	rs376725687
Y	8528026	8659985	C	T	J1a1a1a1a1b1a2-B2068	Egyptian_698_GRC15491793_J1		unique	leaf
Y	8529902	8661861	C	T	J1a1a1a1a1a1a1a1a1f-B2125	Palestinian_HGDP00678_J1		unique	leaf
Y	8533648	8665607	G	A	J1a1a1a1a1a1a1e1a2a-ZS1600	Qatari_SRR2098237_J1	L1279	unique	leaf	rs867217516
Y	8535159	8667118	G	A	J2b-M12	Greek_EGAR00001333808_J2b	PF7296; Z2413	unique	leaf	rs377511447
Y	8536868	8668827	C	G	I-M170	node175	L758; PF3663; V2199; YSC0000285	unique	internal	rs17316778
Y	8539453	8671412	C	A	J1a2-PH77	node167	ZS3316	unique	internal	rs751845904
Y	8542329	8674288	C	G	J1a1a1a1a1a1a1a1a6b-B2105	Qatari_SRR2098228_J1		unique	leaf	rs866802025
Y	8543004	8674963	A	T	J1b2-F2306	node173		unique	internal
Y	8544143	8676102	G	A	J1a1b2a1-CTS11839	USA_PGP_GS000009929_J1		unique	leaf
Y	8546648	8678607	T	G	J2a11-B438	Abkhazian_EBC_GS000014410_J2a		unique	leaf	rs1356787204
Y	8547184	8679143	G	C	J1a1a1a1a1a1a1e2b1-CTS1746	Tuscan_TSI_NA20543_ERR3239823_J1		unique	leaf	rs746373585
Y	8548094	8680053	G	A	J1a1a1a1a1a1a1a1a4b-B2116	Qatari_SRR2098183_J1		unique	leaf	rs868601868
Y	8549018	8680977	C	T	J1a1a1a1a1a1a1a1a1c1a2-B2128	Bedouin_HGDP00644_J1		unique	leaf
Y	8552155	8684114	C	A	I3-L596	Georgian_GS000035150_I3	SK1270	unique	leaf	rs1057490577
Y	8552390	8684349	C	T	J1a1a1a1a1a1a1a1a2a1d-CTS1165	Qatari_SRR2098202_J1	Y13393; Z18232	unique	leaf	rs867045434
Y	8553144	8685103	C	A	J1a1a1a2-ZS1280	node145	ZS1288	unique	internal
Y	8553361	8685320	T	G	J1a1a1a1a1a1a1e2a2-B2079	Qatari_SRR2098233_J1		unique	leaf	rs868015842
Y	8554437	8686396	C	T	I1-M253	Finnish_FIN_HG00310_ERR3241793_I1	Z2727	unique	leaf	rs113169788
Y	8555202	8687161	G	A	J1a1a1a1a1a1a1a1a5-Y5326	node56	FGC1707; Y5321	unique	internal	rs752041411
Y	8556278	8688237	A	C	J1b2-F2306	node173		unique	internal
Y	8560750	8692709	G	A	J2b2'3-M241	Greek_EGAR00001333808_J2b	SK1406; Z591	unique	leaf	rs370129621
Y	8563464	8695423	G	A	I1-M253	Finnish_FIN_HG00310_ERR3241793_I1	V2264; Z2728	unique	leaf	rs113232085
Y	8567995	8699954	G	A	I2'3-M438	Georgian_GS000035150_I3	V2273; PF3664; Z2638	unique	leaf	rs576173261
Y	8571217	8703176	C	T	J1a1b1a1a1-B2145	Chechen_1_ch113_ERR1025599_J1	SK1695	unique	leaf	rs1603121130
Y	8571221	8703180	C	T	J1a2a-PH351	node168	Y30287	unique	internal	rs1470175536
Y	8571993	8703952	T	C	I3-L596	Georgian_GS000035150_I3	PF3893	unique	leaf	rs893080726
Y	8573806	8705765	G	A	J1a1a1a1a1a1a1a1a5h1-B2111	Lebanese_EGAN00001455365_J1	Z31375	unique	leaf
Y	8574427	8706386	G	A	J1a1a1a1a1a1a1a1a1c1-B2151	node40		unique	internal	rs948596074
Y	8574477	8706436	A	G	J1a1a1a1a1a1a1a1a1a1-ZS4200	node33	ZS4204	unique	internal	rs866092677
Y	8576184	8708143	C	T	J1a1a1b1-B2053	node150		unique	internal
Y	8577053	8709012	T	G	J1a1a1a1a1a1a1e1a1a1a1e-B2092	Bedouin_HGDP00624_J1	B2092	unique	leaf
Y	8577524	8709483	C	T	J1a1a1a1a1a1a1a1a1b-FGC10401	node44		unique	internal
Y	8578338	8710297	G	T	J1a1a1a1a1a1a1a1a1f-B2125	Palestinian_HGDP00678_J1		unique	leaf
Y	8578504	8710463	A	G	J1a1a1a1a1b1b1-ZS4292	USA_from_Germany_huD2F73D_GS000037502_J1	ZS4304	unique	leaf	rs983717645
Y	8579951	8711910	A	C	J1a1a1a1a1b1b2-Z28169	Armenian_138_GRC15491768_J1		unique	leaf
Y	8582492	8714451	C	A	J1a1b2a1-CTS11839	USA_PGP_GS000009929_J1		unique	leaf
Y	8584457	8716416	A	G	J1a2a2-B2040	Armenian_288_GRC15491777_J1		unique	leaf
Y	8587080	8719039	C	A	J1a1a1a1a1a1a1a1a5a2-B2114	Qatari_SRR2098222_J1		unique	leaf	rs866936167
Y	8587338	8719297	G	A	J1a1a1a1a1a1a1e1a2a-ZS1600	Qatari_SRR2098237_J1		unique	leaf	rs867644964
Y	8589719	8721678	C	A	J1a1a1a1a2a2-B2064	Kuwaiti_221_GRC15491790_J1		unique	leaf
Y	8589860	8721819	T	C	J1a1a1a1a1a1a1e2a1-B2078	node107		unique	internal
Y	8592084	8724043	C	T	J1a1a1a1a1a1a1a1a5d2-FGC4474	Qatari_SRR2098226_J1	FGC4474	unique	leaf	rs866758711
Y	8593936	8725895	A	G	J1a1a1a1a1a1c1-B2071	node136		unique	internal	rs755862134
Y	8594243	8726202	C	T	J1a1a1a1a1a1a1e1a1-ZS1574	node90	SK1304; ZS1579	unique	internal	rs947704859
Y	8595098	8727057	A	G	J1a1a1a1a1a1a2c2-B883	Ashkenazi_Jew_Cohen_GRC15560129_J1		unique	leaf
Y	8602859	8734818	C	G	J1a1a1a1a1a1a1a2a1b-CTS10355	Yemeni24_Mahwit_EGAN00001456622_EGAR00001498854_J1		unique	leaf
Y	8603352	8735311	T	C	J1a1a1a1a1a1a1e1a1a1a2a-B2088	Bedouin_HGDP00648_J1	B2088	unique	leaf
Y	8603924	8735883	T	C	J1a1a1a1a1b2b-ZS3736	Armenian_110_GRC15491767_J1	ZS3736	unique	leaf
Y	8609428	8741387	C	A	J1a1a1a1a1a1c1a-Z44805	Peruvian_PEL_HG02253_ERR3242817_J1		unique	leaf
Y	8609856	8741815	T	G	J1a1a1a2a1-B2060	node147		unique	internal
Y	8613719	8745678	A	G	J1a1a1-P58	node7	PF4800; Z2347	unique	internal	rs376377354
Y	8614242	8746201	C	T	J1a1b-Z18375	node156	Z1834	unique	internal	rs777853288
Y	8615512	8747471	A	G	J1a1a1a1a1a1a1a1a5h1-B2111	Lebanese_EGAN00001455365_J1		unique	leaf
Y	8615776	8747735	C	G	J2a11-B438	Abkhazian_EBC_GS000014410_J2a		unique	leaf	rs1603122643
Y	8616327	8748286	G	A	J1a1a1a1a1b1b1-ZS4292	USA_from_Germany_huD2F73D_GS000037502_J1	ZS4305	unique	leaf
Y	8616935	8748894	G	A	J1a1a1a1a1a1a1a1a5e2-Z20773	Qatari_SRR2098199_J1		unique	leaf	rs866335708
Y	8617821	8749780	C	A	J1a1b2a1-CTS11839	USA_PGP_GS000009929_J1		unique	leaf
Y	8618940	8750899	A	G	J1a2b-B2039	Punjabi_PJL_HG03767_ERR3243044_J1		unique	leaf
Y	8620475	8752434	C	T	J1a1b2b-B225	Sindhi_HGDP00197_J1		unique	leaf	rs1047447094
Y	8623637	8755596	A	G	J1a1a1a1a1a1a1c1a2-B2096	Turkish_SRR846983_J1		unique	leaf
Y	8629665	8761624	C	T	I1-M253	Finnish_FIN_HG00310_ERR3241793_I1	Z2729; V1064	unique	leaf	rs113321303
Y	8630196	8762155	C	T	J1a1a1a1a1a1a3-Y12510	node132	FGC4745; Y12510	unique	internal	rs865848119
Y	8631774	8763733	A	T	J1a1a1a1a1a1a1e1a1a1a1c-B875	Bedouin_HGDP00639_J1		unique	leaf
Y	8634040	8765999	C	A	I3-L596	Georgian_GS000035150_I3	S6631; SK1266	unique	leaf	rs947207087
Y	8634194	8766153	T	G	J1a1a1a1a1a1a2d-B884	Yemenite_Jew_Cohen_GRC15560123_J1		unique	leaf
Y	8635190	8767149	T	C	J1a1a1b1b-B2055	Omani_1083_GRC15491783_J1		unique	leaf
Y	8636884	8768843	T	G	J1a1b2b-B225	Sindhi_HGDP00197_J1		unique	leaf	rs992654229
Y	8638358	8770317	T	G	I3-L596	Georgian_GS000035150_I3	PF3895	unique	leaf	rs999791036
Y	8638838	8770797	A	G	J1a1a2-ZS4393	node155		unique	internal
Y	8638918	8770877	C	T	I3-L596	Georgian_GS000035150_I3	S11759	unique	leaf
Y	8640280	8772239	C	G	J1a1a1a1a1a1a1a1a2a1a-ZS4227	Yemeni_noinfo_EGAN00001456590_EGAR00001498849_J1	ZS4227	unique	leaf
Y	8640485	8772444	C	T	J1a1b1a3-F1369	Kumyk_EBC_GS000014368_J1	F1369	unique	leaf	rs951888151
Y	8641918	8773877	G	C	J1a1b1a1b-B2049	Colombian_CLM_HG01494_ERR3241912_J1		unique	leaf
Y	8643262	8775221	G	A	J1a1a1a1a1a2b-B380	Armenian_230_EBC_GS000035125_J1		unique	leaf	rs1321748233
Y	8643763	8775722	A	G	I-M170	node175	PF3665	unique	internal	rs3853053
Y	8645406	8777365	T	C	J1a1a1a1a1a1a1c2a2-B2095	Balochi_HGDP00057_J1		unique	leaf
Y	8645683	8777642	A	C	I3-L596	Georgian_GS000035150_I3		unique	leaf	rs1032952171
Y	8647322	8779281	T	G	J1a2-PH77	node167	ZS3317	unique	internal	rs772259064
Y	8650022	8781981	G	A	J1a1a1a1a1a2a-Z28226	Sardinian_3_HGDP01076_ERR1395597_J1		unique	leaf
Y	8653594	8785553	A	C	J1a1a1a1a2a2-B2064	Kuwaiti_221_GRC15491790_J1		unique	leaf
Y	8655248	8787207	G	A	J1a1a1a1a-Z1853	node11	PF4850; Z1856	unique	internal	rs374046273
Y	8655848	8787807	C	T	J1a1a1a1a1a1a1a1a3a-B591	node72	ZS2104	unique	internal
Y	8658890	8790849	G	A	J1a1a1a1a1a1a1a1b-B2103	Yemeni21_Saada_EGAN00001456615_EGAR00001498836_J1		unique	leaf
Y	8665688	8797647	A	G	J1a1a1b1a-B2054	Omani_1456_GRC15491784_J1		unique	leaf
Y	8666791	8798750	C	T	J1a1a1b1-L817	node152	Y4068; Z18304	unique	internal	rs753184946
Y	8672324	8804283	C	A	J1a1a2-ZS4393	node155		unique	internal	rs943244157
Y	8672352	8804311	T	A	J1a1b1a3-F1369	Kumyk_EBC_GS000014368_J1		unique	leaf
Y	8674515	8806474	A	G	J1a1a1a1a1a1a1a1a2a3-B2120	Yemeni14_Mahwit_EGAN00001456573_EGAR00001498831_J1		unique	leaf
Y	8675249	8807208	A	G	J1a1a1a1a1a1a1a1a2a1b-B2122	Yemeni20_Abyan_EGAN00001456614_EGAR00001498835_J1	B2122	unique	leaf
Y	8675370	8807329	A	G	J1a1a1a1a1a1a1a1a1c2-B240	Armenian_3_EBC_GS000013745_J1		unique	leaf
Y	8679786	8811745	T	C	J1a1a1a1a1a1a1a1a5h1-B2111	Lebanese_EGAN00001455365_J1		unique	leaf
Y	8680125	8812084	G	C	J1a1a1a1a1a1a1a1a5h1-B2111	Lebanese_EGAN00001455365_J1		unique	leaf
Y	8680871	8812830	T	G	J1a1a1a1a1a1a1a2a2-PR6544	Yemeni13_Ibb_EGAN00001456560_EGAR00001498826_J1		unique	leaf
Y	8680973	8812932	G	C	J1a1a1a1a1a1a1a1a5e1-FGC18831	Qatari_SRR2098212_J1	FGC18828	unique	leaf	rs868796811
Y	8682230	8814189	C	T	J1a1a1a1a1a1a1c1b-Z2269	node114	ZS1370	unique	internal	rs772358879
Y	8682329	8814288	T	A	J1a1a1a1a2b-PR6622	Armenian_352_EBC_GS000035126_J1		unique	leaf	rs980504744
Y	8683308	8815267	C	A	J1a1b2b-B225	Sindhi_HGDP00197_J1		unique	leaf	rs1008949157
Y	8686640	8818599	G	T	J1a1a1a1a1a1a1a1a5h2-FGC40451	Kuwaiti_KWB1_SRR1274986_J1		unique	leaf	rs765193478
Y	8687145	8819104	G	T	J-M304	node175	F1381; PF4520	unique	internal	rs369569253
Y	8687359	8819318	T	G	J1a1a1a1a1a1a1a1a5b-B2109	node70		unique	internal	rs1603125267
Y	8688919	8820878	C	T	J1a1a1a3-B2146	Jordanian_757_GRC15491791_J1		unique	leaf
Y	8689911	8821870	G	T	J1a1a1a1a1b2b-ZS3736	Armenian_110_GRC15491767_J1		unique	leaf
Y	8691496	8823455	G	A	J1a1a1a1a1a1a1a1a5a3a-FGC1694	Kuwaiti_KWS2_SRR1274984_J1		unique	leaf	rs758559562
Y	8691777	8823736	G	A	J1b1-ZS32	node172	ZS5070	unique	internal	rs749358230
Y	8695241	8827200	C	T	J1a1a1a1b-B2062	SaudiArabian_847_GRC15491785_J1	ZS7439	unique	leaf
Y	8698516	8830475	C	A	J1a1a1a1a1b1b2-Z28169	Armenian_138_GRC15491768_J1		unique	leaf
Y	8702025	8833984	A	C	J1a1a1a1a1a1a1c1a2-B2096	Turkish_SRR846983_J1		unique	leaf
Y	8708409	8840368	A	G	J1a1b1a1a2-F858	Avar_EBC_GS000014405_J1		unique	leaf
Y	8711945	8843904	T	G	J1a1b1a3-F1369	Kumyk_EBC_GS000014368_J1		unique	leaf
Y	8713244	8845203	C	T	I3-L596	Georgian_GS000035150_I3	Y16670	unique	leaf	rs1009308165
Y	8715123	8847082	C	A	J1b1-ZS32	node172	ZS65	unique	internal	rs749619714
Y	8716047	8848006	G	A	J1a1b1a2a-B2046	USA_from_Turkey_huC39FB3_GS000038918_J1		unique	leaf
Y	8716192	8848151	G	A	J1-M267	node3	PF4666; YSC0000078	unique	internal	rs369077561
Y	8721704	8853663	A	G	J1a1a1a1a1a1a1a1a1a2-B2132	Yemeni32_Maarib_EGAN00001456675_EGAR00001498861_J1		unique	leaf
Y	8723335	8855294	G	A	J1a1a1a1a1a2a-Z28226	Sardinian_3_HGDP01076_ERR1395597_J1		unique	leaf	rs970915433
Y	8728856	8860815	C	A	J1a1a1a1a1a1a1a3-B2099	Yemeni34_Dhamar_EGAN00001456684_EGAR00001498863_J1	B2099	unique	leaf
Y	8728974	8860933	T	G	I-M170	node175	PF3666	unique	internal	rs17316847
Y	8734621	8866580	A	C	J1a1a1a1a1a1a2b2-B880	Ashkenazi_Jew_GS000010797_J1		unique	leaf
Y	8738272	8870231	C	T	J2-M172	node174	PF4898	unique	internal	rs368405291
Y	8745930	8877889	G	A	J1b2-F2306	node173		unique	internal
Y	8746118	8878077	G	T	J1a1a1a1a1a1a1a2a1c-B2101	Yemeni29_Saada_EGAN00001456660_EGAR00001498842_J1		unique	leaf
Y	8751436	8883395	T	C	J1a1a1a1a1a1a1a2a1b-CTS10355	Yemeni24_Mahwit_EGAN00001456622_EGAR00001498854_J1		unique	leaf
Y	8755862	8887821	G	C	J1a1a1a1a1a1a1e2a2-B2079	Qatari_SRR2098233_J1		unique	leaf	rs867154201
Y	8756139	8888098	C	T	J1a1a1a1a1a1a1a1a1c2-B240	Armenian_3_EBC_GS000013745_J1		unique	leaf
Y	8756234	8888193	C	G	J1a1a1b1-B2053	node150		unique	internal
Y	8757898	8889857	G	C	J1a1a1a1a1b1b2-Z28169	Armenian_138_GRC15491768_J1		unique	leaf
Y	8759710	8891669	C	T	J1a1b1a2c-B2048	Iraqi01_IRQ01_10BA65_J1		unique	leaf
Y	8760560	8892519	C	G	J1a1a1a1a1a1a1b-ZS185	Iberian_IBS_HG01686_ERR3241977_J1		unique	leaf
Y	8762098	8894057	A	G	J1a1a1a1a1b1b1-ZS4292	USA_from_Germany_huD2F73D_GS000037502_J1	Y17786	unique	leaf
Y	8762187	8894146	G	A	J1a1a1a1a1a1a1a1a5g-Y14113	Egyptian_South_SRR5738871_EGP2_J1		unique	leaf
Y	8769465	8901424	G	A	J1a1a1a1a1b2a-B2065	Jordanian_1069_GRC15491792_J1		unique	leaf
Y	8770809	8902768	G	A	J1a1a1a1a1a1a1a2a1c-B2101	Yemeni29_Saada_EGAN00001456660_EGAR00001498842_J1		unique	leaf
Y	8771012	8902971	G	A	J1b2a-B2037	Armenian_164_GRC15491773_J1		unique	leaf	rs1308186153
Y	8771342	8903301	G	T	J1a1a1a1a1a1a1c2b-B2094	Qatari_SRR2098265_J1		unique	leaf	rs777162746
Y	8771920	8903879	T	G	J1a1b2a-B234	node166	ZS5659	unique	internal
Y	8773759	8905718	G	C	J1a2a1b-Y29685	Azerbaijani_EBC_GS000013741_J1		unique	leaf
Y	8774874	8906833	T	C	J1a1a1a1a1a1a1a1a4a-B2115	Yemeni35_Maarib_EGAN00001456690_EGAR00001498864_J1	B2115	unique	leaf
Y	8777321	8909280	G	A	J1a1a1a1a1a1a1c2a2-B2095	Balochi_HGDP00057_J1		unique	leaf
Y	8777394	8909353	C	T	I2'3-M438	Georgian_GS000035150_I3	PF3667; Z2639	unique	leaf	rs753497456
Y	8780597	8912556	T	C	J1a1b-Z18375	node156	FGC14005; Y3472; Z18381	unique	internal	rs760426256
Y	8781085	8913044	T	C	J1a1a1a1a1a1a2c1-B882	Moroccan_Jew_Cohen_GRC15560169_J1		unique	leaf
Y	8782036	8913995	G	T	J1a1a1a1a1a1a2b1-B879	Ashkenazi_Jew_GS000015788_J1	B879	unique	leaf
Y	8786917	8918876	G	C	J1a1a1a1a1b1b1-ZS4292	USA_from_Germany_huD2F73D_GS000037502_J1	ZS4306	unique	leaf
Y	8791775	8923734	C	T	J1a1a1a1a1a1a1d-L829	node85	PF4867	unique	internal	rs1603128716
Y	8796907	8928866	G	A	J1a1a1a1a1a1a1e2a2-B2079	Qatari_SRR2098233_J1		unique	leaf	rs866946179
Y	8797962	8929921	C	G	J1a1a1a1a1a1a1e2b2-ZS1661	Greek_EGAR00001333758_J1		unique	leaf
Y	8804806	8936765	A	G	J1a1a1a1a1a2a-Z28226	Sardinian_3_HGDP01076_ERR1395597_J1		unique	leaf	rs1603129082
Y	8806296	8938255	A	C	J1a1a1a1a1a2b-B380	Armenian_230_EBC_GS000035125_J1		unique	leaf
Y	8806636	8938595	C	T	J1a1a1a1a2a1-B2063	USA_white_hu632082_GS000039013_J1		unique	leaf
Y	8808041	8940000	A	C	J1a1a2-ZS4393	node155	ZS4393	unique	internal
Y	8809001	8940960	T	C	J2a-M410	Abkhazian_EBC_GS000014410_J2a	PF5091	unique	leaf	rs377458037
Y	8810392	8942351	A	G	J1-M267	node3	PF4667; YSC0000079	unique	internal	rs373554257
Y	8810893	8942852	G	A	J1a1a1a1a1a1a1e1a2b-ZS4008	Qatari_SRR2098225_J1		unique	leaf	rs868041111
Y	8817434	8949393	A	G	J1a2b-B2039	Punjabi_PJL_HG03767_ERR3243044_J1		unique	leaf	rs759987420
Y	8820460	8952419	A	G	I1-M253	Finnish_FIN_HG00310_ERR3241793_I1	Z2730	unique	leaf	rs17250971
Y	8821040	8952999	A	G	J1a1a1a1a1a1a1e2b2-ZS1661	Greek_EGAR00001333758_J1		unique	leaf
Y	8821145	8953104	C	T	J1a1a1a1a1a1c2-B2072	Jordanian_EBC_GS000014474_J1		unique	leaf
Y	8823900	8955859	C	T	I3-L596	Georgian_GS000035150_I3	FGC18085; Y5340	unique	leaf
Y	8828274	8960233	A	G	J2b2-L283	Greek_EGAR00001333808_J2b	Z592	unique	leaf	rs750587437
Y	8828706	8960665	A	T	J1a1a1a1a1a1a1a1a1c2-B240	Armenian_3_EBC_GS000013745_J1		unique	leaf
Y	8830125	8962084	T	C	J1a1a1a1a1a1a1e2b1-CTS1746	Tuscan_TSI_NA20543_ERR3239823_J1		unique	leaf
Y	8830854	8962813	C	A	J1a1a1a1a1a1a1d2-B2093	Druze_ISR35_EBC_GS000016136_J1		unique	leaf
Y	8831735	8963694	C	A	J1b2a-B2037	Armenian_164_GRC15491773_J1		unique	leaf
Y	8832809	8964768	G	A	J1a1a1a1a1a1a1c3-ZS1409	Qatari_SRR2098241_J1	Z32315	unique	leaf	rs868615016
Y	8834145	8966104	C	G	J1a1a2-ZS4393	node155		unique	internal
Y	8836080	8968039	G	T	J1a1a1a1a1a1a1a1a2a1a-ZS4227	Yemeni_noinfo_EGAN00001456590_EGAR00001498849_J1		unique	leaf
Y	8836121	8968080	A	C	J1a1b1b-B233	Tabasaran_EBC_GS000014421_J1		unique	leaf	rs1326469867
Y	8839295	8971254	G	A	I3-L596	Georgian_GS000035150_I3	S6601	unique	leaf	rs964196115
Y	8841724	8973683	T	A	J1a1a1a1a1a1a1a1a1d-B2124	Yemeni27_Ibb_EGAN00001456637_EGAR00001498840_J1		unique	leaf
Y	8841849	8973808	C	G	J1a1a1a1a1a1a1e1a1a2a-B2085	Bedouin_HGDP00618_J1		unique	leaf
Y	8842078	8974037	T	C	J1a1b1a1a1-B2145	Chechen_1_ch113_ERR1025599_J1		unique	leaf	rs1603130219
Y	8842392	8974351	C	T	J1a1a1a1b-B2062	SaudiArabian_847_GRC15491785_J1		unique	leaf
Y	8847052	8979011	C	T	J1a1a1b1-L817	node152	Y4069; Z18305	unique	internal	rs768752555
Y	8849369	8981328	C	T	J1a1b1a1a1-B2145	Chechen_1_ch113_ERR1025599_J1		unique	leaf	rs1603130487
Y	8854531	8986490	T	A	J1a1a1a1a1a1a1a2a1b-CTS10355	Yemeni24_Mahwit_EGAN00001456622_EGAR00001498854_J1		unique	leaf
Y	8857387	8989346	T	C	J1a1b-Z18375	node156	FGC14027; Y4401; Z18426	unique	internal	rs930287124
Y	8860317	8992276	C	A	J1a1a1a1a1a1a1c1b1-ZS1371	PuertoRican_PUR_HG01069_ERR3241809_J1	ZS1371	unique	leaf	rs752532636
Y	8861524	8993483	C	T	J1a1a1a1a1a1a1a1a1c1b-B2127	Jordanian_2_603_ERR1347659_J1	PF4472	unique	leaf	rs746381869
Y	8861861	8993820	G	A	J1a1a1a1a1a1a1e1a2b-ZS4008	Qatari_SRR2098225_J1		unique	leaf	rs866337445
Y	8864994	8996953	A	C	J1a1a1a1a1a1a1a1a5f-FGC4441	Qatari_SRR2098230_J1		unique	leaf	rs865827072
Y	8872260	9004219	C	T	J1b1-ZS32	node172	ZS5071	unique	internal	rs776576993
Y	8872527	9004486	G	A	J1a1a1a1a1a1a2e-B2076	Iraqi_Jew_2_4291_ERR1395620_J1	B2076	unique	leaf	rs1603131188
Y	8873160	9005119	G	T	I-M170	node175	FI4; PF3668	unique	internal	rs111849107
Y	8874654	9006613	A	G	J1a1a1b1b-ZS2736	Czech_2_NA15728_ERR1395604_J1	ZS12015	unique	leaf	rs1603131285
Y	8876165	9008124	G	T	I2'3-M438	Georgian_GS000035150_I3	PF3669; Z2640	unique	leaf	rs773897446
Y	8876480	9008439	A	G	J1a1a1a1a1a1a1a1a1b2-B2131	Druze_NA11522_SRR6277237_J1		unique	leaf
Y	8879761	9011720	A	G	J1a1a1a1a1a1a1a1a6-ZS11979	Bedouin_HGDP00654_J1	ZS11980	unique	leaf
Y	8880589	9012548	G	T	J1a1b1a2b-B2047	Assyrian_2_GRC15491782_J1		unique	leaf
Y	8881531	9013490	C	T	J1a1a1a1a1b2b-ZS3736	Armenian_110_GRC15491767_J1		unique	leaf	rs766566653
Y	8885710	9017669	G	A	J1a1b1a1a1-B2145	Chechen_1_ch113_ERR1025599_J1		unique	leaf	rs1603131545
Y	8886906	9018865	G	C	J2a11-B438	Abkhazian_EBC_GS000014410_J2a		unique	leaf	rs1603131569
Y	8889061	9021020	G	T	J1a1b1a1b-B2049	Colombian_CLM_HG01494_ERR3241912_J1		unique	leaf
Y	8889072	9021031	C	T	J1b2a-B2037	Armenian_164_GRC15491773_J1		unique	leaf
Y	8891555	9023514	T	C	J1a1a1a1a1a1a1d2-B2093	Druze_ISR35_EBC_GS000016136_J1		unique	leaf
Y	8891819	9023778	C	G	J1a1a1a1a1b1a2-B2068	Egyptian_698_GRC15491793_J1		unique	leaf
Y	8892391	9024350	C	A	J1a1a1a1a1a1a1a2c-B2100	Greek_EGAR00001333805_J1	B2100	unique	leaf
Y	8892618	9024577	T	C	J1a1a1a1a1a1a1c1a2-B2096	Turkish_SRR846983_J1		unique	leaf
Y	8897032	9028991	A	T	J1a1b1a1b-B2049	Colombian_CLM_HG01494_ERR3241912_J1		unique	leaf
Y	8904455	9036414	A	G	J1a1a1a1a1a1a1d1-PF4865	Sardinian_1_HGDP01079_ERR1019068_J1	PF4868	unique	leaf	rs1603131985
Y	8908592	9040551	G	A	J1a1b2a2-B379	Lezgin_EBC_GS000013724_J1		unique	leaf
Y	8909913	9041872	T	C	J1a1a1a1a1a1a1a1a1a1-ZS4200	node33		unique	internal
Y	8910489	9042448	A	G	J2b2'3-M241	Greek_EGAR00001333808_J2b	Z593	unique	leaf	rs374968971
Y	8910549	9042508	G	A	J1a1a1a1a3-B2147	Armenian_308_GRC15491778_J1		unique	leaf
Y	8910897	9042856	C	T	J1a1a1a1a1a1a1e1a2-ZS1603	node103	FGC17141; ZS1603	unique	internal
Y	8965960	9128351	G	A	J1b2a-B2037	Armenian_164_GRC15491773_J1		unique	leaf
Y	8976629	9139020	A	G	J1a2a1-PH7	node169		unique	internal
Y	8978416	9140807	C	T	J1a1b2a1-CTS11839	USA_PGP_GS000009929_J1		unique	leaf
Y	8979532	9141923	T	A	J1b2-F2306	node173		unique	internal
Y	8982356	9144747	A	G	J1a1b-Z18375	node156		unique	internal	rs757493057
Y	8987378	9149769	A	G	J1a1a1a1a1b2-Z18293	node142		unique	internal
Y	8988855	9151246	T	G	J1a1a1a1a1a1a1d1-PF4865	Sardinian_1_HGDP01079_ERR1019068_J1		unique	leaf	rs1603133515
Y	8988909	9151300	C	T	J2a-M410	Abkhazian_EBC_GS000014410_J2a	PF4900	unique	leaf	rs372408654
Y	8993129	9155520	G	T	J1a1b-Z18375	node156		unique	internal	rs1603133660
Y	8993545	9155936	C	G	J1a1a1b2-ZS5392	node149	ZS5389	unique	internal
Y	8993592	9155983	T	A	J1a1a1a3-B2146	Jordanian_757_GRC15491791_J1		unique	leaf
Y	8994233	9156624	C	G	J1a1a1a1a1b2b-ZS3736	Armenian_110_GRC15491767_J1		unique	leaf
Y	8996245	9158636	A	C	J1a1a1a1a1b1a1-B2067	Turkish_Jew_Cohen_GRC15560184_J1		unique	leaf
Y	9000730	9163121	C	A	J1a1a1b2b-ZS8624	Kuwaiti_30_GRC15491789_J1		unique	leaf
Y	9001870	9164261	G	A	J1b-F4306	node171		unique	internal	rs778284874
Y	9004921	9167312	G	A	J1a1a1a1a1b1b2-Z28169	Armenian_138_GRC15491768_J1	P336	unique	leaf	rs13304043
Y	9005710	9168101	A	C	J1a1a1a1a1a1a2-B877	node118	FGC13871; Y3081; Z18259	unique	internal	rs1603133895
Y	9008690	9171081	G	A	J1-M267	node3	PF4668	unique	internal	rs377309150
Y	9011917	9174308	C	T	J1b2b-B2038	Balochi_HGDP00074_J1		unique	leaf
Y	9014245	9176636	C	A	J1a1a2-ZS4393	node155		unique	internal
Y	9014497	9176888	C	T	J1b1-ZS32	node172		unique	internal
Y	9014676	9177067	C	T	J1a1a1a1a1a1a1c1b2-ZS156	Peruvian_PEL_HG01935_GS000012139_J1		unique	leaf	rs781300901
Y	9016436	9178827	C	T	J2b2-L283_sub	Greek_EGAR00001333808_J2b		unique	leaf
Y	9019143	9181534	A	G	J1a1a1a1a2a2-B2064	Kuwaiti_221_GRC15491790_J1		unique	leaf
Y	9020580	9182971	A	T	J1a1a1a1b-B2062	SaudiArabian_847_GRC15491785_J1		unique	leaf
Y	9021137	9183528	T	C	J1a1a1a1a1a1a1-L858	node19	YSC0000080	unique	internal	rs372669299
Y	9021198	9183589	C	T	J1a1a1a1a1a1a1c-Z641	node110	Z641	unique	internal	rs756330939
Y	9028460	9190851	A	G	I1-M253	Finnish_FIN_HG00310_ERR3241793_I1	Z2732	unique	leaf	rs113039232
Y	9030776	9193167	T	C	J2a11-B438	Abkhazian_EBC_GS000014410_J2a		unique	leaf	rs1603134563
Y	9038360	9200751	G	C	J1a1a1a1a1a1a2c2-B883	Ashkenazi_Jew_Cohen_GRC15560129_J1		unique	leaf
Y	9039883	9202274	G	A	J1a1a1a1a1a1a1a2a1c-B2101	Yemeni29_Saada_EGAN00001456660_EGAR00001498842_J1		unique	leaf
Y	9043586	9205977	C	T	J1a1a1a1a1a1a1a1a6a-ZS2066	node75		unique	internal
Y	9044754	9207145	G	C	J1a1a2-ZS4393	node155		unique	internal
Y	9045593	9207984	A	G	J1a1a1a1a1a1b-B2069	node134	B246	unique	internal
Y	9045602	9207993	C	G	J1a1b1a1b-B2049	Colombian_CLM_HG01494_ERR3241912_J1		unique	leaf
Y	9045752	9208143	T	C	J1a1a1a1a1a1a1a2a1b-CTS10355	Yemeni24_Mahwit_EGAN00001456622_EGAR00001498854_J1		unique	leaf
Y	9046175	9208566	C	G	J1a-PF4644	node4	YSC0000584; Z2211	unique	internal	rs375487245
Y	9048080	9210471	A	G	J1a1a1a1a1a1b2-B383	Albanian_EBC_GS000035434_J1		unique	leaf
Y	9049990	9212381	G	A	J1a1a1a1a1a1a1e1a1a2a-B2085	Bedouin_HGDP00618_J1		unique	leaf
Y	9050983	9213374	A	G	J1a1a1a1a1a1a1c2a2-B2095	Balochi_HGDP00057_J1		unique	leaf
Y	9054715	9217106	G	A	J1a2a2-B2040	Armenian_288_GRC15491777_J1		unique	leaf
Y	9056378	9218769	A	G	J1a1a1a1a1a1a1a1a5b-B2109	node70		unique	internal	rs1603135592
Y	9057572	9219963	G	C	J1a1b2a2-B379	Lezgin_EBC_GS000013724_J1		unique	leaf
Y	9061255	9223646	G	T	J1a1a1a1a1a1a1a1a2b-ZS4062	node52	ZS9174	unique	internal	rs868678831
Y	9065543	9227934	T	C	J1a1a1a1a1a1a1e1a1a2b-B2086	Bedouin_HGDP00608_J1		unique	leaf
Y	9066032	9228423	G	A	J1a1a1a1a1a1a1a4-CTS85	EuropeanAmerican_CEU_NA12282_ERR3239468_J1		unique	leaf	rs757287657
Y	9067066	9229457	A	G	J1a2a-PH351	node168		unique	internal
Y	9067815	9230206	C	T	J1a1a1a1a-Z1853	node11	PF4836	unique	internal	rs369770359
Y	9072983	9235374	G	A	J1a1a1a1a1a1a1a1a2b-ZS4062	node52	ZS9175	unique	internal	rs868025931
Y	9084840	9247231	C	A	J1a1b1a1a1-B2145	Chechen_1_ch113_ERR1025599_J1		unique	leaf	rs1603136771
Y	9089449	9251840	A	G	J1a1a1a1a1a1a2b-B878	node128		unique	internal
Y	9101555	9263946	A	C	J1a1a1a1a1a1a2a-S17446	node121	S12192	unique	internal
Y	9102597	9264988	C	T	J1a1a1a1a1a1a1a1a2a2-B2121	Yemeni15_Bayda_EGAN00001456575_EGAR00001498832_J1		unique	leaf
Y	9105378	9267769	G	T	J1a1a1a1a2b-PR6622	Armenian_352_EBC_GS000035126_J1		unique	leaf
Y	9107059	9269450	C	T	J1a1a1a1a1a1a1c1b1-ZS1371	PuertoRican_PUR_HG01069_ERR3241809_J1		unique	leaf	rs752462288
Y	9107336	9269727	C	T	J1a1a1a1a1a1a2e-B2076	Iraqi_Jew_2_4291_ERR1395620_J1		unique	leaf	rs1603137384
Y	9109894	9272285	T	A	J1-M267	node3	PF4669	unique	internal	rs377212328
Y	9111077	9273468	C	G	J1a1a1a1a1b2a-B2065	Jordanian_1069_GRC15491792_J1		unique	leaf
Y	9111585	9273976	C	T	J1a1a1a1a1a1a1a1a5h2-FGC40451	Kuwaiti_KWB1_SRR1274986_J1	ZS8332	unique	leaf	rs758016065
Y	9113305	9275696	T	A	J1a1a1a1a1a1a3b-B2073	Yemeni30_Dhamar_EGAN00001456668_EGAR00001498860_J1		unique	leaf
Y	9118588	9280979	T	G	J1a1b-Z18375	node156	YSC0000590	unique	internal	rs1603137657
Y	9122665	9285056	C	T	J1a1a1a1a1a1a1e-B872	node87		unique	internal	rs757533411
Y	9125097	9287488	G	T	J1a1a-Z2359	node6	PF4670	unique	internal	rs372410846
Y	9126052	9288443	G	A	J1a1a1b1a2-B2058	Ashkenazi_Jew_father_hu6E4515_Illumina_J1		unique	leaf	rs1569404913
Y	9134244	9296635	T	C	J1-M267	node3	PF4671	unique	internal	rs368875193
Y	9134338	9296729	G	A	J1a1a1a1b-B2062	SaudiArabian_847_GRC15491785_J1		unique	leaf
Y	9134599	9296990	T	C	J1-M267	node3	PF4672	unique	internal	rs372241197
Y	9138901	9301292	C	T	J2b-M12	Greek_EGAR00001333808_J2b	Z2484	unique	leaf	rs369092839
Y	9139690	9302081	C	G	J1a1a1a1a1a1a1d-L829	node85		unique	internal	rs1603138119
Y	9141110	9303501	G	A	J1a1a1a1a1a2b-B380	Armenian_230_EBC_GS000035125_J1		unique	leaf
Y	9141380	9303771	C	T	J1a1b1a1a2-F858	Avar_EBC_GS000014405_J1		unique	leaf
Y	9142914	9305305	G	A	I1-M253	Finnish_FIN_HG00310_ERR3241793_I1	M7953; Y964; ZS312	unique	leaf	rs111279050
Y	9143734	9306125	T	G	J1a1a1a1a1a1a1a1a5a2-B2114	Qatari_SRR2098222_J1		unique	leaf	rs866230969
Y	9144012	9306403	C	A	J1a1a1a1a3-B2147	Armenian_308_GRC15491778_J1		unique	leaf
Y	9145103	9307494	G	A	J1a1a1b2-ZS5392	node149	ZS5391	recurrent	internal
Y	9145103	9307494	G	A	J1a2a1-PH7	node169	ZS5391	recurrent	internal
Y	9148209	9310600	C	T	I1-M253	Finnish_FIN_HG00310_ERR3241793_I1	Z2733	unique	leaf	rs17316931
Y	9148354	9310745	G	C	J1a1a1a1a1a1a1a1a5f-FGC4441	Qatari_SRR2098230_J1	FGC4451	unique	leaf	rs867897495
Y	9148731	9311122	C	A	J1b1-ZS32	node172	Z22650	unique	internal	rs761425624
Y	9149386	9311777	T	G	J1a1a1a1a1a1a3b-B2073	Yemeni30_Dhamar_EGAN00001456668_EGAR00001498860_J1		unique	leaf
Y	9151374	9313765	C	T	J1a1b1a1b-B2049	Colombian_CLM_HG01494_ERR3241912_J1		unique	leaf	rs757228206
Y	9154862	9317253	A	T	J1a1b2a1-CTS11839	USA_PGP_GS000009929_J1		unique	leaf
Y	9156317	9318708	G	T	J1a1a1a1b-B2062	SaudiArabian_847_GRC15491785_J1		unique	leaf
Y	9156538	9318929	C	T	J1a1a1a1a1a2b-B380	Armenian_230_EBC_GS000035125_J1		unique	leaf
Y	9160966	9323357	G	C	J1a1a1a1a1b1-ZS4307	node139	ZS4307	unique	internal
Y	9161229	9323620	C	A	J1a1a1a1a1a1a1a1b-B2103	Yemeni21_Saada_EGAN00001456615_EGAR00001498836_J1		unique	leaf
Y	9162059	9324450	G	A	J1a1a1a1a1a1a1a1a1e-FGC4402	Qatari_SRR2098236_J1		unique	leaf
Y	9164888	9327279	G	A	J1a1a1a1a2b-PR6622	Armenian_352_EBC_GS000035126_J1		unique	leaf
Y	9166383	9328774	T	C	J2b2-L283	Greek_EGAR00001333808_J2b	Z2506	unique	leaf	rs1439168152
Y	9166550	9328941	A	C	J1a1a1a1a1a1a2e-B2076	Iraqi_Jew_2_4291_ERR1395620_J1		unique	leaf	rs1603138862
Y	9168456	9330847	A	C	J1a1a-Z2359	node6	PF4674; Z2348	unique	internal	rs377039219
Y	9384345	9546736	T	C	J1a1a1a1a1a1a1c1a1a-B2097	Colombian_CLM_HG01437_ERR3241898_J1	B2097	unique	leaf
Y	9384353	9546744	A	C	J1a1a1a1a1a1a1c1a1a-B2097	Colombian_CLM_HG01437_ERR3241898_J1		unique	leaf	rs1210979406
Y	9385808	9548199	C	G	J1a1a1a1a1a1a2c2-B883	Ashkenazi_Jew_Cohen_GRC15560129_J1		unique	leaf
Y	9387587	9549978	A	C	J1a1a1a1a1a1c1-B2071	node136		unique	internal
Y	9389205	9551596	T	C	J1a1a1a1a1a1a2a1b-ZS9492	USA_from_Latvia_hu0486D6_GS000037846_J1		unique	leaf
Y	9389283	9551674	A	G	J1a1b2b-B225	Sindhi_HGDP00197_J1		unique	leaf
Y	9396438	9558829	T	G	J1b1-ZS32	node172	ZS5075.2	unique	internal	rs776209318
Y	9397071	9559462	C	T	J1a1a1a1a1a1a2a1b-ZS9492	USA_from_Latvia_hu0486D6_GS000037846_J1		unique	leaf
Y	9400313	9562704	G	T	J1a1a1a1a1a1a1e2a1b-B2081	Brahui_HGDP00015_J1		unique	leaf
Y	9400528	9562919	C	T	J1a1a1a1a1a1a1a2a1b-CTS10355	Yemeni24_Mahwit_EGAN00001456622_EGAR00001498854_J1		unique	leaf
Y	9401146	9563537	G	A	J1a1b2b-B225	Sindhi_HGDP00197_J1		unique	leaf
Y	9401865	9564256	C	T	J1a1a1a1a1a1a1e2a1b-B2081	Brahui_HGDP00015_J1		unique	leaf
Y	9403861	9566252	G	A	I3-L596_sub	Georgian_GS000035150_I3	S12355	unique	leaf	rs1025311859
Y	9404386	9566777	G	A	I3-L596_sub	Georgian_GS000035150_I3		unique	leaf
Y	9405195	9567586	A	G	J1a1a1a1a1a1a1a1a2a1a-ZS4227	Yemeni_noinfo_EGAN00001456590_EGAR00001498849_J1		unique	leaf
Y	9408364	9570755	A	C	J1a1b1a2a-B2046	USA_from_Turkey_huC39FB3_GS000038918_J1		unique	leaf	rs965182633
Y	9417061	9579452	A	G	J1-M267	node3	PF4675	unique	internal	rs376733933
Y	9417083	9579474	T	A	J1b2b-B2038	Balochi_HGDP00074_J1		unique	leaf
Y	9417614	9580005	A	G	J1b1-ZS32	node172		unique	internal	rs751497927
Y	9419125	9581516	A	G	I3-L596_sub	Georgian_GS000035150_I3	PF3896	unique	leaf	rs981217298
Y	9425518	9587909	A	G	J1a1a1a1a1a1a1e1a1a2-B2084	node102	B2084	unique	internal
Y	9434557	9596948	A	T	J1a1a1a1a1a1a3b-B2073	Yemeni30_Dhamar_EGAN00001456668_EGAR00001498860_J1		unique	leaf
Y	9436461	9598852	G	A	J1a1a1a1a1a1a1c2a1-B2063	Yemeni37_Taizz_EGAN00001456737_EGAR00001498866_J1		unique	leaf	rs770965023
Y	9440180	9602571	G	T	J1a1b1a1a1-B2145	Chechen_1_ch113_ERR1025599_J1		unique	leaf	rs1603149779
Y	9443408	9605799	A	T	J1a1a1a1a1a1a1c1a1-CTS130	node113		unique	internal	rs779262007
Y	9446842	9609233	G	C	J1a1a1a1a1a1a1a2a2-PR6544	Yemeni13_Ibb_EGAN00001456560_EGAR00001498826_J1		unique	leaf
Y	9452226	9614617	T	C	J1a1a1a1a1a1a1a1a5d2-FGC4474	Qatari_SRR2098226_J1		unique	leaf	rs868339199
Y	9455441	9617832	C	T	J1a1a1a1a1a1a3b-B2073	Yemeni30_Dhamar_EGAN00001456668_EGAR00001498860_J1		unique	leaf
Y	9463330	9625721	C	T	J1a1b1a4-B2045	Bedouin_HGDP00645_J1		unique	leaf
Y	9464334	9626725	C	T	J1b1-ZS32	node172		unique	internal
Y	9491832	9654223	C	T	J2b2-L283_sub	Greek_EGAR00001333808_J2b		unique	leaf	rs367706027
Y	9510911	9673302	T	G	J1b1-ZS32	node172		unique	internal
Y	9516069	9678460	G	A	J1a1a1a1a1a1a1a1a2a1a-ZS4227	Yemeni_noinfo_EGAN00001456590_EGAR00001498849_J1		unique	leaf
Y	9516653	9679044	T	G	I-M170	node175	PF3675	unique	internal	rs111275132
Y	9640725	9803116	T	G	J1a1a1a1a1a1a2e-B2076	Iraqi_Jew_2_4291_ERR1395620_J1		unique	leaf	rs1603153848
Y	9641921	9804312	C	T	J1a1a1a3-B2146	Jordanian_757_GRC15491791_J1		unique	leaf
Y	9644066	9806457	T	C	J1a1a1a1a1b2a-B2065	Jordanian_1069_GRC15491792_J1		unique	leaf
Y	9644596	9806987	C	T	J1a1b2a2-B379	Lezgin_EBC_GS000013724_J1		unique	leaf
Y	9645228	9807619	G	A	J1a1a1a1a1a1a1a1a1a1-ZS4200	node33	Y21741; Z24250	unique	internal
Y	9647903	9810294	T	A	J1a1a1a1a1a1c2-B2072	Jordanian_EBC_GS000014474_J1		unique	leaf
Y	9730834	9893225	T	A	J1a1a1a1a1a1a1a1a6b-B2105	Qatari_SRR2098228_J1		unique	leaf	rs1380744922
Y	9758788	9921179	C	T	J1a1a1b1-L817	node152	Y4070; Z18306	unique	internal	rs909039632
Y	9760976	9923367	G	A	J1a1a1a2b-B2059	Yemeni18_Hadramout_EGAN00001456602_EGAR00001498851_J1	MF14801	unique	leaf
Y	9762139	9924530	G	C	J1a1a1a1a1a1a1d1-PF4865	Sardinian_1_HGDP01079_ERR1019068_J1		unique	leaf	rs1603157035
Y	9762458	9924849	G	A	J1b2b-B2038	Balochi_HGDP00074_J1		unique	leaf
Y	9765375	9927766	C	G	J1a1a1a1a1a1a1e1a1a1-ZS5597	node92	ZS5599	unique	internal	rs1603157160
Y	9769482	9931873	T	A	J2a11-B438	Abkhazian_EBC_GS000014410_J2a		unique	leaf	rs1603157341
Y	9773121	9935512	G	A	J1a1a1a1a1a1a1c2a2-B2095	Balochi_HGDP00057_J1		unique	leaf
Y	9775625	9938016	A	C	J1a1a1a1a1a1a1a1b-B2103	Yemeni21_Saada_EGAN00001456615_EGAR00001498836_J1		unique	leaf
Y	9775717	9938108	G	A	J1a1b1b-B233	Tabasaran_EBC_GS000014421_J1		unique	leaf	rs1276527042
Y	9777988	9940379	A	C	J1a1b1a2a-B2046	USA_from_Turkey_huC39FB3_GS000038918_J1		unique	leaf
Y	9786535	9948926	T	G	J1a1a1a1a1a1a2e-B2076	Iraqi_Jew_2_4291_ERR1395620_J1		unique	leaf	rs1603158552
Y	9796337	9958728	C	G	I3-L596_sub	Georgian_GS000035150_I3	Y16680	unique	leaf
Y	9798151	9960542	C	A	J1a1b1a4-B2045	Bedouin_HGDP00645_J1		unique	leaf
Y	9798937	9961328	G	A	J1b1-ZS32	node172		unique	internal
Y	9807066	9969457	G	T	J1a1a-Z2359	node6	PF4801	unique	internal	rs376212750
Y	9809866	9972257	A	G	J1a1a1a2b-B2059	Yemeni18_Hadramout_EGAN00001456602_EGAR00001498851_J1		unique	leaf
Y	9809965	9972356	T	C	J1a1a1a1a1a1a1a1a1f-B2125	Palestinian_HGDP00678_J1		unique	leaf
Y	9810187	9972578	A	G	J1a1a1a1a1a1a1e2a2-B2079	Qatari_SRR2098233_J1		unique	leaf	rs865810762
Y	9811522	9973913	G	A	J1a1a1a1a1a1a1e1b1-ZS4360	ChineseHanBeijing_CHB_NA18524_SAMN00000416_J1		unique	leaf	rs935881173
Y	9813158	9975549	G	A	J1a1a1a1a1a1a1a3-B2099	Yemeni34_Dhamar_EGAN00001456684_EGAR00001498863_J1		unique	leaf	rs1603159971
Y	9813370	9975761	G	A	J1a1a1b1b-B2055	Omani_1083_GRC15491783_J1		unique	leaf
Y	9815201	9977592	T	C	J-M304	node175	PF4521	unique	internal	rs368797174
Y	9818299	9980690	T	C	J1a1a2-ZS4393	node155		unique	internal	rs1012548373
Y	9819965	9982356	G	A	J1b2b-B2038	Balochi_HGDP00074_J1		unique	leaf
Y	9820809	9983200	C	T	J1a1a1a1a1a1a2-B877	node118		unique	internal	rs924653088
Y	9821197	9983588	A	G	J1a1a1a1a1b2a-B2065	Jordanian_1069_GRC15491792_J1		unique	leaf
Y	9822551	9984942	C	T	J1a1a1a1a1a1a2d-B884	Yemenite_Jew_Cohen_GRC15560123_J1		unique	leaf
Y	9826823	9989214	A	G	J1a1a1a1a1a2b-B380	Armenian_230_EBC_GS000035125_J1		unique	leaf	rs1313058051
Y	9827411	9989802	G	A	I-M170	node175	YSC0000256	unique	internal	rs750180091
Y	9835988	9998379	T	C	J1b-F4306	node171	F1614	unique	internal	rs752309253
Y	9836810	9999201	G	C	J1a1b1a1-Y6916	node160	FGC14021; Y6916; Z18440	unique	internal	rs1603160714
Y	9837559	9999950	G	A	J1a1a1a1a1a1a1a1a1f-B2125	Palestinian_HGDP00678_J1		unique	leaf
Y	9837975	10000366	G	A	J1a1b1a3-F1369	Kumyk_EBC_GS000014368_J1		unique	leaf
Y	9839242	10001633	T	A	J1a1a1a1a1a1a1c1a-ZS5746	node112		unique	internal	rs760315250
Y	9840018	10002409	T	G	J1a2-PH77	node167	ZS11768	unique	internal	rs1392280550
Y	9842214	10004605	A	G	J1a2a2-B2040	Armenian_288_GRC15491777_J1		unique	leaf
Y	9844107	10006498	G	C	J1a1a1a1a1a1a1e2b1-CTS1746	Tuscan_TSI_NA20543_ERR3239823_J1		unique	leaf	rs764675662
Y	9844799	10007190	G	T	J1-M267	node3		unique	internal	rs376410060
Y	9847423	10009814	T	C	I1-M253_sub	Finnish_FIN_HG00310_ERR3241793_I1	S244; Z58	unique	leaf	rs772609696
Y	9848196	10010587	C	G	I3-L596	Georgian_GS000035150_I3		unique	leaf
Y	9848597	10010988	C	T	J1a1a1a1a1b1a2-B2068	Egyptian_698_GRC15491793_J1		unique	leaf
Y	9851133	10013524	C	T	I1-M253	Finnish_FIN_HG00310_ERR3241793_I1	Z2736	unique	leaf	rs762128939
Y	9853969	10016360	C	T	I1-M253	Finnish_FIN_HG00310_ERR3241793_I1	Z2737	unique	leaf	rs17306537
Y	9857923	10020314	C	A	J1a1a1a1a2a1-B2063	USA_white_hu632082_GS000039013_J1		unique	leaf
Y	9861793	10024184	G	A	I3-L596	Georgian_GS000035150_I3	PF3897	unique	leaf	rs972396815
Y	9862600	10024991	A	C	J1a1a1a1a1a1a2a2b-B887	Ashkenazi_Jew_Cohen_GRC15560134_J1		unique	leaf	rs1041297110
Y	9864546	10026937	T	C	J1a1a1a1a1a1a1a1a1c1-B2151	node40		unique	internal	rs895202952
Y	9866373	10028764	C	T	J1a1a1a1a1a1c1-B2071	node136		unique	internal	rs779245312
Y	9868163	10030554	T	G	J1a1a1a1a1a1a1a2a1a2-CTS6790	Yemeni36_Taizz_EGAN00001456732_EGAR00001498865_J1		unique	leaf
Y	9868364	10030755	T	G	J1a1a1a1a1a1a1a1a5a1-B245	Saudi_Arabian_EBC_GS000016277_J1		unique	leaf
Y	9869541	10031932	C	T	J1a1a1a1a1a1c1-B2071	node136		unique	internal	rs747129786
Y	9872899	10035290	G	A	J2b2-L283	Greek_EGAR00001333808_J2b	Z2507	unique	leaf	rs755182673
Y	9878585	10040976	A	C	J1b2-F2306	node173		unique	internal
Y	9879005	10041396	C	T	J1a1a1a1a1a1a1-L858	node19	L858; PF4851	unique	internal	rs369778229
Y	9881804	10044195	A	G	J1-M267	node3	FGC1618; Y2327	unique	internal	rs373057710
Y	9882525	10044916	T	C	J1a1a1a1a1a1a1a1a6-ZS11979	Bedouin_HGDP00654_J1		unique	leaf
Y	9882723	10045114	T	C	J1a1a1a1a1a1a1a1a1d-B2124	Yemeni27_Ibb_EGAN00001456637_EGAR00001498840_J1		unique	leaf
Y	9885854	10048245	A	G	I1-M253	Finnish_FIN_HG00310_ERR3241793_I1	Z2738	unique	leaf	rs113607195
Y	9886444	10048835	C	T	J1a1a1a1b-B2062	SaudiArabian_847_GRC15491785_J1		unique	leaf
Y	9891668	10054059	G	A	I-M170	node175	PF3677	unique	internal	rs113040461
Y	9892437	10054828	T	A	J1a1b2a1-CTS11839	USA_PGP_GS000009929_J1		unique	leaf
Y	9893139	10055530	G	C	J2b-M12	Greek_EGAR00001333808_J2b	Z2414	unique	leaf	rs374840365
Y	9894359	10056750	G	T	J1a1a1a1a2a2-B2064	Kuwaiti_221_GRC15491790_J1		unique	leaf
Y	9894989	10057380	A	G	J1a2b-B2039	Punjabi_PJL_HG03767_ERR3243044_J1		unique	leaf	rs760610878
Y	9895410	10057801	C	T	J1a1a1a1a1a1a1a1a4b-B2116	Qatari_SRR2098183_J1		unique	leaf	rs1005631057
Y	9897818	10060209	C	G	J1a1b1b-B233	Tabasaran_EBC_GS000014421_J1		unique	leaf
Y	9898230	10060621	C	A	J1a1a1a1a1a1a1e1a2a-ZS1600	Qatari_SRR2098237_J1	FGC17142; ZS1605	unique	leaf
Y	9899268	10061659	T	C	J1a1a1a1a1a1a1a2a-Y6371	node80	FGC3708; Y6371	unique	internal	rs1017029338
Y	9902754	10065145	T	C	J1a1a2-ZS4393	node155		unique	internal
Y	9903047	10065438	C	T	J1a1a1a1a1a1a1a1a6-ZS11979	Bedouin_HGDP00654_J1	SK1293	unique	leaf
Y	9904439	10066830	C	A	J1a1a1a1a1a1a1d2-B2093	Druze_ISR35_EBC_GS000016136_J1		unique	leaf	rs1334940142
Y	9904861	10067252	C	T	J1-M267	node3	PF4676	unique	internal	rs377026477
Y	9905075	10067466	G	A	J1a1a1a1a1a1a2b2-B880	Ashkenazi_Jew_GS000010797_J1		unique	leaf
Y	9905414	10067805	G	C	J1b1-ZS32	node172		unique	internal
Y	9905985	10068376	A	G	J1b2-F2306	node173		unique	internal
Y	9906611	10069002	G	A	J1a1a1a1a1a1a1e2a1-B2078	node107		unique	internal
Y	9926558	10088949	C	T	J1a1a1a1a1a1a1e1a1a1a1c-B875	Bedouin_HGDP00639_J1		unique	leaf	rs1603177592
Y	10007194	10169585	A	G	J1a1a1a1a2b-PR6622	Armenian_352_EBC_GS000035126_J1		unique	leaf	rs1603199523
Y	10033663	10196054	C	T	J1-M267	node3	FGC3685; S13025	unique	internal	rs376732727
Y	10034718	10197109	G	A	J1a1a1a1a2a1-B2063	USA_white_hu632082_GS000039013_J1		unique	leaf
Y	10035267	10197658	T	C	J1a1b1a1a2-F858	Avar_EBC_GS000014405_J1		unique	leaf	rs1475094600
Y	10045935	10208326	G	T	J1a1a1a1a1a1a1e2b2-ZS1661	Greek_EGAR00001333758_J1		unique	leaf	rs959870415
Y	13139780	10629266	C	A	J1a1a1a1a3-B2147	Armenian_308_GRC15491778_J1		unique	leaf
Y	13202266	11046590	T	G	J1a1a1a1a1b2b-ZS3736	Armenian_110_GRC15491767_J1		unique	leaf
Y	13208998	11053322	C	T	J1a1a1b2-ZS5392	node149	PF3202.2; PF3202	unique	internal
Y	13211978	11056302	G	A	J1a1a1a1a1a1a1a1a2a1c-ZS2003	Saudi_Arabian_EBC_GS000016180_J1		unique	leaf	rs1161787160
Y	13213134	11057458	A	G	J1a2a2-B2040	Armenian_288_GRC15491777_J1		unique	leaf
Y	13216266	11060590	G	A	J1a1a1a1a1a1a1e1b2-B873	Afghani_Jew_Cohen_GRC15560131_J1		unique	leaf
Y	13220039	11064363	G	T	J1a1a1a1a2a2-B2064	Kuwaiti_221_GRC15491790_J1		unique	leaf
Y	13224276	11068600	C	T	J1a1a1a1a1a1a2f-ZS237	Peruvian_PEL_HG01571_ERR3241986_J1	ZS232	unique	leaf
Y	13225233	11069557	A	G	J1a1a1a1a1b1b1-ZS4292	USA_from_Germany_huD2F73D_GS000037502_J1		unique	leaf	rs866447283
Y	13225323	11069647	G	A	J1a1a1a1b-B2062	SaudiArabian_847_GRC15491785_J1		unique	leaf
Y	13228220	11072544	G	A	J1a1a1a1a1a1a1a1a1a1-ZS4200	node33		unique	internal
Y	13228587	11072911	G	A	J2a11-B438	Abkhazian_EBC_GS000014410_J2a		unique	leaf	rs1602855083
Y	13228969	11073293	G	A	I1-M253_sub	Finnish_FIN_HG00310_ERR3241793_I1	Z2742	unique	leaf	rs112228206
Y	13230054	11074378	G	A	I3-L596_sub	Georgian_GS000035150_I3		unique	leaf
Y	13230847	11075171	C	T	J1a1a1a1a1a1a2a1b-ZS9492	USA_from_Latvia_hu0486D6_GS000037846_J1		unique	leaf
Y	13230865	11075189	C	G	J1a1a1a1a1a1a1c1b-Z2269	node114	Z2272	unique	internal
Y	13232811	11077135	G	A	I1-M253_sub	Finnish_FIN_HG00310_ERR3241793_I1	Z2743	unique	leaf	rs113706394
Y	13236889	11081213	T	C	J1b-F4306	node171	FGC20297	unique	internal
Y	13237053	11081377	G	A	I1-M253_sub	Finnish_FIN_HG00310_ERR3241793_I1	Z2744	unique	leaf	rs112240577
Y	13238720	11083044	G	T	J1a1a1a1a1a1-PF4881	node15	Z2317	unique	internal	rs373170076
Y	13361060	11205384	G	A	J2a11-B438	Abkhazian_EBC_GS000014410_J2a		unique	leaf	rs1602917113
Y	13578090	11422414	C	A	J1a1a1b1-L817	node152		unique	internal	rs1569349722
Y	13582801	11427125	G	C	J1a1a1a1a1a1a1a1a6-ZS11979	Bedouin_HGDP00654_J1		unique	leaf
Y	13614033	11458357	C	T	J1b2-F2306	node173		unique	internal
Y	13621538	11465862	T	A	J1a1a1a1a1a1a1a1a1a1-ZS4200	node33		unique	internal
Y	13661965	11506289	G	T	J1a2a-PH351	node168		unique	internal	rs956192690
Y	13663940	11508264	G	C	J1a1a1a1a1b1b-ZS4312	node141		unique	internal
Y	13671810	11516134	G	A	J1a1a1a1a1a1a1a1a5g-Y14113	Egyptian_South_SRR5738871_EGP2_J1		unique	leaf	rs914394192
Y	13672306	11516630	C	T	J1a1a1a1a1a1a1a1a3a1-B941	Ashkenazi_Jew_GS000010966_J1		unique	leaf	rs1603058591
Y	13673883	11518207	G	A	J1a1b1a1a-BY100	node161		unique	internal	rs1603059099
Y	13678713	11523037	C	G	J1a1a1a1a1a1a1e1a1a2b-B2086	Bedouin_HGDP00608_J1		unique	leaf
Y	13679187	11523511	T	C	J1a2a1b-Y29685	Azerbaijani_EBC_GS000013741_J1		unique	leaf
Y	13679337	11523661	T	A	J2a11-B438	Abkhazian_EBC_GS000014410_J2a		unique	leaf	rs1603063553
Y	13681302	11525626	A	C	J1a1b1b-B233	Tabasaran_EBC_GS000014421_J1		unique	leaf
Y	13681420	11525744	G	T	J1a1a1a1a1a1a1d2-B2093	Druze_ISR35_EBC_GS000016136_J1		unique	leaf
Y	13681624	11525948	G	A	J1a1a1a1a1b1a1-B2067	Turkish_Jew_Cohen_GRC15560184_J1		unique	leaf
Y	13683599	11527923	A	G	J1a1b1a1a1-B2145	Chechen_1_ch113_ERR1025599_J1		unique	leaf	rs1603066113
Y	13683733	11528057	G	A	J1a1a1a1a1a1a1e1a1a2b-B2086	Bedouin_HGDP00608_J1		unique	leaf
Y	13684681	11529005	A	G	J1a1a1a1a1a1a1a1a6-ZS11979	Bedouin_HGDP00654_J1		unique	leaf
Y	13685552	11529876	A	T	J1a1a2-ZS4393	node155		unique	internal	rs940416508
Y	13685944	11530268	G	A	J1a1a1a1a1a1a1a1a4b-B2116	Qatari_SRR2098183_J1		unique	leaf
Y	13799986	11679280	C	T	I3-L596_sub	Georgian_GS000035150_I3	FGC18092; Y5333	unique	leaf	rs992041346
Y	13802132	11681426	A	G	J1a2b-B2039	Punjabi_PJL_HG03767_ERR3243044_J1	ZS11771	unique	leaf	rs889589978
Y	13806772	11686066	G	A	J1a1a1b1-L817	node152	Y4071; Z18307	unique	internal	rs996942473
Y	13807592	11686886	C	A	J1a1a1a1a1a1a1a1a1e-FGC4402	Qatari_SRR2098236_J1		unique	leaf
Y	13831199	11710493	C	T	J1b1-ZS32	node172	ZS72	unique	internal
Y	13832032	11711326	G	T	J2-M172	node174	PF4905	unique	internal	rs376988610
Y	13835003	11714297	T	C	I-M170	node175	FGC2415; Y1880	unique	internal	rs770734587
Y	13840978	11720272	T	C	J1a1a1a1a1a1a1a1a5a2-B2114	Qatari_SRR2098222_J1		unique	leaf
Y	13847609	11726903	G	C	J1a1a1a1a3-B2147	Armenian_308_GRC15491778_J1		unique	leaf
Y	13848733	11728027	G	C	J1a1a1a1a1a1a1a1a5a2-B2114	Qatari_SRR2098222_J1		unique	leaf
Y	13852892	11732186	G	T	J1a2-PH77	node167	ZS3336	unique	internal	rs934516721
Y	13885120	11764414	T	C	J1a1a1a1a1b1a1-B2067	Turkish_Jew_Cohen_GRC15560184_J1		unique	leaf
Y	13891261	11770555	G	A	I3-L596	Georgian_GS000035150_I3	PF3898; S6659	unique	leaf	rs753592659
Y	13899504	11778798	A	G	J1a1a1a1a2b-PR6622	Armenian_352_EBC_GS000035126_J1		unique	leaf	rs1487273710
Y	13900068	11779362	C	T	J1a1a1a1a1a1a2c1-B882	Moroccan_Jew_Cohen_GRC15560169_J1		unique	leaf
Y	13902709	11782003	T	C	I3-L596	Georgian_GS000035150_I3		unique	leaf	rs778947258
Y	13976202	11855496	C	T	J1a1a1a1a2a1-B2063	USA_white_hu632082_GS000039013_J1		unique	leaf
Y	13990822	11870116	T	A	J1a1a1a1a1a1a1a1a5a3a-FGC1694	Kuwaiti_KWS2_SRR1274984_J1	FGC1711	unique	leaf	rs753450559
Y	13991091	11870385	A	G	J1a1a1a1a2-ZS3683	node143	ZS3683	unique	internal	rs934083927
Y	13992252	11871546	A	G	J1a1a1a1a1a1a1c1b2-ZS156	Peruvian_PEL_HG01935_GS000012139_J1		unique	leaf	rs768084505
Y	13997026	11876320	C	T	J1a1b1a1a2-F858	Avar_EBC_GS000014405_J1	ZS8683	unique	leaf
Y	14000591	11879885	C	A	J1a1a1a2a-L92	node146		unique	internal
Y	14000757	11880051	C	A	J1a1a1a1a1a1a2b1-B879	Ashkenazi_Jew_GS000015788_J1		unique	leaf
Y	14001576	11880870	T	A	J1a1a1a1a1a2b-B380	Armenian_230_EBC_GS000035125_J1		unique	leaf	rs1287916154
Y	14003492	11882786	C	T	I3-L596	Georgian_GS000035150_I3		unique	leaf
Y	14004495	11883789	C	T	J1a1b-Z18375	node156	FGC13992; Y3488; Z18387	unique	internal	rs751395327
Y	14005485	11884779	A	T	J1a2b-B2039	Punjabi_PJL_HG03767_ERR3243044_J1		unique	leaf
Y	14007163	11886457	G	A	J1a1a1a1a1b2b-ZS3736	Armenian_110_GRC15491767_J1		unique	leaf
Y	14007928	11887222	A	G	J1a1a1a1a1a1a1e1a1a1b-B2087	Bedouin_HGDP00609_J1	B2087	unique	leaf
Y	14007957	11887251	A	T	J2a11-B438	Abkhazian_EBC_GS000014410_J2a		unique	leaf	rs1603160804
Y	14009937	11889231	T	C	J1a1a1a1a1a1a1e2a2-B2079	Qatari_SRR2098233_J1		unique	leaf	rs867884442
Y	14010780	11890074	T	G	J1a1a1b1a-B2054	Omani_1456_GRC15491784_J1		unique	leaf
Y	14022682	11901976	C	A	J1a1a1a1a1a1a1e-B872	node87	FGC8182; Y2920	unique	internal	rs751613702
Y	14025536	11904830	G	A	J1a1b-Z18375	node156		unique	internal	rs766225580
Y	14026627	11905921	T	C	J1a1a1a1a1a1a1a1a5e1-FGC18831	Qatari_SRR2098212_J1	FGC16651; Y10935	unique	leaf	rs868594529
Y	14028585	11907879	C	A	J1a1a1a1a1a1a1a2b-B237	node84		unique	internal
Y	14030282	11909576	C	G	J1a1a1a1a1a1a1a2a2-PR6544	Yemeni13_Ibb_EGAN00001456560_EGAR00001498826_J1		unique	leaf
Y	14031505	11910799	T	G	J1a1a1a1a1a1a1a1a6-ZS11979	Bedouin_HGDP00654_J1		unique	leaf
Y	14031569	11910863	T	C	J1a1a1a1a1a1a2a2b-B887	Ashkenazi_Jew_Cohen_GRC15560134_J1		unique	leaf
Y	14035349	11914643	G	A	J1a2b-B2039	Punjabi_PJL_HG03767_ERR3243044_J1		unique	leaf	rs756265412
Y	14036422	11915716	C	T	J1a1b1a2-B2044	node162		unique	internal
Y	14036985	11916279	T	C	J1a1a1a1a1a1a1e2a-ZS1711	node106	ZS1711	unique	internal	rs868193779
Y	14037340	11916634	G	A	J1a1a1a1a1a1a1a1a2b2-B2117	Qatari_SRR2098238_J1		unique	leaf	rs867238839
Y	14039077	11918371	G	C	J1a2a2-B2040	Armenian_288_GRC15491777_J1		unique	leaf
Y	14040348	11919642	C	T	J1a1a1a1a1a1a1d2-B2093	Druze_ISR35_EBC_GS000016136_J1	Z28291	unique	leaf	rs1227675051
Y	14041847	11921141	G	A	J1a1b-Z18375	node156	FGC13982; Y4414; Z18389	unique	internal	rs760975235
Y	14042574	11921868	C	A	J1a1b1a2c-B2048	Iraqi01_IRQ01_10BA65_J1		unique	leaf
Y	14042842	11922136	A	G	I1-M253	Finnish_FIN_HG00310_ERR3241793_I1	CTS1739; Z2748	unique	leaf	rs113004344
Y	14043371	11922665	G	C	J1a1b2a1-CTS11839	USA_PGP_GS000009929_J1		unique	leaf
Y	14043399	11922693	A	G	J1a1a1a1a1b1a2-B2068	Egyptian_698_GRC15491793_J1		unique	leaf
Y	14043673	11922967	C	T	J1a1b1a3-F1369	Kumyk_EBC_GS000014368_J1		unique	leaf
Y	14044000	11923294	C	T	J1a2a1a1-B2042	Armenian_286_GRC15491776_J1		unique	leaf
Y	14044237	11923531	C	T	J1a1a1a1a1a1a1a2b-B237	node84		unique	internal
Y	14045480	11924774	G	A	J1a1a1a1a1a1a1e2b1-CTS1746	Tuscan_TSI_NA20543_ERR3239823_J1	CTS1746	unique	leaf	rs773446392
Y	14045838	11925132	C	T	J1a1a1-P58	node7	AM01305; PF4839; YSC0000164	unique	internal	rs377758757
Y	14045994	11925288	A	G	J1a1a1a1a1a1a1a1a3a-B591	node72	ZS2108	unique	internal
Y	14046955	11926249	A	C	J1a1a1a1a1a1a1a1a6-ZS11979	Bedouin_HGDP00654_J1		unique	leaf
Y	14047137	11926431	A	G	I1-M253	Finnish_FIN_HG00310_ERR3241793_I1	CTS1748; Z2749	unique	leaf	rs111301981
Y	14048450	11927744	C	G	J1a1a1a1a1a1a1a1a2a1c-ZS2003	Saudi_Arabian_EBC_GS000016180_J1	FGC19899; ZS9514	unique	leaf
Y	14048759	11928053	C	A	J1a1b1a3-F1369	Kumyk_EBC_GS000014368_J1		unique	leaf
Y	14049684	11928978	C	T	I1-M253	Finnish_FIN_HG00310_ERR3241793_I1	CTS1755; Z2750	unique	leaf	rs112905759
Y	14049846	11929140	A	G	J1a1a1a1a1a1a1a1a4a-B2115	Yemeni35_Maarib_EGAN00001456690_EGAR00001498864_J1		unique	leaf
Y	14052406	11931700	T	A	J1a2-PH77	node167	ZS11776	unique	internal
Y	14052631	11931925	G	A	J1a1a2-ZS4393	node155	ZS4402	unique	internal
Y	14065036	11944330	C	T	J1a1b1a2a-B2046	USA_from_Turkey_huC39FB3_GS000038918_J1		unique	leaf
Y	14071004	11950298	T	A	I1-M253	Finnish_FIN_HG00310_ERR3241793_I1	L841; YSC0000257; Z2751	unique	leaf	rs111523997
Y	14071896	11951190	C	T	J1a1b1a2c-B2048	Iraqi01_IRQ01_10BA65_J1		unique	leaf
Y	14072309	11951603	G	A	J1a1a-Z2359	node6	AM01306; CTS1797; PF4689; Z2356	unique	internal	rs377254128
Y	14072579	11951873	C	T	J1a1b2b-B225	Sindhi_HGDP00197_J1	CTS1798	unique	leaf	rs764970667
Y	14072906	11952200	T	A	I2'3-M438	Georgian_GS000035150_I3	CTS1799; PF3698; Z2645	unique	leaf	rs755469064
Y	14073053	11952347	G	A	I-M170	node175	CTS1800; PF3699	unique	internal	rs112910996
Y	14076520	11955814	C	G	J1a1b1a2c-B2048	Iraqi01_IRQ01_10BA65_J1		unique	leaf
Y	14076608	11955902	A	G	I1-M253	Finnish_FIN_HG00310_ERR3241793_I1	CTS1805; Z2752	unique	leaf	rs112386595
Y	14078666	11957960	C	T	J1a1a1a1a1a1a1a1a1c1b-B2127	Jordanian_2_603_ERR1347659_J1		unique	leaf	rs1603163527
Y	14081237	11960531	A	G	J1a1a1a1a1a1a1a1a2a1b-B2122	Yemeni20_Abyan_EGAN00001456614_EGAR00001498835_J1		unique	leaf
Y	14082213	11961507	C	T	J1a1a1a1a1a1a1d-L829	node85	PF4869	unique	internal	rs764478664
Y	14084433	11963727	G	A	J1a1a1a1a1a2b-B380	Armenian_230_EBC_GS000035125_J1		unique	leaf
Y	14084606	11963900	G	T	J-M304	node175	PF4535; YSC0000165	unique	internal	rs368920696
Y	14090002	11969296	C	A	J1a1a1a1a1a1a1a2a1c-B2101	Yemeni29_Saada_EGAN00001456660_EGAR00001498842_J1		unique	leaf
Y	14090382	11969676	C	T	J1a1a1a1a1a1a2c1-B882	Moroccan_Jew_Cohen_GRC15560169_J1		unique	leaf
Y	14097207	11976501	G	A	J1a2b-B2039	Punjabi_PJL_HG03767_ERR3243044_J1	Z10535.2	unique	leaf	rs749398887
Y	14100585	11979879	T	G	J1-M267	node3	CTS1860; PF4690	unique	internal	rs375409490
Y	14102079	11981373	C	A	J1a1a1a1a1a1a2-B877	node118	FGC17475; Y7290; ZS2438	unique	internal	rs761545145
Y	14102932	11982226	C	T	J1a1a2-ZS4393	node155		unique	internal
Y	14103062	11982356	T	C	J1a1b1a4-B2045	Bedouin_HGDP00645_J1		unique	leaf
Y	14104300	11983594	T	C	J1a1b1a1b-B2049	Colombian_CLM_HG01494_ERR3241912_J1		unique	leaf
Y	14105166	11984460	G	A	J1a1a1a1a1a1a1b-ZS185	Iberian_IBS_HG01686_ERR3241977_J1		unique	leaf	rs774496641
Y	14106407	11985701	G	A	J2a-M410	Abkhazian_EBC_GS000014410_J2a	FGC2793; Z7759	unique	leaf	rs369002164
Y	14115121	11994415	C	T	J1a1a1a1a1a1a2a1a1-B2149	Canada_PGPC_0005_J1	B2149	unique	leaf	rs1603165679
Y	14115322	11994616	T	A	J1a1a1a1a1b1b1-ZS4292	USA_from_Germany_huD2F73D_GS000037502_J1	ZS8611	unique	leaf
Y	14124329	12003623	G	A	J1a2a-PH351	node168	Y29689	unique	internal
Y	14127305	12006599	T	C	J1a1a1a1a1a1c2-B2072	Jordanian_EBC_GS000014474_J1		unique	leaf
Y	14136544	12015838	A	C	J1a1a1a1a1a1a1e2a2-B2079	Qatari_SRR2098233_J1		unique	leaf	rs866959293
Y	14137729	12017023	C	T	J1a1b-Z18375	node156	FGC13990	unique	internal	rs759394403
Y	14139769	12019063	A	C	J1a2a2-B2040	Armenian_288_GRC15491777_J1		unique	leaf
Y	14140736	12020030	A	T	J1a1a1a1a1a1a1a1a1d-B2124	Yemeni27_Ibb_EGAN00001456637_EGAR00001498840_J1		unique	leaf
Y	14141403	12020697	G	A	J1a1a1a1a1a1a1a1a2a1d-CTS1165	Qatari_SRR2098202_J1	Y13394; ZS1985	unique	leaf	rs867872036
Y	14141660	12020954	C	T	J1-M267	node3	CTS1983; PF4691; YSC0001326	unique	internal	rs370336466
Y	14142660	12021954	C	T	J1a2b-B2039	Punjabi_PJL_HG03767_ERR3243044_J1		unique	leaf	rs757962938
Y	14145181	12024475	G	T	J1a1a1a1a1a1a1a1a5h1-B2111	Lebanese_EGAN00001455365_J1		unique	leaf
Y	14145555	12024849	T	C	J1a1a1a1b-B2062	SaudiArabian_847_GRC15491785_J1		unique	leaf
Y	14146089	12025383	C	T	I1-M253_sub	Finnish_FIN_HG00310_ERR3241793_I1	CTS1990	unique	leaf	rs778973765
Y	14147779	12027073	C	T	J1b2-F2306	node173		unique	internal
Y	14148844	12028138	A	T	J1a1a1a1a1a2a-Z28226	Sardinian_3_HGDP01076_ERR1395597_J1	Z28246	unique	leaf	rs1603167871
Y	14151751	12031045	A	T	J1a1b1a1a2-F858	Avar_EBC_GS000014405_J1		unique	leaf
Y	14158860	12038154	A	C	J1a1a1a1a1a1a1e2a2-B2079	Qatari_SRR2098233_J1		unique	leaf	rs868637090
Y	14159108	12038402	A	G	J1a1a1a1a1a1a1a1a1a2-B2132	Yemeni32_Maarib_EGAN00001456675_EGAR00001498861_J1		unique	leaf
Y	14159520	12038814	A	G	J1a1a2-ZS4393	node155	M9091	unique	internal	rs759932271
Y	14159571	12038865	A	T	J1a1a1a1a1b1a1-B2067	Turkish_Jew_Cohen_GRC15560184_J1		unique	leaf
Y	14170857	12050151	C	T	J1a1b1a2b-B2047	Assyrian_2_GRC15491782_J1		unique	leaf
Y	14171147	12050441	C	T	J1a1a1a3-B2146	Jordanian_757_GRC15491791_J1		unique	leaf
Y	14171604	12050898	G	C	J1-M267	node3	CTS2067; PF4692	unique	internal	rs370090146
Y	14171905	12051199	C	T	I3-L596	Georgian_GS000035150_I3		unique	leaf
Y	14171960	12051254	T	C	J1a1a1a1a1a1a2b3-B2077	Canada_PGPC_0054_J1		unique	leaf
Y	14175863	12055157	T	A	J1a1a1a1a1a1a2-B877	node118		unique	internal	rs775582421
Y	14177719	12057013	C	T	J1a1a1a1a1a1a1a1a4a-B2115	Yemeni35_Maarib_EGAN00001456690_EGAR00001498864_J1		unique	leaf	rs377707415
Y	14177814	12057108	C	T	J1a1a1a1a1a1a1a1a3a-B591	node72		unique	internal
Y	14183724	12063018	G	A	J1b-F4306	node171	FGC20296; Y6310; ZS3534	unique	internal	rs765730702
Y	14183751	12063045	A	G	J1a1a1a1a1a1a1a1a6-ZS11979	Bedouin_HGDP00654_J1		unique	leaf
Y	14183821	12063115	T	A	J2b2-L283_sub	Greek_EGAR00001333808_J2b	CTS2105; Z2531	unique	leaf	rs767125219
Y	14185548	12064842	T	G	J1a1a1a1a1a2b-B380	Armenian_230_EBC_GS000035125_J1		unique	leaf
Y	14187591	12066885	T	C	J1a1a1a1a1a1a1a2a2-PR6544	Yemeni13_Ibb_EGAN00001456560_EGAR00001498826_J1		unique	leaf
Y	14188163	12067457	C	T	J1a1a1a1a1a1a1a1a6b-B2105	Qatari_SRR2098228_J1		unique	leaf	rs868701698
Y	14192667	12071961	A	G	J1a1a1a1a1a1a1a1a2a1c-ZS2003	Saudi_Arabian_EBC_GS000016180_J1		unique	leaf	rs1453614318
Y	14194214	12073508	C	A	J1a1b1a3-F1369	Kumyk_EBC_GS000014368_J1		unique	leaf
Y	14196401	12075695	A	G	J1a1a1a1a2b-PR6622	Armenian_352_EBC_GS000035126_J1		unique	leaf	rs1342101274
Y	14197631	12076925	G	A	I3-L596	Georgian_GS000035150_I3	L596; PF6907; S292	unique	leaf	rs751715583
Y	14199303	12078597	G	T	J1a1a1a1a1b1b1-ZS4292	USA_from_Germany_huD2F73D_GS000037502_J1	ZS4309	unique	leaf	rs1031780213
Y	14199391	12078685	G	A	J1a1a1a1a1b1a1-B2067	Turkish_Jew_Cohen_GRC15560184_J1		unique	leaf
Y	14201609	12080903	G	T	J1a1a1a1a1a1a1a2c-B2100	Greek_EGAR00001333805_J1		unique	leaf	rs766572812
Y	14202119	12081413	C	A	I2'3-M438	Georgian_GS000035150_I3	CTS2159; PF3702; Z2646	unique	leaf	rs758856082
Y	14205451	12084745	G	T	J1a1a1a1a1a1a1c1b-Z2269	node114	Z27746	unique	internal	rs760669567
Y	14205538	12084832	G	T	J2a11-B438	Abkhazian_EBC_GS000014410_J2a		unique	leaf	rs1603171330
Y	14207613	12086907	C	T	J2a11-B438	Abkhazian_EBC_GS000014410_J2a		unique	leaf	rs1603171415
Y	14208712	12088006	C	T	J1a1a1a1a1a1a1b-ZS185	Iberian_IBS_HG01686_ERR3241977_J1	ZS186	unique	leaf	rs748771256
Y	14210503	12089797	A	G	J1b2b-B2038	Balochi_HGDP00074_J1		unique	leaf
Y	14211404	12090698	C	T	J1a1a1a1a1a1a1e2b2-ZS1661	Greek_EGAR00001333758_J1		unique	leaf
Y	14212056	12091350	A	G	I3-L596	Georgian_GS000035150_I3	Y16423	unique	leaf
Y	14213406	12092700	A	G	J1a1a1a1a1b2a-B2065	Jordanian_1069_GRC15491792_J1		unique	leaf
Y	14213884	12093178	T	C	J1a1a-Z2359	node6	AM01307; PF4693; Z2357; YSC0000168	unique	internal	rs371340532
Y	14214481	12093775	G	T	I-M170	node175	CTS2193; PF3703	unique	internal	rs111862853
Y	14214735	12094029	G	A	I1-M253_sub	Finnish_FIN_HG00310_ERR3241793_I1		unique	leaf	rs1163217807
Y	14216503	12095797	C	T	J1b2b-B2038	Balochi_HGDP00074_J1		unique	leaf	rs1603171817
Y	14216897	12096191	C	A	J1a1a1a1a2b-PR6622	Armenian_352_EBC_GS000035126_J1		unique	leaf
Y	14218006	12097300	C	G	J1a1a1a1a1b1a2-B2068	Egyptian_698_GRC15491793_J1		unique	leaf
Y	14220792	12100086	A	C	J1a1a1a1a1a1a1a1a1c1-B2151	node40		unique	internal	rs1603171935
Y	14222271	12101565	G	T	I3-L596	Georgian_GS000035150_I3	BY422	unique	leaf	rs747319711
Y	14222673	12101967	T	G	J1a1a1a1a1a1a1a1a2a1a-ZS4227	Yemeni_noinfo_EGAN00001456590_EGAR00001498849_J1		unique	leaf
Y	14223054	12102348	A	C	J1a1a1a1a1a1a1a1a2a1a-ZS4227	Yemeni_noinfo_EGAN00001456590_EGAR00001498849_J1		unique	leaf
Y	14227519	12106813	T	C	J1a1a2-ZS4393	node155	ZS7752	unique	internal
Y	14229460	12108754	C	T	J1a1a2-ZS4393	node155	ZS4403	unique	internal
Y	14230485	12109779	G	A	I3-L596	Georgian_GS000035150_I3	Z26376	unique	leaf	rs759860160
Y	14230557	12109851	C	A	J1a2b-B2039	Punjabi_PJL_HG03767_ERR3243044_J1		unique	leaf
Y	14237131	12116425	C	T	J-M304	node175	L60; PF4537; S6	unique	internal	rs2008924
Y	14237138	12116432	A	G	J1a1a1a1a2a1-B2063	USA_white_hu632082_GS000039013_J1		unique	leaf
Y	14237523	12116817	T	G	J1a1a1a1a1a1a1a1a2a1a-ZS4227	Yemeni_noinfo_EGAN00001456590_EGAR00001498849_J1	BY205170	unique	leaf
Y	14238647	12117941	G	T	J1a1a1a1a1a1a2e-B2076	Iraqi_Jew_2_4291_ERR1395620_J1	Y66268	unique	leaf	rs1603172653
Y	14238700	12117994	G	T	I2'3-M438	Georgian_GS000035150_I3	CTS2257; PF3704; Z2647	unique	leaf	rs753852546
Y	14240914	12120208	G	A	J1a1a1a1a1b2a-B2065	Jordanian_1069_GRC15491792_J1		unique	leaf
Y	14241687	12120981	A	T	J1a1a1a1a1a1a1c1a2-B2096	Turkish_SRR846983_J1		unique	leaf
Y	14242204	12121498	C	T	J1a2b-B2039	Punjabi_PJL_HG03767_ERR3243044_J1		unique	leaf
Y	14244446	12123740	C	T	I3-L596	Georgian_GS000035150_I3	Z26377	unique	leaf	rs775568179
Y	14246642	12125936	G	A	J1a1a1a1a1a1a1e1b2-B873	Afghani_Jew_Cohen_GRC15560131_J1	Y90806	unique	leaf
Y	14248792	12128086	G	A	J1a1a1a1a1b1b1-ZS4292	USA_from_Germany_huD2F73D_GS000037502_J1		unique	leaf
Y	14249049	12128343	C	T	J1a1a1b2b-ZS8624	Kuwaiti_30_GRC15491789_J1	ZS8630	unique	leaf
Y	14253667	12132961	G	T	J1a1a1a1a1a1a2-B877	node118	FGC13877; Y14232; Z18267	unique	internal	rs1603173666
Y	14254646	12133940	C	G	J1a1a1a1a1a1a1a1a2a3-B2120	Yemeni14_Mahwit_EGAN00001456573_EGAR00001498831_J1		unique	leaf
Y	14263127	12142421	G	T	J1a1a1a1a1-L862	node13	L862; PF4853; YSC0000169	unique	internal	rs374601148
Y	14263580	12142874	G	A	J1a1a1a2-ZS1280	node145	ZS1294	unique	internal
Y	14264859	12144153	G	A	J-M304	node175	F1744; S4968; YSC0001303	unique	internal	rs571609405
Y	14265366	12144660	A	C	J1a1a1a1a1b1a2-B2068	Egyptian_698_GRC15491793_J1		unique	leaf
Y	14270273	12149567	C	T	J1a1b-Z18375	node156	FGC13984; Y3489; ZS2822	unique	internal	rs747000463
Y	14274782	12154076	C	T	J1b1-ZS32	node172	ZS76	unique	internal	rs780241261
Y	14275313	12154607	C	G	J1a1a1a1a1a1a1a1a1b-FGC10401	node44		unique	internal
Y	14276636	12155930	G	A	J1a1a1a1a1a1a1a1a3a-B591	node72	ZS2109	unique	internal
Y	14277205	12156499	T	A	J1a1a1a1a1a1a1e1a1b-ZS6806	Bedouin_HGDP00611_J1		unique	leaf
Y	14277219	12156513	T	C	J1b1-ZS32	node172	Z27615	unique	internal	rs767599782
Y	14277990	12157284	T	C	J1a1a1a2a-L92	node146		unique	internal
Y	14280509	12159803	G	A	I1-M253	Finnish_FIN_HG00310_ERR3241793_I1	CTS2375; Z2754	unique	leaf	rs111272474
Y	14281348	12160642	T	C	J1a1a1a1a1a1a1a1a1c1-B2151	node40		unique	internal	rs942849029
Y	14283362	12162656	G	T	J1a1a1a1a1a1a1e2a1-B2078	node107		unique	internal
Y	14284366	12163660	C	T	J1a1a1a1a1a1a1a1a2a3-B2120	Yemeni14_Mahwit_EGAN00001456573_EGAR00001498831_J1		unique	leaf
Y	14285151	12164445	C	T	J1a1a1a1a1a1a1e2a2-B2079	Qatari_SRR2098233_J1		unique	leaf	rs868634423
Y	14285533	12164827	T	G	J1a1a1a1a1a1b2-B383	Albanian_EBC_GS000035434_J1		unique	leaf
Y	14285649	12164943	C	T	J1b-F4306	node171	Y6323	unique	internal	rs749899270
Y	14286291	12165585	T	C	J1a1a1a1a1a1a1a1a5a3-Y8964	node68	FGC1712; Y8964	unique	internal	rs777657835
Y	14286853	12166147	T	C	I-M170	node175	CTS2387; PF3705	unique	internal	rs113234590
Y	14293968	12173262	T	A	J1-M267	node3	PF4694; YSC0000170	unique	internal	rs375040839
Y	14294544	12173838	G	A	I1-M253	Finnish_FIN_HG00310_ERR3241793_I1	CTS2410; Z2755	unique	leaf	rs112361287
Y	14295085	12174379	C	T	J1a1b1a1a2-F858	Avar_EBC_GS000014405_J1		unique	leaf
Y	14295157	12174451	C	T	J1a1a1a1a1a1a1a1a1b1-B2130	Muslim_Arab_Israel_EBC_GS000016213_J1		unique	leaf
Y	14296228	12175522	G	A	J1a1a1a1a1a1a1d2-B2093	Druze_ISR35_EBC_GS000016136_J1		unique	leaf
Y	14296778	12176072	G	C	J1a1a1a2-ZS1280	node145		unique	internal
Y	14298817	12178111	G	A	J1a1a1a1a2a-ZS3668	node144	ZS3684	unique	internal
Y	14300985	12180279	T	C	J1a1a1a2a2-B2061	Yemeni25_Hadramout_EGAN00001456629_EGAR00001498855_J1		unique	leaf
Y	14308545	12187839	G	A	J1a2a1a1-B2042	Armenian_286_GRC15491776_J1		unique	leaf
Y	14309112	12188406	A	G	J1a1b1a1a2-F858	Avar_EBC_GS000014405_J1	ZS8686	unique	leaf
Y	14310153	12189447	G	A	J1a1a1a1a1a1a3a-ZS4655	node133	FGC4754; Y10738	unique	internal	rs867436421
Y	14311197	12190491	C	T	J1a1a1a1-L2320	node10	CTS2453; PF4806; Z2319	unique	internal	rs369418398
Y	14314883	12194177	A	G	J1a1a1a1a1a1a1a1b-B2103	Yemeni21_Saada_EGAN00001456615_EGAR00001498836_J1		unique	leaf
Y	14315068	12194362	C	T	J1b1-ZS32	node172	ZS77	unique	internal	rs765017437
Y	14315397	12194691	G	T	J1a1a1b1-L817	node152	Z39518	unique	internal	rs752811408
Y	14316200	12195494	T	G	J1a1b-Z18375	node156		unique	internal	rs768364099
Y	14316922	12196216	G	A	J1a1a1a1a1a1a1a1a5a2-B2114	Qatari_SRR2098222_J1		unique	leaf	rs866623257
Y	14317598	12196892	G	T	J1a1a1a1a1a2a-Z28226	Sardinian_3_HGDP01076_ERR1395597_J1	SK1298	unique	leaf	rs980097042
Y	14318111	12197405	G	A	J1a1a1b2-ZS5392	node149	ZS5392; Z46450	unique	internal
Y	14319809	12199103	G	T	J2a11-B438	Abkhazian_EBC_GS000014410_J2a		unique	leaf	rs1603177414
Y	14320938	12200232	T	C	J1a1a1a1a1a1a1e1b1-ZS4360	ChineseHanBeijing_CHB_NA18524_SAMN00000416_J1		unique	leaf
Y	14320967	12200261	G	T	J2b2-L283_sub	Greek_EGAR00001333808_J2b		unique	leaf
Y	14322076	12201370	C	A	J1a1a1a1a1a1a1c2a1-B2063	Yemeni37_Taizz_EGAN00001456737_EGAR00001498866_J1		unique	leaf
Y	14327219	12206513	G	A	J1a1a1a1a1a1a1a1a2a1c-ZS2003	Saudi_Arabian_EBC_GS000016180_J1		unique	leaf
Y	14327831	12207125	T	C	J1a1a1a1a1a1a2c1-B882	Moroccan_Jew_Cohen_GRC15560169_J1		unique	leaf
Y	14329492	12208786	C	G	J1a1a1a1a1b1a1-B2067	Turkish_Jew_Cohen_GRC15560184_J1		unique	leaf
Y	14329960	12209254	G	A	J1a1a1a1a2b-PR6622	Armenian_352_EBC_GS000035126_J1		unique	leaf	rs1223843507
Y	14330322	12209616	T	G	J1a2b-B2039	Punjabi_PJL_HG03767_ERR3243044_J1		unique	leaf
Y	14333214	12212508	C	G	J1a1a1a1a1a1a1e1a1a2b-B2086	Bedouin_HGDP00608_J1		unique	leaf
Y	14335077	12214372	G	A	J1a1a1a1a1a1a1e2a2-B2079	Qatari_SRR2098233_J1		unique	leaf	rs867730057
Y	14337364	12216659	T	C	I-M170	node175	CTS2514; PF3706	unique	internal	rs7892876
Y	14339515	12218810	G	A	J1a1a1a1a1a1c2-B2072	Jordanian_EBC_GS000014474_J1		unique	leaf	rs1364842150
Y	14343083	12222378	A	G	J1a1a1a1a1a1a1a1a5h-FGC8806	node64	FGC8806	unique	internal	rs750532850
Y	14345705	12225000	A	T	I1-M253	Finnish_FIN_HG00310_ERR3241793_I1	CTS2524; Z2756	unique	leaf	rs17306762
Y	14350036	12229331	C	T	J1a1a1a1a2a2-B2064	Kuwaiti_221_GRC15491790_J1		unique	leaf
Y	14352921	12232216	G	A	J2a-M410	Abkhazian_EBC_GS000014410_J2a	CTS2537; PF4961	unique	leaf	rs375183085
Y	14354067	12233362	G	T	J1-M267	node3	CTS2539; YSC0001260	unique	internal	rs368252342
Y	14357032	12236327	T	C	J1a1a1b1c-Z870	Ashkenazi_Jew_GS000010784_J1		unique	leaf
Y	14360291	12239586	C	A	J1a1a1a1a1a1a2e-B2076	Iraqi_Jew_2_4291_ERR1395620_J1		unique	leaf	rs1603178911
Y	14360693	12239988	C	T	J2a11-B438	Abkhazian_EBC_GS000014410_J2a		unique	leaf	rs1603178919
Y	14362641	12241936	C	A	J1a1a1a1a1a1a1a1a5b-B2109	node70		unique	internal	rs1603178967
Y	14363265	12242560	G	A	J1-M267	node3	PF4695	unique	internal	rs373303599
Y	14365726	12245021	C	G	J1a1a1a1a1a1a2f-ZS237	Peruvian_PEL_HG01571_ERR3241986_J1	ZS2400	unique	leaf	rs762624243
Y	14366824	12246119	G	A	J1a1a1a1a1a1a1a1a3a-B591	node72		unique	internal
Y	14368521	12247817	C	T	J1a1a1a1a1a1a1d1-PF4865	Sardinian_1_HGDP01079_ERR1019068_J1	CTS2572	unique	leaf	rs766499183
Y	14368679	12247975	A	G	J1a2-PH77	node167	ZS3349	unique	internal	rs767882048
Y	14369404	12248700	G	C	J1b2-F2306	node173		unique	internal
Y	14370778	12250074	G	A	J1a1a1b2-ZS5392	node149	Y14784.2; ZS5394.2	unique	internal
Y	14372696	12251992	A	C	J2b-M12	Greek_EGAR00001333808_J2b	CTS2582; Z2486	unique	leaf	rs375400301
Y	14376128	12255424	C	A	J1a1a1a1a1a1c2-B2072	Jordanian_EBC_GS000014474_J1		unique	leaf	rs1338045690
Y	14379498	12258794	A	C	J1a1a1a1a1a1a1e2b-Y6095	node109	FGC15938; Y6095	unique	internal	rs767163356
Y	14380289	12259585	C	T	J1a1a1b1-L817	node152	Y4073; ZS2724	unique	internal	rs988403429
Y	14390253	12269549	C	G	J1a1a1a1a1a1a1e1a2a-ZS1600	Qatari_SRR2098237_J1		unique	leaf	rs868307421
Y	14392807	12272103	T	C	J2a-M410	Abkhazian_EBC_GS000014410_J2a	CTS2618	unique	leaf	rs1011954
Y	14393023	12272319	G	A	J1a1a1a1a1a1a1a1a5d1b-FGC6778	Qatari_SRR2098195_J1		unique	leaf	rs867121873
Y	14393413	12272709	G	A	J1b1-ZS32	node172		unique	internal	rs750610758
Y	14393681	12272977	C	A	J2b2'3'4-Z1827	Greek_EGAR00001333808_J2b	CTS2622; Z1827	unique	leaf	rs371349283
Y	14393720	12273016	C	G	J2b-M12	Greek_EGAR00001333808_J2b	CTS2623; Z2487	unique	leaf	rs375671744
Y	14398001	12277297	G	T	J1a2b-B2039	Punjabi_PJL_HG03767_ERR3243044_J1		unique	leaf
Y	14400862	12280159	G	A	J1a1a1a1a1a1b1-B382	Armenian_220_EBC_GS000035124_J1		unique	leaf
Y	14401427	12280724	A	G	J1a2a1a1-B2042	Armenian_286_GRC15491776_J1		unique	leaf
Y	14402907	12282204	G	A	J1a1a1a1a1b2b-ZS3736	Armenian_110_GRC15491767_J1	FGC20874; ZS2572	unique	leaf	rs898706123
Y	14402997	12282294	G	A	I1-M253	Finnish_FIN_HG00310_ERR3241793_I1	CTS2644; Z2757	unique	leaf	rs112719268
Y	14405088	12284385	A	G	J1a1a1a1a2a-ZS3668	node144	ZS3685	unique	internal
Y	14405428	12284725	G	A	J1a1a1b1-L817	node152	Y4074; Z18309	unique	internal	rs756101508
Y	14406344	12285641	T	C	J1-M267	node3	CTS2649; PF4697	unique	internal	rs376861282
Y	14406627	12285925	G	T	J1a1a1a3-B2146	Jordanian_757_GRC15491791_J1		unique	leaf
Y	14407185	12286483	T	C	J1a1a1a1a1a1a1a1a6-ZS11979	Bedouin_HGDP00654_J1		unique	leaf	rs763412957
Y	14407303	12286601	G	A	J1a1a1a2b-B2059	Yemeni18_Hadramout_EGAN00001456602_EGAR00001498851_J1		unique	leaf
Y	14407478	12286776	G	C	J1a1a1a1a1a1c1-B2071	node136		unique	internal	rs767161371
Y	14407913	12287211	G	T	J1a2a2-B2040	Armenian_288_GRC15491777_J1		unique	leaf
Y	14408727	12288025	G	C	J1a1a1a1a1a1a1a1a1e-FGC4402	Qatari_SRR2098236_J1	FGC4416; Y14649	unique	leaf	rs866170235
Y	14411758	12291055	C	T	I1-M253_sub	Finnish_FIN_HG00310_ERR3241793_I1	CTS2662	unique	leaf	rs778144946
Y	14411984	12291281	C	T	J1a1a1a1a1a1a1a1a4b-B2116	Qatari_SRR2098183_J1		unique	leaf	rs867071986
Y	14416991	12296288	G	A	J1a1a1a1a1a1a1a2a1a2-CTS6790	Yemeni36_Taizz_EGAN00001456732_EGAR00001498865_J1		unique	leaf
Y	14417608	12296905	C	T	J1a1a1a3-B2146	Jordanian_757_GRC15491791_J1		unique	leaf
Y	14417971	12297268	C	G	J1b1-ZS32	node172	ZS79	unique	internal	rs779548926
Y	14418040	12297337	C	G	J1a1a1a1a1a1a1d-L829	node85	FGC12821	unique	internal	rs1603181033
Y	14418313	12297588	C	T	J1-M267	node3	CTS2667; YSC0001262	unique	internal	rs367580672
Y	14426092	12305367	A	G	J1a1a1a2a1-B2060	node147		unique	internal
Y	14428729	12308004	G	A	J1a1a1a1a2b-PR6622	Armenian_352_EBC_GS000035126_J1		unique	leaf
Y	14429184	12308459	T	C	J1a1a1a1a1a1a2b1-B879	Ashkenazi_Jew_GS000015788_J1		unique	leaf
Y	14437625	12316898	A	G	J2a11-B438	Abkhazian_EBC_GS000014410_J2a		unique	leaf	rs1603181640
Y	14454377	12333650	G	A	J1a1a1a1a1a1a1a1a1c1-B2151	node40		unique	internal	rs1021237190
Y	14454653	12333926	G	A	I1-M253	Finnish_FIN_HG00310_ERR3241793_I1	CTS2738; Z2759	unique	leaf	rs113380437
Y	14461729	12341002	G	A	J2b-M12	Greek_EGAR00001333808_J2b	PF7297; Z529	unique	leaf	rs533074195
Y	14463913	12343186	A	G	J1a1a1a1a1a1a1a1a5e1-FGC18831	Qatari_SRR2098212_J1	FGC18831	unique	leaf	rs865904219
Y	14466974	12346247	G	A	J1b2b-B2038	Balochi_HGDP00074_J1	YP667	unique	leaf
Y	14467131	12346400	A	G	J1a1a1a1a3-B2147	Armenian_308_GRC15491778_J1		unique	leaf
Y	14470806	12350075	T	C	J1a1b1a2b-B2047	Assyrian_2_GRC15491782_J1		unique	leaf
Y	14472067	12351336	A	G	J1a1a1a1a1a1a1c2a2-B2095	Balochi_HGDP00057_J1		unique	leaf
Y	14475234	12354503	G	C	J1b2-F2306	node173		unique	internal
Y	14475778	12355047	C	A	J1a1a1a1a2a2-B2064	Kuwaiti_221_GRC15491790_J1		unique	leaf
Y	14476551	12355820	T	A	J-M304	node175	CTS2769; PF4538	unique	internal	rs375928568
Y	14478353	12357622	G	A	J1b-F4306	node171	FGC20310; Y6311; ZS3539	unique	internal	rs763556016
Y	14479299	12358568	C	A	J1a1b1a1a1-B2145	Chechen_1_ch113_ERR1025599_J1		unique	leaf	rs1603183591
Y	14482412	12361681	G	C	J1a1a1a1a1a2a-Z28226	Sardinian_3_HGDP01076_ERR1395597_J1		unique	leaf	rs993682737
Y	14483948	12363217	T	G	J1a1a1a1a1b1b1-ZS4292	USA_from_Germany_huD2F73D_GS000037502_J1		unique	leaf
Y	14484379	12363648	A	C	I-M170	node175	P38; PF3708	unique	internal	rs113822196
Y	14484394	12363663	C	T	I1-M253	Finnish_FIN_HG00310_ERR3241793_I1	P40	unique	leaf	rs113686221
Y	14486438	12365707	G	A	J1a1a1a1a2b-PR6622	Armenian_352_EBC_GS000035126_J1		unique	leaf
Y	14486667	12365936	T	C	J1a1a1-P58	node7	P58; Page8; PF4698; PAGES00008	unique	internal	rs34043621
Y	14487834	12367103	G	A	J1a2a1b-Y29685	Azerbaijani_EBC_GS000013741_J1		unique	leaf	rs1304347022
Y	14488322	12367591	G	A	J1a1a2-ZS4393	node155	FGC60330; Y27555	unique	internal
Y	14489410	12368679	G	A	J1b2-F2306	node173	FGC20341; ZS3540	unique	internal
Y	14489761	12369030	G	A	J1a1a1a1a1a1a1a1a6a-ZS2066	node75	FGC39458	unique	internal
Y	14490242	12369511	T	C	J1a1b1a3-F1369	Kumyk_EBC_GS000014368_J1		unique	leaf
Y	14491630	12379827	A	G	J1a1a1a1a1a1c1-B2071	node136		unique	internal	rs778401779
Y	14492373	12380570	C	T	J1b2a-B2037	Armenian_164_GRC15491773_J1		unique	leaf	rs1603184689
Y	14494174	12382371	A	T	J1a1a1a1a2b-PR6622	Armenian_352_EBC_GS000035126_J1		unique	leaf	rs1221636059
Y	14494843	12383040	G	A	J1a1a1a1a1a1a1a2b2-PR142	Yemenite_Jew_ISR41_EBC_GS000016973_J1		unique	leaf
Y	14494987	12383184	C	T	J1a1a1b2b-ZS8624	Kuwaiti_30_GRC15491789_J1		unique	leaf
Y	14496753	12384958	G	A	I1-M253	Finnish_FIN_HG00310_ERR3241793_I1	P30	unique	leaf	rs112707890
Y	14496931	12385136	G	A	J1a1a1a1a1a1a1a1a1a1a3a-PR1464	Qatari_SRR2098210_J1	PR1464	unique	leaf	rs866996893
Y	14497364	12385569	C	T	J1a1a1a1a1a1a1a1a6a1-B2106	node76	B2106	unique	internal	rs912392314
Y	14499350	12387555	G	A	J1a1a1a1a1a1a1a1a1d-B2124	Yemeni27_Ibb_EGAN00001456637_EGAR00001498840_J1		unique	leaf
Y	14503378	12391583	C	T	J1a1a1a1a1a1a3a-ZS4655	node133	FGC4757; Y10739	unique	internal	rs866184009
Y	14507476	12395681	T	C	J2a11-B438	Abkhazian_EBC_GS000014410_J2a		unique	leaf	rs1603185015
Y	14509214	12397419	T	C	J1a1a1a1a1a1a3a-ZS4655	node133	FGC4758; Y10740	unique	internal	rs868570515
Y	14509355	12397560	G	T	J1a2a1-PH7	node169	PH1284	unique	internal	rs776881288
Y	14513355	12401560	T	C	J1a1a1a2-ZS1280	node145		unique	internal
Y	14516593	12404794	G	A	J1a1a1a1a1a1b1-B382	Armenian_220_EBC_GS000035124_J1		unique	leaf	rs1323450918
Y	14516794	12404995	T	A	J1a1a1a1a1a1a1a1a4b-B2116	Qatari_SRR2098183_J1		unique	leaf	rs867989269
Y	14518173	12406374	G	C	J1a1a1a1a1a1a1e1a-Z18206	node89	FGC17145; Z18206	unique	internal	rs865893322
Y	14518185	12406386	G	C	J2a11-B438	Abkhazian_EBC_GS000014410_J2a		unique	leaf	rs1556135954
Y	14519678	12407879	C	T	I3-L596	Georgian_GS000035150_I3	PF3902	unique	leaf	rs748341617
Y	14519692	12407893	C	T	J1a1a1a1b-B2062	SaudiArabian_847_GRC15491785_J1		unique	leaf
Y	14520177	12408378	C	T	J1a1a1a1a1b2a-B2065	Jordanian_1069_GRC15491792_J1		unique	leaf
Y	14521635	12409836	T	G	J2b-M12	Greek_EGAR00001333808_J2b	PF7309; Z530	unique	leaf	rs375193793
Y	14527846	12416047	G	T	J1a1a1a1a1a1a1a1a3a-B591	node72		unique	internal
Y	14543897	12432098	C	A	J1a1a1a1a1a1a1e1b2-B873	Afghani_Jew_Cohen_GRC15560131_J1		unique	leaf
Y	14551742	12439943	T	C	J1a1b1b-B233	Tabasaran_EBC_GS000014421_J1		unique	leaf	rs1401574300
Y	14553394	12441595	C	T	J1a1a1a1a1a1c-B2070	node135	B2070	unique	internal	rs754134444
Y	14562144	12450345	G	A	J1a1a1a1a1a1a1e1a1a1a1a1-B2140	node98	B2140	unique	internal
Y	14563608	12451808	C	A	J1a1b1a1b-B2049	Colombian_CLM_HG01494_ERR3241912_J1		unique	leaf
Y	14571626	12459826	C	T	J1a1a1a1a1a1a1c1a-ZS5746	node112	FGC30542; ZS5746	unique	internal	rs766104708
Y	14572154	12460354	G	A	J1a1a1a1a1b2a-B2065	Jordanian_1069_GRC15491792_J1		unique	leaf
Y	14572361	12460561	T	C	J1a1b2a1-CTS11839	USA_PGP_GS000009929_J1		unique	leaf
Y	14576075	12464275	C	T	J1a1a1a1a1a1b1-B382	Armenian_220_EBC_GS000035124_J1		unique	leaf
Y	14578002	12466202	C	A	J1a1b2b-B225	Sindhi_HGDP00197_J1		unique	leaf
Y	14578637	12466837	C	A	J1a1a1b2a-B2056	Yemeni16_Amran_EGAN00001456579_EGAR00001498847_J1		unique	leaf
Y	14584346	12472546	C	G	J1a1a2-ZS4393	node155	ZS4404	unique	internal
Y	14585919	12474119	C	T	J1a1a1a1a1a1a2c-B881	node130		unique	internal	rs764530692
Y	14593486	12481686	G	A	J1a1a1a1a1a1a1e2a1-B2078	node107		unique	internal
Y	14594382	12482582	G	A	J1a1a1a1a1-L862	node13	CTS2966; PF4699; Z1860	unique	internal	rs369934259
Y	14596460	12484660	C	T	I1-M253	Finnish_FIN_HG00310_ERR3241793_I1	CTS2970; Z2760	unique	leaf	rs111560087
Y	14600450	12488650	A	G	J1a1a1a1a1a1a1a1a1c1a2-B2128	Bedouin_HGDP00644_J1		unique	leaf
Y	14603129	12491331	A	G	J1a1a1a1a1a1b2-B383	Albanian_EBC_GS000035434_J1		unique	leaf
Y	14609499	12497701	T	C	J1a1a1a1a1a1a1a1a4a-B2115	Yemeni35_Maarib_EGAN00001456690_EGAR00001498864_J1		unique	leaf
Y	14610122	12498324	T	A	J1a1a1a1a1a1a1e2b1-CTS1746	Tuscan_TSI_NA20543_ERR3239823_J1	ZS1644	unique	leaf	rs764077447
Y	14610389	12498591	T	G	J1a2a1-PH7	node169	Y30286	unique	internal
Y	14614478	12502676	G	A	J1a1a1a3-B2146	Jordanian_757_GRC15491791_J1		unique	leaf
Y	14618714	12506912	T	C	I1-M253	Finnish_FIN_HG00310_ERR3241793_I1	CTS3029	unique	leaf	rs775119577
Y	14626496	12514564	G	A	J1a1b1a1b-B2049	Colombian_CLM_HG01494_ERR3241912_J1		unique	leaf
Y	14627415	12515483	A	C	J1a1b1a2c-B2048	Iraqi01_IRQ01_10BA65_J1	M7180	unique	leaf	rs552507653
Y	14628068	12516136	T	C	J2a-M410	Abkhazian_EBC_GS000014410_J2a	F1810; PF4962	unique	leaf	rs371356712
Y	14628879	12516947	T	C	J1a1a1b1-L817	node152	S4940	unique	internal	rs765683961
Y	14638554	12526623	C	A	J1a1a1a1a1a1a2b-B878	node128		unique	internal
Y	14640715	12528784	A	G	I1-M253	Finnish_FIN_HG00310_ERR3241793_I1	L80	unique	leaf	rs35960273
Y	14642199	12530268	C	T	J1a-PF4644	node4	CTS3068; PF4700; YSC0001264; Z2213	unique	internal	rs376870691
Y	14646409	12534473	C	T	I-M170	node175	CTS3076; PF3712	unique	internal	rs111316281
Y	14647204	12535269	G	A	J1a1b1a1b-B2049	Colombian_CLM_HG01494_ERR3241912_J1	CTS3078	unique	leaf	rs755488855
Y	14650215	12538280	G	T	J1a1a1a3-B2146	Jordanian_757_GRC15491791_J1		unique	leaf
Y	14651560	12539625	T	C	J1b2b-B2038	Balochi_HGDP00074_J1		unique	leaf	rs977938081
Y	14652443	12540508	G	A	J1a1a1a1a1a1b1-B382	Armenian_220_EBC_GS000035124_J1		unique	leaf	rs998925620
Y	14654806	12542871	C	T	J1a2a-PH351	node168	B2155	unique	internal	rs773468753
Y	14654928	12542993	C	T	J1a1a1a1a1a1a1c2b-B2094	Qatari_SRR2098265_J1		unique	leaf	rs868609247
Y	14658241	12546306	C	G	J2a11-B438	Abkhazian_EBC_GS000014410_J2a	CTS3089	unique	leaf	rs375001366
Y	14659557	12547622	G	A	J1a1a1a1a1a1a1a1a3a2-B942	Ashkenazi_Jew_GS000010845_J1		unique	leaf
Y	14660085	12548150	C	G	J1a1a1a2a2-B2061	Yemeni25_Hadramout_EGAN00001456629_EGAR00001498855_J1		unique	leaf
Y	14665080	12553146	G	A	J1a1a-Z2359	node6	AM01308; CTS3101	unique	internal	rs369731561
Y	14667583	12555649	T	C	J1a1a1a1a1a1a1a1a1b-FGC10401	node44		unique	internal
Y	14696273	12584339	C	A	J1a1a1a1a1a1a1a1a1f-B2125	Palestinian_HGDP00678_J1		unique	leaf
Y	14697960	12586026	C	A	J1a1a1a1a1a2b-B380	Armenian_230_EBC_GS000035125_J1		unique	leaf	rs1236094800
Y	14699320	12587386	A	T	J1a1a1a1a1a1a1a1a5a-AD0000004	node66	AD0000004; FGC1713; Y9272	unique	internal	rs762042293
Y	14705158	12593224	T	G	J1-M267	node3	F1825; PF4701	unique	internal	rs371071506
Y	14705596	12593662	C	T	J1a2b-B2039	Punjabi_PJL_HG03767_ERR3243044_J1		unique	leaf	rs748749830
Y	14705645	12593711	G	A	J-M304	node175	F1826	unique	internal	rs374482266
Y	14706006	12594072	T	A	J1a1a1a1a1a1a1a1a6a2-B2107	Yemeni19_Hadramout_EGAN00001456613_EGAR00001498852_J1		unique	leaf
Y	14710271	12598338	G	T	J1a1a2-ZS4393	node155	ZS4405	unique	internal	rs964327971
Y	14710909	12598976	G	T	J1a2a1-PH7	node169	Y30280	unique	internal
Y	14732916	12620984	G	T	J1-M267	node3	CTS3210; PF4702	unique	internal	rs373529171
Y	14733745	12621813	C	G	J1a1a1a1a1b1a1-B2067	Turkish_Jew_Cohen_GRC15560184_J1		unique	leaf
Y	14748171	12636240	C	T	I3-L596	Georgian_GS000035150_I3		unique	leaf
Y	14748477	12636546	C	T	J2a11-B438	Abkhazian_EBC_GS000014410_J2a		unique	leaf	rs1603193242
Y	14752434	12640503	C	A	J1a1a-Z2359	node6	AM01309; PF4809; YSC0000171	unique	internal	rs370724536
Y	14753448	12641517	C	G	J1a1b2a1-CTS11839	USA_PGP_GS000009929_J1		unique	leaf
Y	14761854	12649923	C	A	J1a1a1a1a1a1a1e2a2-B2079	Qatari_SRR2098233_J1		unique	leaf	rs866008004
Y	14762201	12650270	G	A	J1a2-PH77	node167	PH1443	unique	internal	rs780831638
Y	14763673	12651742	G	A	J1a1a1a1a1a1a1a1a1d-B2124	Yemeni27_Ibb_EGAN00001456637_EGAR00001498840_J1		unique	leaf
Y	14767141	12655210	T	G	J1a1a1a1a1a1a1c2b-B2094	Qatari_SRR2098265_J1		unique	leaf	rs868058285
Y	14769437	12657506	G	A	I1-M253	Finnish_FIN_HG00310_ERR3241793_I1	YSC0000259; Z2761	unique	leaf	rs112462173
Y	14770535	12658604	A	C	J1a1a1a1a1a1a1e2b2-ZS1661	Greek_EGAR00001333758_J1		unique	leaf
Y	14772480	12660549	T	C	J1a1a1a1a1a1a1a2b2-PR142	Yemenite_Jew_ISR41_EBC_GS000016973_J1		unique	leaf
Y	14775764	12663833	G	A	J1a1a1a1b-B2062	SaudiArabian_847_GRC15491785_J1		unique	leaf
Y	14776442	12664511	C	T	J1a1a1a1a1a1a1a1a5-Y5326	node56	AD0000002; FGC1714; Y5326	unique	internal	rs745474179
Y	14779839	12667909	A	G	J1b-F4306	node171	FGC20299; Y6324; ZS3542	unique	internal	rs752200618
Y	14781854	12669924	A	G	J1a1a1a1a1a1a2c1-B882	Moroccan_Jew_Cohen_GRC15560169_J1		unique	leaf
Y	14781896	12669966	A	T	J1a-PF4644	node4	CTS3267; PF4703; YSC0001266	unique	internal	rs376038403
Y	14782128	12670198	T	A	I1-M253	Finnish_FIN_HG00310_ERR3241793_I1	CTS3268; Z2762	unique	leaf	rs111724761
Y	14787576	12675646	G	C	J1a1a1a1a1a1a1a1a1b1-B2130	Muslim_Arab_Israel_EBC_GS000016213_J1		unique	leaf
Y	14789833	12677904	T	C	J1a1a1a1a1a1a1a1a5b-B2109	node70		unique	internal	rs1603194413
Y	14803315	12691386	C	T	J1a1a1a1b-B2062	SaudiArabian_847_GRC15491785_J1	ZS7449	unique	leaf
Y	14808433	12696504	C	G	J1b-F4306	node171	FGC20311; Y6312; ZS3543	unique	internal	rs754112193
Y	14808849	12696920	A	C	J1a1a1a1a1a1a2f-ZS237	Peruvian_PEL_HG01571_ERR3241986_J1		unique	leaf	rs779402880
Y	14810672	12698743	G	A	I2'3-M438	Georgian_GS000035150_I3	CTS3296; PF3714; Z2648	unique	leaf	rs753681250
Y	14810768	12698839	C	A	J1-M267	node3	PF4704; YSC0000172	unique	internal	rs371907201
Y	14812528	12700599	A	C	J1a1a1a1a1a1a1a2a1a1-B2102	Yemeni38_Taizz_EGAN00001456743_EGAR00001498867_J1		unique	leaf
Y	14816722	12704793	G	T	J1a1a1a1a1a1a3b-B2073	Yemeni30_Dhamar_EGAN00001456668_EGAR00001498860_J1		unique	leaf
Y	14826814	12714881	A	G	J1a1b1a2-B2044	node162		unique	internal
Y	14832337	12720404	C	G	J1a1a1a1a2b-PR6622	Armenian_352_EBC_GS000035126_J1		unique	leaf
Y	14840234	12728301	G	C	J1a1a1a1a1a2a-Z28226	Sardinian_3_HGDP01076_ERR1395597_J1	Z28225	unique	leaf	rs1603196465
Y	14844516	12732582	T	A	J1a1a1a1a1a1a1a1a5h1-B2111	Lebanese_EGAN00001455365_J1		unique	leaf
Y	14845110	12733176	C	T	J2a11-B438	Abkhazian_EBC_GS000014410_J2a		unique	leaf	rs1603196702
Y	14846801	12734867	C	T	J1a1a1a1a1a1a1e2b2-ZS1661	Greek_EGAR00001333758_J1	Z28285	unique	leaf
Y	14846948	12735014	G	A	J1a1a1a1a1a1a1b-ZS185	Iberian_IBS_HG01686_ERR3241977_J1		unique	leaf	rs756436103
Y	14847792	12735858	A	C	I-M170	node175	M170; PF3715	unique	internal	rs2032597
Y	14850465	12738531	G	T	J1a1a1a1a1a1a1c1a2-B2096	Turkish_SRR846983_J1	P89	unique	leaf	rs370317248
Y	14850935	12739001	C	G	J-M304	node175	L134; PF4539	unique	internal	rs376372518
Y	14853061	12741127	C	T	J1a2b-B2039	Punjabi_PJL_HG03767_ERR3243044_J1		unique	leaf
Y	14854588	12742654	G	T	J1a1a1a1a1b1a1-B2067	Turkish_Jew_Cohen_GRC15560184_J1		unique	leaf
Y	14858425	12746491	T	A	J2a11'12-Z6046	Abkhazian_EBC_GS000014410_J2a		unique	leaf	rs1052250359
Y	14869180	12757250	G	A	J1a1b1a1b-B2049	Colombian_CLM_HG01494_ERR3241912_J1	CTS3367	unique	leaf	rs369774788
Y	14871704	12759774	A	T	J1a1a1a1a1a1a1e2a1a2-B2083	Brahui_HGDP00043_J1		unique	leaf
Y	14882381	12770447	C	T	J1a1a1a1a1a1a1a2c-B2100	Greek_EGAR00001333805_J1		unique	leaf
Y	14884646	12772712	C	T	I-M170	node175	CTS3383; PF3716	unique	internal	rs113809426
Y	14884659	12772725	A	C	I-M170	node175	CTS3384; PF3717	unique	internal	rs112760687
Y	14887237	12775303	A	T	J1a1b1a1a1-B2145	Chechen_1_ch113_ERR1025599_J1	Y30102	unique	leaf	rs1603199322
Y	14889442	12777508	A	G	J1a1a1a1a1a1a1a1b-B2103	Yemeni21_Saada_EGAN00001456615_EGAR00001498836_J1		unique	leaf
Y	14890327	12778393	G	A	J1a1a1b2a-B2056	Yemeni16_Amran_EGAN00001456579_EGAR00001498847_J1		unique	leaf
Y	14890767	12778833	G	A	J1a1a1a1a1a1a2f-ZS237	Peruvian_PEL_HG01571_ERR3241986_J1		unique	leaf
Y	14891435	12779501	A	G	J1a1a1a1a1a1a1a3-B2099	Yemeni34_Dhamar_EGAN00001456684_EGAR00001498863_J1		unique	leaf
Y	14895744	12783810	A	G	J1-M267	node3	CTS3401; PF4705; YSC0001267	unique	internal	rs372856441
Y	14896471	12784537	A	C	J1a1a1a1a1a1a1a1a4b-B2116	Qatari_SRR2098183_J1		unique	leaf	rs868172351
Y	14897642	12785708	G	A	J1a1a1a1a1b1a1-B2067	Turkish_Jew_Cohen_GRC15560184_J1		unique	leaf
Y	14897758	12785824	C	T	J2b-M12	Greek_EGAR00001333808_J2b	Z532	unique	leaf	rs377218980
Y	14898383	12786449	G	A	I1-M253	Finnish_FIN_HG00310_ERR3241793_I1	Page123; PAGES00123; Z2763	unique	leaf	rs72625379
Y	14900237	12788304	T	C	J1a1a1a1a1a1a1a2b-B237	node84		unique	internal
Y	14900615	12788682	T	A	I3-L596	Georgian_GS000035150_I3	Y16681	unique	leaf
Y	14900729	12788796	C	A	J1a1a1a1a1a1a1c3-ZS1409	Qatari_SRR2098241_J1		unique	leaf	rs866265069
Y	14901357	12789424	G	C	J1a1a1a1a1a1a1e1a1a1a1a-B2090	node97		unique	internal
Y	14903884	12791951	T	A	J1a1a1a1a2a1-B2063	USA_white_hu632082_GS000039013_J1		unique	leaf
Y	14904039	12792106	C	T	J1a1a1a1a1a1a1c3-ZS1409	Qatari_SRR2098241_J1		unique	leaf	rs868680027
Y	14911624	12799691	G	A	J1a1a1a1a1b1b1-ZS4292	USA_from_Germany_huD2F73D_GS000037502_J1	ZS4311	unique	leaf	rs977953100
Y	14913849	12801916	G	C	J1a1a1a1a1b1b-ZS4312	node141	ZS4312	unique	internal	rs1033254187
Y	14918529	12806596	C	T	J1a1a1a1a1a1a1b-ZS185	Iberian_IBS_HG01686_ERR3241977_J1		unique	leaf	rs780031643
Y	14926028	12814093	T	C	J1a1a1a1a1a2b-B380	Armenian_230_EBC_GS000035125_J1		unique	leaf
Y	14927835	12815900	C	T	J1a1a1a1a1a1a1a1a1a1a2-B2134	Qatari_SRR2098185_J1	B2134	unique	leaf	rs867202000
Y	14930715	12818780	T	C	J1a1b1a4-B2045	Bedouin_HGDP00645_J1		unique	leaf
Y	14934147	12822212	G	T	J1a1a1a1a1a1a1a1a1c1b-B2127	Jordanian_2_603_ERR1347659_J1		unique	leaf	rs1603202416
Y	14936373	12824438	A	T	J1a1a1a1a2b-PR6622	Armenian_352_EBC_GS000035126_J1		unique	leaf
Y	14937381	12825446	C	A	J1a1a1a1a1a1a1e1b2-B873	Afghani_Jew_Cohen_GRC15560131_J1		unique	leaf	rs979532636
Y	14937880	12825955	A	C	J1-M267	node3	L255; PF4706; M433	unique	internal	rs760613324
Y	14938272	12826347	C	A	J1a1b1a4-B2045	Bedouin_HGDP00645_J1		unique	leaf
Y	14939276	12827350	G	A	J1a1a1a2a1-B2060	node147		unique	internal
Y	14940883	12828957	A	G	J1a1a1a1a1a1a1e2b1-CTS1746	Tuscan_TSI_NA20543_ERR3239823_J1		unique	leaf	rs762574531
Y	14946813	12834887	A	G	J2a11-B438	Abkhazian_EBC_GS000014410_J2a		unique	leaf	rs1167616802
Y	14947136	12835210	C	A	J1a1a1a1a1a1a1a1a2a1a-ZS4227	Yemeni_noinfo_EGAN00001456590_EGAR00001498849_J1		unique	leaf
Y	14949704	12837778	T	G	I3-L596	Georgian_GS000035150_I3		unique	leaf	rs1051064986
Y	14950645	12838719	A	T	J1a1b1b-B233	Tabasaran_EBC_GS000014421_J1		unique	leaf
Y	14951016	12839090	A	G	J1b-F4306	node171	Y6313; ZS81	unique	internal	rs780567997
Y	14955656	12843731	C	A	I1-M253	Finnish_FIN_HG00310_ERR3241793_I1	CTS3474; V2712; Z2764	unique	leaf	rs748047010
Y	14957750	12845825	G	A	J1a1a1b2b-ZS8624	Kuwaiti_30_GRC15491789_J1		unique	leaf	rs1011187114
Y	14958876	12846951	A	G	J1a1a1b2a-B2056	Yemeni16_Amran_EGAN00001456579_EGAR00001498847_J1		unique	leaf	rs1194334461
Y	14968881	12856956	T	C	J1a1a1a1a1a1a1a1a5h2-FGC40451	Kuwaiti_KWB1_SRR1274986_J1		unique	leaf	rs753358461
Y	14969045	12857120	T	G	J1a1a1b1-B2053	node150		unique	internal
Y	14969634	12857709	T	G	J2-M172	node174	M172; Page28; PF4908; PAGES00028	unique	internal	rs2032604
Y	14970593	12858668	G	C	J1-M267	node3	CTS3492; PF4707	unique	internal	rs375420427
Y	14972595	12860670	T	G	J1a1a1a1a1a1b2-B383	Albanian_EBC_GS000035434_J1		unique	leaf
Y	14973991	12862066	G	T	J1a1a1a1a1a1a1c2b-B2094	Qatari_SRR2098265_J1		unique	leaf	rs866586303
Y	14974227	12862302	T	G	J1a1a1a1a1a1a2e-B2076	Iraqi_Jew_2_4291_ERR1395620_J1		unique	leaf	rs1603204796
Y	14974233	12862308	C	A	J1a2a-PH351	node168	PH1549	unique	internal	rs773638543
Y	14974451	12862526	C	T	I-M170	node175	L1197; PF3718; V2731; YSC0000260	unique	internal	rs113899240
Y	14974805	12862880	G	A	J1a1b1a1a1-B2145	Chechen_1_ch113_ERR1025599_J1	CTS3496	unique	leaf	rs759314937
Y	14980008	12868084	C	A	J1a1b1a3-F1369	Kumyk_EBC_GS000014368_J1		unique	leaf
Y	14980067	12868143	A	G	J1a1a1b1-L817	node152	S4932	unique	internal	rs767685921
Y	14980730	12868806	C	A	J1a1b1a1a2-F858	Avar_EBC_GS000014405_J1	ZS8689	unique	leaf
Y	14981302	12869378	A	G	I1-M253	Finnish_FIN_HG00310_ERR3241793_I1	CTS3506; Z2765	unique	leaf	rs112438970
Y	14984858	12872926	G	A	J1a1a1a1a1a1a1a1a5b-B2109	node70		unique	internal	rs781152151
Y	14986989	12875055	T	G	I-M170	node175	CTS3517; PF3719; V2740	unique	internal	rs113210999
Y	14987541	12875607	C	T	J1a1a1a1a1a1c1a-Z44805	Peruvian_PEL_HG02253_ERR3242817_J1		unique	leaf	rs765718856
Y	14989935	12878020	A	G	J1a1a1a1a1a1a1e2a2-B2079	Qatari_SRR2098233_J1		unique	leaf	rs868676595
Y	14992109	12880194	C	T	J1a1a1a1a1b2a-B2065	Jordanian_1069_GRC15491792_J1		unique	leaf
Y	14993327	12881412	C	G	I2'3-M438	Georgian_GS000035150_I3	CTS3529; PF3720; Z2649	unique	leaf	rs774983247
Y	14993847	12881932	T	A	J1a1a1a1a1a2b-B380	Armenian_230_EBC_GS000035125_J1		unique	leaf	rs752361966
Y	14993848	12881933	T	A	J1a1a1a1a1a1a1a1a3b-L859	Malay_SS6002754_J1		unique	leaf	rs369748780
Y	14994902	12882987	T	A	J1a1a1a1a1a1a1a2a1a2-CTS6790	Yemeni36_Taizz_EGAN00001456732_EGAR00001498865_J1		unique	leaf
Y	14996200	12884285	T	G	J1a1b1b-B233	Tabasaran_EBC_GS000014421_J1		unique	leaf
Y	15000452	12888537	G	A	J-M304	node175	CTS3543; PF4540; YSC0001268	unique	internal	rs373283770
Y	15002265	12890350	A	C	J1a1a1a1a1a1a1a1a1a-ZS4207	node32	ZS4207	unique	internal	rs866801341
Y	15002371	12890456	C	T	J1b2-F2306	node173		unique	internal
Y	15002536	12890621	G	T	J1a1a1a1a1a1a2b-B878	node128		unique	internal
Y	15002759	12890844	C	A	J1a1a1a1a3-B2147	Armenian_308_GRC15491778_J1		unique	leaf
Y	15005032	12893117	C	G	J1a1b-Z18375	node156	FGC14025; Y3490; Z18390	unique	internal	rs962149046
Y	15007239	12895324	C	T	J1a1b2a1-CTS11839	USA_PGP_GS000009929_J1		unique	leaf
Y	15008154	12896239	G	A	J1a1a-Z2359	node6	AM01310; PF4708; YSC0000173; Z2359	unique	internal	rs370913515
Y	15016287	12904376	T	G	J1a1a1a1a1a1a1d2-B2093	Druze_ISR35_EBC_GS000016136_J1		unique	leaf	rs1371007120
Y	15018459	12906548	G	A	J2b2'3-M241	Greek_EGAR00001333808_J2b	M241	unique	leaf	rs8179022
Y	15020309	12908398	A	C	J2a11'12-Z6046	Abkhazian_EBC_GS000014410_J2a		unique	leaf	rs910016591
Y	15022707	12910796	C	T	I1-M253	Finnish_FIN_HG00310_ERR3241793_I1	M253	unique	leaf	rs9341296
Y	15023364	12911452	T	C	I-M170	node175	M258; PF3721	unique	internal	rs9341301
Y	15029012	12917100	C	G	I3-L596	Georgian_GS000035150_I3	Z26379	unique	leaf	rs376066882
Y	15030887	12918975	T	A	J2a11-B438	Abkhazian_EBC_GS000014410_J2a		unique	leaf	rs1603207965
Y	15034046	12922134	G	A	J1a1b-Z18375	node156	CTS3569; YSC0001269	unique	internal	rs979195773
Y	15035202	12923290	A	G	J1-M267	node3		unique	internal	rs369722406
Y	15039308	12927398	G	A	J1b2b-B2038	Balochi_HGDP00074_J1		unique	leaf
Y	15041385	12929475	G	T	J1a1a1a1a1a1a1a2a1a1-B2102	Yemeni38_Taizz_EGAN00001456743_EGAR00001498867_J1		unique	leaf
Y	15041746	12929836	G	C	J1a1a1b1-B2053	node150		unique	internal
Y	15048471	12936562	T	C	J1a1a1a1a1a1a1c1a1-CTS130	node113		unique	internal
Y	15049379	12937470	T	G	J1a1a1b2-ZS5392	node149	Y28929	unique	internal
Y	15050472	12938563	G	A	J1a1a2-ZS4393	node155	ZS4406	unique	internal	rs899520603
Y	15054842	12942933	G	T	J1a1a1a1a1a1a3a-ZS4655	node133	FGC4759; Y10741	unique	internal	rs865884504
Y	15055504	12943596	G	T	J1a1a1a1a1a1a3a-ZS4655	node133	FGC4760; Y12345	unique	internal	rs868460331
Y	15057931	12946023	A	G	J1a1a1a1a1a1a1a2a1c-B2101	Yemeni29_Saada_EGAN00001456660_EGAR00001498842_J1		unique	leaf
Y	15058320	12946412	A	G	J1a1b1a2a-B2046	USA_from_Turkey_huC39FB3_GS000038918_J1		unique	leaf
Y	15062075	12950167	C	T	J1a1a1a1a1a1a1e2a1-B2078	node107		unique	internal	rs978902103
Y	15062657	12950749	G	C	J1a1a1a1a1a1a1c2a1-B2063	Yemeni37_Taizz_EGAN00001456737_EGAR00001498866_J1		unique	leaf
Y	15064816	12952908	A	C	J1a1a1a1a1a1a1a1a6-ZS11979	Bedouin_HGDP00654_J1	ZS11983	unique	leaf
Y	15074216	12962306	C	A	J1a1a1a1a1a1a1a1a5e2-Z20773	Qatari_SRR2098199_J1		unique	leaf	rs868429327
Y	15079730	12967820	T	C	I3-L596	Georgian_GS000035150_I3		unique	leaf	rs989623237
Y	15085077	12973167	C	A	J1a1a1a1a1a1a1a1a5f-FGC4441	Qatari_SRR2098230_J1		unique	leaf	rs867844174
Y	15086779	12974869	C	T	J1a1a1b1a1-B2057	Finnish_FIN_HG00181_ERR3240168_J1		unique	leaf	rs774745475
Y	15088225	12976315	G	A	J1a1a1a1a1a1a1a2a2-PR6544	Yemeni13_Ibb_EGAN00001456560_EGAR00001498826_J1		unique	leaf
Y	15089989	12978078	T	C	I-M170	node175	CTS3641; PF3722	unique	internal	rs112662488
Y	15093231	12981319	C	G	J2a11'12-Z6046	Abkhazian_EBC_GS000014410_J2a	Z6047	unique	leaf	rs763684634
Y	15104528	12992616	C	A	J1a1b-Z18375	node156	CTS3683; YSC0001271	unique	internal	rs750494419
Y	15105331	12993419	A	G	J1a1a1a1a1a1a2-B877	node118	FGC13868; Y3087; Z18261	unique	internal	rs936027136
Y	15108811	12996898	G	A	J1a1a1a1a1a1a1a1a1e-FGC4402	Qatari_SRR2098236_J1		unique	leaf	rs868563523
Y	15109954	12998041	A	C	J1a2a-PH351	node168	Y30284	unique	internal	rs112449403
Y	15114528	13002615	A	G	J1a1a1a1a1a1a1a1a6-ZS11979	Bedouin_HGDP00654_J1	ZS11984	unique	leaf
Y	15124268	13012355	A	G	J1a1a1a1a1a1a1a1a2b2-B2117	Qatari_SRR2098238_J1		unique	leaf	rs867937729
Y	15125174	13013261	A	C	J1a1a1a1a1a1a1e1b1-ZS4360	ChineseHanBeijing_CHB_NA18524_SAMN00000416_J1		unique	leaf
Y	15125973	13014060	G	A	J1a1a2-ZS4393	node155		unique	internal
Y	15128427	13016514	A	G	J1a1a1a1b-B2062	SaudiArabian_847_GRC15491785_J1		unique	leaf
Y	15129631	13017718	C	T	J1a1a1a1a1a1a1a1a1f-B2125	Palestinian_HGDP00678_J1		unique	leaf
Y	15129632	13017719	G	A	J1a1a1a1a1a1a1d2-B2093	Druze_ISR35_EBC_GS000016136_J1		unique	leaf	rs1013967560
Y	15132951	13021038	C	G	J1a1a1a1a1a1a1e2a1-B2078	node107		unique	internal
Y	15134527	13022614	T	C	J1a1a1a1a1a1a1e2b2-ZS1661	Greek_EGAR00001333758_J1	ZS1674	unique	leaf	rs984520922
Y	15135472	13023559	A	T	J1a1a1a1a1a2b-B380	Armenian_230_EBC_GS000035125_J1		unique	leaf
Y	15140129	13028216	C	T	J1a1a1a1a1a1a2-B877	node118	S16807	unique	internal	rs977413084
Y	15144017	13032104	T	G	J1a2a2-B2040	Armenian_288_GRC15491777_J1		unique	leaf
Y	15144111	13032198	T	C	J1a1a1a1a1a1a1e1a1b-ZS6806	Bedouin_HGDP00611_J1		unique	leaf
Y	15155318	13043405	A	T	J1a1a1a1a1b2-Z18293	node142	FGC20875; Z18294	unique	internal	rs991819354
Y	15156194	13044281	T	G	J1a1a1a1a1a2b-B380	Armenian_230_EBC_GS000035125_J1		unique	leaf
Y	15158740	13046826	A	G	I1-M253	Finnish_FIN_HG00310_ERR3241793_I1	CTS3762; Z2766	unique	leaf	rs113520881
Y	15159064	13047150	C	G	J1a1a1a1a1a1b1-B382	Armenian_220_EBC_GS000035124_J1		unique	leaf
Y	15159315	13047401	G	A	J1a1a1a1a1a1a1a1a1a2-B2132	Yemeni32_Maarib_EGAN00001456675_EGAR00001498861_J1		unique	leaf
Y	15166123	13054209	A	G	J1-M267	node3	CTS3770; PF4709; YSC0001274	unique	internal	rs373375406
Y	15175107	13063193	G	C	I3-L596	Georgian_GS000035150_I3		unique	leaf	rs929277352
Y	15177204	13065290	G	A	J1a1b-Z18375	node156	FGC14006; Y4419; Z18391	unique	internal	rs943172874
Y	15203000	13091086	C	G	J2a-M410	Abkhazian_EBC_GS000014410_J2a	CTS3816; PF4963	unique	leaf	rs376262024
Y	15204381	13092467	T	G	J1a1a1a1a1a1a1a1a1b1-B2130	Muslim_Arab_Israel_EBC_GS000016213_J1		unique	leaf
Y	15206693	13094779	G	T	J1a1a1a1a1a1a1a1a5e1-FGC18831	Qatari_SRR2098212_J1	FGC16654; Y10942	unique	leaf	rs866844439
Y	15206825	13094911	C	A	J1a1a1a1a1a1a1a1a5h2-FGC40451	Kuwaiti_KWB1_SRR1274986_J1		unique	leaf	rs749246977
Y	15207010	13095096	G	A	J1a1a1a2a2-B2061	Yemeni25_Hadramout_EGAN00001456629_EGAR00001498855_J1		unique	leaf
Y	15212179	13100265	C	T	J1a1a1a1a1a1a1a1a2b-ZS4062	node52	ZS9176	unique	internal	rs866234822
Y	15215883	13103969	C	G	I3-L596_sub	Georgian_GS000035150_I3		unique	leaf
Y	15222999	13111085	C	T	J1a1a1a1a2a2-B2064	Kuwaiti_221_GRC15491790_J1		unique	leaf	rs896095664
Y	15223540	13111626	C	T	J1a1a1a1a1a1a1a1a5d-FGC1	node60	AD0000008; FGC1; Y5320	unique	internal	rs973138668
[truncated: 3,252 more rows]

## Sheet: Supplementary Table S3
Supplementary Table S3. Ancient individuals belonging to haplogroup J1-M267. The samples are ordered according to the mean age. The bibliography includes also the studies that we looked and didn't find any haplogroup J1-M267 member.
Sample ID	Population	Current country	Region	Mean age, BP	Age info	J1 branch	Archaeological Horizon	Archaeological Culture/Civilization/Period	Site's name	Latitude	Longitude	Colors on the map figure	Y SNP info in the original publication	Sequence/Genotype	Source	Other Info	Family relationship from the original publication	1 - non-P58/2 - P58/3 - no info about J1a1a1-P58 variants
SATP.SG	Caucasus hunter-gatherer	Georgia	Caucasus	13035	11430-11180 calBCE	J1b-F4306	Palaeolithic	Epigravettian	Satsurblia cave	42.3772	42.6009	blue	J1:L255:14937880A->C; J1:L321:7171834G->T; J:CTS852:7048870G->A; J:CTS1068:7180976G->A; J:CTS1250:7296343G->T; J:CTS3872:15237163G->A; J:CTS3936:15277466G->A; J:CTS4937:15913787A->C; J:CTS5280:16180103A->G; J:CTS5545.1:16352755C->T; J:CTS5934:16562707C->T; J:CTS6958:17210893G->A; J:CTS7028:17246058T->C; J:CTS7738:17637446T->C; J:CTS7832:17693210A->G; J:CTS8938:18567169T->G; J:CTS8974:18588650A->G…	Shotgun	Jones et al., 2015		no other haplogroup J1 individual	1
I0211, UzOO40	Karelian hunter-gatherer	Russia, Karelia	Europe, eastern	8280	5500-5000 BC	J1-M267	Mesolithic	Eastern hunter-gatherer	Yuzhnyy Oleni Ostrov	61.65	35.65	cyan	J:CTS5934:16562707C->T; J:CTS7028:17246058T->C; J:CTS11291:23058442G->T; J:F2114:16262942G->A; J:FGC1599:21923739A->T; J:PF4521:9815201T->C; J:YSC0000228:22172960G->T	1240K.capture	Mathieson et al., 2015		no other haplogroup J1 individual	1
KRD003	Levant, Chalcolithic	Turkey	Levant	7664	5706-5622 cal BCE	J1a1a-Z2359(xJ1a1a1-P58, xJ1a1a2-ZS4393)	The Copper Age	The Early Copper Age	Tell Kurdu	36.3294	36.4443	darkorchid3	AM01306/CTS1797/PF4689/Z2356	1240K.capture	Skourtanioti et al., 2020	TK_22_2	no relatives detected among the haplogroup J1 individuals	1
ART018	Anatolia, Chalcolithic	Turkey	Anatolia	5306	3491-3122 cal BCE	J1a1b-Z18375	The Copper Age	The Late Copper Age	Arslantepe	38.3819	38.3611	navyblue	Z1842	1240K.capture	Skourtanioti et al., 2020	S216 Cr9	no relatives detected among the haplogroup J1 individuals	1
MK5008.B0101, BZNK-066/3	Caucasus, Bronze Age	Russia	Caucasus, northcentral	5185	3364-3107 calBCE	J1-M267	The Bronze Age	Late Maykop Culture	Marinskaya 5	43.9054	43.5219	cornflowerblue	J1	1240K.capture	Wang et al., 2019		no relatives detected among the haplogroup J1 individuals	3
I12481	Turkmenistan, Eeolithic/Chalcolithic	Turkmenistan	Central Asia	5100	no 14C date	J1a1a-Z2359(xJ1a1a1-P58, xJ1a1a2-ZS4393)	The Copper Age/Eneolithic	The Copper Age/Eneolithic	Geoksyur	37.1907	61.0343	darkcyan	J1	1240K.capture	Narasimhan et al., 2019	MOS312, IE-10-52	no relatives detected among the haplogroup J1 individuals	1
I8504	Turkmenistan, Eeolithic/Chalcolithic	Turkmenistan	Central Asia	4959	3092-2925 calBCE (4400±25 BP, PSUAMS-3986)	J1a1a-Z2359(xJ1a1a1-P58, xJ1a1a2-ZS4393)	The Copper Age/Eneolithic	The Copper Age/Eneolithic	Geoksyur	37.1907	61.0343	darkcyan	J1	1240K.capture	Narasimhan et al., 2019	MOS295, Geoksyur 1, 1963, N 139, Tolos "Ц" (ts), IE-10-35	no relatives detected among the haplogroup J1 individuals	1
VEK007, tba	Caucasus, Bronze Age	Russia	Caucasus, northeastern	4850	4850 calBP	J1a1b-Z18375	The Bronze Age	Kura-Araxes Culture	Velikent	42.1798	48.0661	cornflowerblue	J1	1240K.capture	Wang et al., 2019	VEK007=VEK009, merge bams,	no relatives detected among the haplogroup J1 individuals	1
ETM012	Levant, Bronze Age	Syria	Levant	4521	2572-2470 cal BCE	J1a1a1a1a-Z1853(xJ1a1a1a1a1-L862, xJ1a1a1a1a2-ZS3683)	The Bronze Age	The Early/Middle Bronze Age	Ebla, Tell Mardikh	35.798	36.798	deeppink2	CTS5266/PF4870/Z2321	1240K.capture	Skourtanioti et al., 2020	TM.91.P.653/2 (P4)	no relatives detected among the haplogroup J1 individuals	2
I2495, A4-1	Anatolia, Bronze Age	Turkey	Anatolia	4377	2558–2295 BCE	J1a1b-Z18375	The Bronze Age	The Bronze Age	Harmanoren-Göndürle Höyük, Isparta Province, Western Turkey	37.9177	30.7084	navyblue	J1a:CTS5368:16227302G->A; J:CTS687:6953311A->T; J:CTS4349:15602183G->A; J:CTS5628:16401405C->G; J:CTS5678:16427564A->T; J:CTS5934:16562707C->T; J:CTS7229:17367321C->A; J:CTS7483:17502703T->A; J:CTS8974:18588650A->G; J:CTS10446:19460042G->C; J:CTS10858:22808236G->A; J:CTS11571:23163701C->A; J:CTS12047:23443976A->G; J:F1167:8393499G->A; J:F1181:8418927G->C; J:F1744:14264859G->A; J:F1826:14705645G->…	1240K.capture	Lazaridis et al., 2017		no other haplogroup J1 individual	1
ETM001	Levant, Bronze Age	Syria	Levant	4177	no 14C date, ~4177 BP	J1a1a1-P58	The Bronze Age	The Early/Middle Bronze Age	Ebla, Tell Mardikh	35.798	36.798	deeppink2	P58/Page8/PF4698	1240K.capture	Skourtanioti et al., 2020	TM.82/79.G.400	no relatives detected among the haplogroup J1 individuals	2
ETM005	Levant, Bronze Age	Syria	Levant	4177	no 14C date, ~4177 BP	J1a1a1-P58	The Bronze Age	The Early/Middle Bronze Age	Ebla, Tell Mardikh	35.798	36.798	deeppink2	P58/Page8/PF4698	1240K.capture	Skourtanioti et al., 2020	TM.98.V.538, D.7417, Skull B	no relatives detected among the haplogroup J1 individuals	2
I1705, AG 98_1	Levant, Bronze Age	Jordan	Levant	4082	2198-1966 calBCE	J1a1a1a1a1a-Z2324(xJ1a1a1a1a1a1-PF4881)	The Early Bronze Age	The Early Bronze Age	'Ain Ghazal	31.988	35.976	deeppink2	M267+ (M365.1-)	1240K.capture	Lazaridis et al., 2016		no other haplogroup J1 individual	2
I1784	Turkmenistan, Bronze Age	Turkmenistan	Central Asia	4066	2201-2031 calBCE (3720±30 BP, Poz-83485)	J1a1a-Z2359(xJ1a1a1-P58, xJ1a1a2-ZS4393)	The Bronze Age	The Bronze Age	Gonur	38.1907	62.0343	darkcyan	J1	1240K.capture	Narasimhan et al., 2019	Gonur tomb 2380 sample 17	no relatives detected among the haplogroup J1 individuals	1
I10268	Levant, Bronze Age	Israel	Levant	3876	1971-1782 calBCE (3560±20 BP, OS-139225)	J1a1a1a1a1a1-PF4881(xJ1a1a1a1a1a1c-B2070)	The Bronze Age	The Middle Bronze Age II/The Middle Bronze Age III	Tel Megiddo	32.5847	35.0169	deeppink2	J	1240K.capture	Agranat-Tamir et al., 2020	S10268.E1.L1	no relatives detected among the haplogroup J1 individuals	2
I10104	Levant, Bronze Age	Israel	Levant	3875	no 14C date, ~1875 BCE	J1-M267	The Bronze Age	The Middle Bronze Age I	Tel Megiddo	32.5847	35.0169	deeppink2	J	1240K.capture	Agranat-Tamir et al., 2020	S10104.E1.L1	no relatives detected among the haplogroup J1 individuals	3
ALA035	Levant, Bronze Age	Turkey	Levant	3861	1948-1774 cal BCE	J1a1a1a1a1a1-PF4881(xJ1a1a1a1a1a1b-B2069)	The Bronze Age	The Middle/Late Bronze Age	Alalakh, Tell Atchana	36.2378	36.3847	deeppink2	CTS11741/PF4847	1240K.capture	Skourtanioti et al., 2020	45.45, Locus 7, AT 7940	no relatives detected among the haplogroup J1 individuals	2
I10093	Levant, Bronze Age	Israel	Levant	3800	no 14C date, ~1800 BCE	J1a1a1a1a1a-Z2324(xJ1a1a1a1a1a1-PF4881)	The Bronze Age	The Middle Bronze Age II	Tel Megiddo	32.5847	35.0169	deeppink2	J1a2b	1240K.capture	Agranat-Tamir et al., 2020	S10093.E1.L1	no relatives detected among the haplogroup J1 individuals	2
I10264	Levant, Bronze Age	Israel	Levant	3790	1880-1700 calBCE (3470±20 BP, OS-139224)	J1a1a1a1a1-L862	The Bronze Age	The Middle Bronze Age III - The Late Bronze Age I	Tel Megiddo	32.5847	35.0169	deeppink2	J1a2b	1240K.capture	Agranat-Tamir et al., 2020	S10264.E1.L1	no relatives detected among the haplogroup J1 individuals	2
I3965	Levant, Bronze Age	Israel	Levant	3750	no 14C date, ~1750 BCE	J1a1a1a1a1a1c-B2070	The Bronze Age	The Middle Bronze AgeI-II	Hazor	33.0178	35.5691	deeppink2	J1a2b	1240K.capture	Agranat-Tamir et al., 2020	S3965.E1.L1	no relatives detected among the haplogroup J1 individuals	2
I8187	Levant, Bronze Age	Israel	Levant	3725	no 14C date, ~1725 BCE	J1a1a1a1a1a1-PF4881(xJ1a1a1a1a1a1a-Z2329, xJ1a1a1a1a1a1c-B2070)	The Bronze Age	The Middle Bronze Age II	Tel Megiddo	32.5847	35.0169	deeppink2	J1a2b	1240K.capture	Agranat-Tamir et al., 2020	S8187.E1.L1	Family 2 (2 members) (I8187 and I8188 have a father-son relationship)	2
I8188	Levant, Bronze Age	Israel	Levant	3725	no 14C date, ~1725 BCE	J1a1a1a1a-Z1853	The Bronze Age	The Middle Bronze Age II	Tel Megiddo	32.5847	35.0169	deeppink2	J1a2b	1240K.capture	Agranat-Tamir et al., 2020	S8188.E1.L1	Family 2 (2 members) (I8187 and I8188 have a father-son relationship)	2
ALA026	Levant, Bronze Age	Turkey	Levant	3686	1744-1628 cal BCE	J1a1a1a1a1a1a-Z2329(xJ1a1a1a1a1a1a2-B877)	The Bronze Age	The Middle/Late Bronze Age	Alalakh, Tell Atchana	36.2378	36.3847	deeppink2	CTS11741/PF4847	1240K.capture	Skourtanioti et al., 2020	45.44, Locus 70, AT 6931	no relatives detected among the haplogroup J1 individuals	2
ERS1790733	Levant, Bronze Age	Lebanon	Levant	3650	1650 BC	J1a1a1a1a1-L862	The Bronze Age	The Bronze Age	Sidon, a major Canaanite city-state	33.56	35.39	deeppink2	J1-P58	Illumina HiSeq 2500 using 2× 75 bp reads	Haber et al., 2017		no other haplogroup J1 individual	2
I10106	Levant, Bronze Age	Israel	Levant	3600	no 14C date, ~1600 BCE	J1a1a1a1-L2320(xJ1a1a1a1a-Z1853)	The Bronze Age	The Middle Bronze Age III or The Middle Bronze Age III - The Late Bronze Age I	Tel Megiddo	32.5847	35.0169	deeppink2	J1a2b	1240K.capture	Agranat-Tamir et al., 2020	S10106.E1.L1	no relatives detected among the haplogroup J1 individuals	2
I10101	Levant, Bronze Age	Israel	Levant	3550	no 14C date, ~1550 BCE	J1a1a1a2-ZS1280	The Bronze Age	The Middle Bronze Age III - The Late Bronze Age I	Tel Megiddo	32.5847	35.0169	deeppink2	J1a2b	1240K.capture	Agranat-Tamir et al., 2020	S10101.E1.L1	no relatives detected among the haplogroup J1 individuals	2
I4525	Levant, Bronze Age	Israel	Levant	3550	no 14C date, ~1550 BCE	J1a1a1-P58(xJ1a1a1b-Z18315,xJ1a1a1a2-ZS1280)	The Bronze Age	The Middle Bronze Age III - The Late Bronze Age I	Tel Megiddo	32.5847	35.0169	deeppink2	J	1240K.capture	Agranat-Tamir et al., 2020	S4525.E1.L1	no relatives detected among the haplogroup J1 individuals	2
I2198	Levant, Bronze Age	Israel	Levant	3470	1509-1432 calBCE (3207±20 BP, RTK-7898)	J1a1a1a1a1-L862(xJ1a1a1a1a1a1-PF4881)	The Bronze Age	The Middle Bronze Age III - The Late Bronze Age I	Tel Megiddo	32.5847	35.0169	deeppink2	J1a2b	1240K.capture	Agranat-Tamir et al., 2020	S2198.E1.L1	no relatives detected among the haplogroup J1 individuals	2
ALA002	Levant, Bronze Age	Turkey	Levant	3448	1496-1401 cal BCE	J1a1a1a1a1a1a3-Y12510	The Bronze Age	The Middle/Late Bronze Age	Alalakh, Tell Atchana	36.2378	36.3847	deeppink2	CTS11741/PF4847	1240K.capture	Skourtanioti et al., 2020	45.71, Locus 03-3017, Pail 246, Skeleton S04-8	2nd-3rd degree to ALA001	2
I2195	Levant, Bronze Age	Israel	Levant	3439	1600-1278 calBCE (3160±55 BP, RTK-6766)	J1a1a1a1-L2320	The Bronze Age	The Middle Bronze Age III - The Late Bronze Age I	Tel Megiddo	32.5847	35.0169	deeppink2	J	1240K.capture	Agranat-Tamir et al., 2020	S2195.E1.L1	no relatives detected among the haplogroup J1 individuals	2
ALA018	Levant, Bronze Age	Turkey	Levant	3411	1497-1326 cal BCE	J1a1a1a1a1a1-PF4881(xJ1a1a1a1a1a1c-B2070)	The Bronze Age	The Middle/Late Bronze Age	Alalakh, Tell Atchana	36.2378	36.3847	deeppink2	CTS11741/PF4847	1240K.capture	Skourtanioti et al., 2020	42.29, 44, L. 237, AT 019127	no relatives detected among the haplogroup J1 individuals	2
ALA001	Levant, Bronze Age	Turkey	Levant	3410	1496-1325 cal BCE	J1a1a1a1a1a1-PF4881(xJ1a1a1a1a1a1b-B2069, xJ1a1a1a1a1a1c-B2070)	The Bronze Age	The Middle/Late Bronze Age	Alalakh, Tell Atchana	36.2378	36.3847	deeppink2	CTS11741/PF4847	1240K.capture	Skourtanioti et al., 2020	45.71, Locus 03-3017, Pail 257, Skeleton S04-9	2nd-3rd degree to ALA002	2
I3705	Levant, Bronze Age	Jordan	Levant	3397	1492-1303 calBCE (3130±25 BP, PSUAMS-1987)	J1a1a1a1a1a1a1e-B872	The Bronze Age	The Middle Bronze Age 11A	The Baqah	32.0845	35.8329	deeppink2	J1a2b	1240K.capture	Agranat-Tamir et al., 2020	S3705.E1.L2,S3705.E1.L3	no relatives detected among the haplogroup J1 individuals	2
I3987	Levant, Bronze Age	Jordan	Levant	3360	1428-1293 calBCE (3100±25 BP, PSUAMS-1989)	J1a1a1a1a1a1a1e1-Y3441(xJ1a1a1a1a1a1a1e1a-Z18206)	The Bronze Age	The Middle Bronze Age 11A	The Baqah	32.0845	35.8329	deeppink2	J1a2b	1240K.capture	Agranat-Tamir et al., 2020	S3987.E1.L3	no relatives detected among the haplogroup J1 individuals	2
I3706	Levant, Bronze Age	Jordan	Levant	3356	1424-1288 calBCE (3095±25 BP, PSUAMS-1990)	J1a1a1a1a1a1a1e1-Y3441(xJ1a1a1a1a1a1a1e1a-Z18206)	The Bronze Age	The Middle Bronze Age 11A	The Baqah	32.0845	35.8329	deeppink2	J1a2b	1240K.capture	Agranat-Tamir et al., 2020	S3706.E1.L2,S3706.E1.L3	no relatives detected among the haplogroup J1 individuals	2
I6461	Levant, Bronze Age	Jordan	Levant	3350	no 14C date, ~1350 BCE	J1a1a1a1a1a-Z2324	The Bronze Age	The Middle Bronze Age 11A	The Baqah	32.0845	35.8329	deeppink2	J1a2b	1240K.capture	Agranat-Tamir et al., 2020	S6461.E1.L1	Family 6 (3 members) (I6461-I3707 are a sibling pair, and I3707-I3985 are detected as 2nd to 3rd degree relatives)	2
I3703	Levant, Bronze Age	Jordan	Levant	3350	no 14C date, ~1350 BCE	J1a1a1a1a1a1a1e1-Y3441(xJ1a1a1a1a1a1a1e1a-Z18206)	The Bronze Age	The Middle Bronze Age 11A	The Baqah	32.0845	35.8329	deeppink2	J1a2b	1240K.capture	Agranat-Tamir et al., 2020	S3703.E1.L2	Family 7 (2 members) (I3703-I6464 are 2nd to 3rd degree relatives)	2
I6464	Levant, Bronze Age	Jordan	Levant	3350	no 14C date, ~1350 BCE	J1a1a1a1a1-L862	The Bronze Age	The Middle Bronze Age 11A	The Baqah	32.0845	35.8329	deeppink2	J1a2b	1240K.capture	Agranat-Tamir et al., 2020	S6464.E1.L1	Family 7 (2 members) (I3703-I6464 are 2nd to 3rd degree relatives)	2
I6566	Levant, Bronze Age	Jordan	Levant	3350	no 14C date, ~1350 BCE	J1a1a1a1a1a1a1e1-Y3441(xJ1a1a1a1a1a1a1e1a-Z18206)	The Bronze Age	The Middle Bronze Age 11A	The Baqah	32.0845	35.8329	deeppink2	J1a2b	1240K.capture	Agranat-Tamir et al., 2020	S6566.E1.L1	no relatives detected among the haplogroup J1 individuals	2
I6569	Levant, Bronze Age	Jordan	Levant	3350	no 14C date, ~1350 BCE	J1a1a1a1a1a1a1e-B872	The Bronze Age	The Middle Bronze Age 11A	The Baqah	32.0845	35.8329	deeppink2	J1a2b	1240K.capture	Agranat-Tamir et al., 2020	S6569.E1.L1	no relatives detected among the haplogroup J1 individuals	2
I6460	Levant, Bronze Age	Jordan	Levant	3350	no 14C date, ~1350 BCE	J1a1a1a1a1a1a1e-B872	The Bronze Age	The Middle Bronze Age 11A	The Baqah	32.0845	35.8329	deeppink2	J	1240K.capture	Agranat-Tamir et al., 2020	S6460.E1.L1	no relatives detected among the haplogroup J1 individuals	2
I3985	Levant, Bronze Age	Jordan	Levant	3323	1412-1234 calBCE (3065±30 BP, PSUAMS-1992)	J1a1a1a1a1a1a1e-B872	The Bronze Age	The Middle Bronze Age 11A	The Baqah	32.0845	35.8329	deeppink2	J1a2b	1240K.capture	Agranat-Tamir et al., 2020	S3985.E1.L3	Family 6 (3 members) (I6461-I3707 are a sibling pair, and I3707-I3985 are detected as 2nd to 3rd degree relatives)	2
I6459	Levant, Bronze Age	Jordan	Levant	3298	1384-1213 calBCE (3025±20 BP, PSUAMS-3719)	J1a1a1a1a1a1a1e1-Y3441(xJ1a1a1a1a1a1a1e1a-Z18206)	The Bronze Age	The Middle Bronze Age 11A	The Baqah	32.0845	35.8329	deeppink2	J1a2b	1240K.capture	Agranat-Tamir et al., 2020	S6459.E1.L1	no relatives detected among the haplogroup J1 individuals	2
ASH066.A0101	Levant, Iron Age	Israel	Levant	3250	1371–1129 calBCE	J1a1a1a1a1-L862	The Iron Age	The Iron Age	Ashkelon	31.6682	34.5688	orchid1	J	1240K.capture	Feldman et al., 2019 Ashkelon		no other haplogroup J1 individual	2
I4517	Levant, Iron Age	Israel	Levant	3015	1107-923 calBCE (2845±25 BP, PSUAMS-2166)	J1a1a1a1a1a1-PF4881	The Iron Age	The Late Iron Age I	Tel Megiddo	32.5847	35.0169	orchid1	J1	1240K.capture	Agranat-Tamir et al., 2020	S4517.E1.L1	no relatives detected among the haplogroup J1 individuals	2
SFI-55	Levant, Iron Age	Lebanon	Levant	2800	no 14C date, ~800 BCE	J1a1b-Z18375	The Iron Age	Assyrian	Beirut SFI-415	33.88	35.52	orchid1	J	Shotgun	Haber et al., 2020	ERS4542991	no relatives detected among the haplogroup J1 individuals	1
JK2134, 1605	Egypt, historical	Egypt	Africa, northeastern	2673	776-569 cal BC	J1a1a1a1a1-L862	The Iron Age	Pre-Ptolemaic Period	Abusir Man	29.25	31.1	firebrick1	J1-M267, P58, Z2329	1240K.capture	Schuenemann et al., 2017		no other haplogroup J1 individual	2
MJ-52, UT-4-17	Kazakhstan, Iron Age	Kazakhstan	Central Asia	2622	2748-2496 calBP	J1a1a-Z2359(xJ1a1a1-P58, xJ1a1a2-ZS4393)	The Iron Age	Eastern Scythian	Aksu-Ayuly-4	48.7494	73.6997	green3	J1b-P58	Illumina NextSeq-500	Järve et al., 2019		no other haplogroup J1 individual	1
SFI-34	Levant, Iron Age	Lebanon	Levant	2500	no 14C date, ~500 BCE	J1a1a1a1a1a1a1e2a-ZS1711	The Iron Age	Achaemenid	Beirut SFI-1075	33.88	35.52	orchid1	J1-M267	Shotgun	Haber et al., 2020	ERS4542984	no relatives detected among the haplogroup J1 individuals	2
SFI-44	Levant, Iron Age	Lebanon	Levant	2500	no 14C date, ~500 BCE	J1a1a1a1a1a1a1e2a-ZS1711	The Iron Age	Achaemenid	Beirut SFI-1075	33.88	35.52	orchid1	J1a2a1a2-P58	Shotgun	Haber et al., 2020	ERS4542990	no relatives detected among the haplogroup J1 individuals	2
SFI-45	Levant, Iron Age	Lebanon	Levant	2500	no 14C date, ~500 BCE	J1a1b-Z18375	The Iron Age	Achaemenid	Beirut SFI-1075	33.88	35.52	orchid1	J-M304	Shotgun	Haber et al., 2020	ERS4542964	no relatives detected among the haplogroup J1 individuals	1
SFI-42	Levant, Iron Age	Lebanon	Levant	2468	540 BCE–396 BCE	J1a1a1a1a1a1a1e1-Y3441(xJ1a1a1a1a1a1a1e1a-Z18206)	The Iron Age	Achaemenid	Beirut SFI-1075	33.88	35.52	orchid1	J1-M267	Shotgun	Haber et al., 2020	ERS4542989	no relatives detected among the haplogroup J1 individuals	2
VIL007	Europe, historical	Italy, Sardinia	Europe, southern	2410	2466-2353 calBP	J1a1a1a1a1-L862(xJ1a1a1a1a1a1-PF4881)	Historical	Punic, Sardinia	Villamar, VS	39.618	8.95812	cyan3	J1a2a1a2d2b2	1240K.capture	Marcus et al., 2020		no other haplogroup J1 individual	2
I6549	South Asia, historical	Pakistan	South Asia	2057	167-46 calBCE (2080±20 BP, PSUAMS-2788)	J1b-F4306	Historical	Historical	Swat Valley, Butkara IV	34.7614	72.3701	chocolate1	J1	1240K.capture	Narasimhan et al., 2019	Grave 51, T.50b (to be corrected as T.51b)	2nd or 3rd degree relative to I6550	1
I6550	South Asia, historical	Pakistan	South Asia	1942	41 calBCE - 57 calCE (1990±20 BP, PSUAMS-2789)	J1b-F4306	Historical	Historical	Swat Valley, Butkara IV	34.7614	72.3701	chocolate1	J1	1240K.capture	Narasimhan et al., 2019	Grave 51, T.50a (corrected to T.51a)	2nd or 3rd degree relative to I6550	1
R835	Europe, historical	Italy	Europe, southern	1864	27 BCE - 300 CE	J1a1a1a1a1a1a2-B877	Historical	Imperial, Rome	Civitanova Marche	43.312	13.6512	cyan3	J1e-P58	HiSeq2000, HiSeq4000 or Novaseq 76-bp single end runs	Antonio et al., 2019	T.16A R.petrous, 2.5.2018	no relatives detected among the haplogroup J1 individuals	2
R130	Europe, historical	Italy	Europe, southern	1600	300 - 500 CE	J1a1a1b1-L817	Historical	LateAntiquity, Rome	Marcellino & Pietro	41.8892	12.5007	cyan3	J1e-L818	HiSeq2000, HiSeq4000 or Novaseq 76-bp single end runs	Antonio et al., 2019	Marcellino & Pietro; C7	no relatives detected among the haplogroup J1 individuals	2
R105	Europe, historical	Italy	Europe, southern	1500	400 - 600 CE	J1a1a1a1a1a1a1d-L829	Historical	Late Antiquity, Rome	Crypta Balbi	41.8948	12.4763	cyan3	J1-M267	HiSeq2000, HiSeq4000 or Novaseq 76-bp single end runs	Antonio et al., 2019	T53	no relatives detected among the haplogroup J1 individuals	2
I7715	South Asia, medieval	Pakistan	South Asia	617	1276-1390 calCE (670±25 BP, PSUAMS-4427)	J1b-F4306	Historical	Historical	Swat Valley, Barikot	34.757	72.3624	chocolate1	J1	1240K.capture	Narasimhan et al., 2019	BKG308, Feature 139, DA-BIR0317-030	no other haplogroup J1 individual	1
Bibliography
Agranat-Tamir, L., Waldman, S., Martin, M.A.S., Gokhman, D., Mishol, N., Eshel, T., Cheronet, O., Rohland, N., Mallick, S., Adamski, N., Lawson, A.M., Mah, M., Michel, M., Oppenheimer, J., Stewardson, K., Candilio, F., Keating, D., Gamarra, B., Tzur, S., Novak, M., Kalisher, R., Bechar, S., Eshed, V., Kennett, D.J., Faerman, M., Yahalom-Mack, N., Monge, J.M., Govrin, Y., Erel, Y., Yakir, B., Pinh…
Allentoft, M.E., Sikora, M., Sjögren, K.-G., Rasmussen, S., Rasmussen, M., Stenderup, J., Damgaard, P.B., Schroeder, H., Ahlström, T., Vinner, L., Malaspinas, A.-S., Margaryan, A., Higham, T., Chivall, D., Lynnerup, N., Harvig, L., Baron, J., Casa, P.D., Dąbrowski, P., Duffy, P.R., Ebel, A.V., Epimakhov, A., Frei, K., Furmanek, M., Gralak, T., Gromov, A., Gronkiewicz, S., Grupe, G., Hajdu, T., Ja…
Amorim, C.E.G., Vai, S., Posth, C., Modi, A., Koncz, I., Hakenbeck, S., Rocca, M.C.L., Mende, B., Bobo, D., Pohl, W., Baricco, L.P., Bedini, E., Francalacci, P., Giostra, C., Vida, T., Winger, D., Freeden, U. von, Ghirotto, S., Lari, M., Barbujani, G., Krause, J., Caramelli, D., Geary, P.J., Veeramah, K.R., 2018. Understanding 6th-century barbarian social organization and migration through paleog…
Antonio, M.L., Gao, Z., Moots, H.M., Lucci, M., Candilio, F., Sawyer, S., Oberreiter, V., Calderon, D., Devitofranceschi, K., Aikens, R.C., Aneli, S., Bartoli, F., Bedini, A., Cheronet, O., Cotter, D.J., Fernandes, D.M., Gasperetti, G., Grifoni, R., Guidi, A., Pastina, F.L., Loreti, E., Manacorda, D., Matullo, G., Morretta, S., Nava, A., Nicolai, V.F., Nomi, F., Pavolini, C., Pentiricci, M., Perg…
Brunel, S., Bennett, E.A., Cardin, L., Garraud, D., Emam, H.B., Beylier, A., Boulestin, B., Chenal, F., Ciesielski, E., Convertini, F., Dedet, B., Desbrosse-Degobertiere, S., Desenne, S., Dubouloz, J., Duday, H., Escalon, G., Fabre, V., Gailledrat, E., Gandelin, M., Gleize, Y., Goepfert, S., Guilaine, J., Hachem, L., Ilett, M., Lambach, F., Maziere, F., Perrin, B., Plouin, S., Pinard, E., Praud, …
Burger, J., Link, V., Blöcher, J., Schulz, A., Sell, C., Pochon, Z., Diekmann, Y., Žegarac, A., Hofmanová, Z., Winkelbach, L., Reyna-Blanco, C.S., Bieker, V., Orschiedt, J., Brinker, U., Scheu, A., Leuenberger, C., Bertino, T.S., Bollongino, R., Lidke, G., Stefanović, S., Jantzen, D., Kaiser, E., Terberger, T., Thomas, M.G., Veeramah, K.R., Wegmann, D., 2020. Low Prevalence of Lactase Persistence…
Cassidy, L.M., Maoldúin, R.Ó., Kador, T., Lynch, A., Jones, C., Woodman, P.C., Murphy, E., Ramsey, G., Dowd, M., Noonan, A., Campbell, C., Jones, E.R., Mattiangeli, V., Bradley, D.G., 2020. A dynastic elite in monumental Neolithic society. Nature 582, 384–388. https://doi.org/10.1038/s41586-020-2378-6
Cassidy, L.M., Martiniano, R., Murphy, E.M., Teasdale, M.D., Mallory, J., Hartwell, B., Bradley, D.G., 2016. Neolithic and Bronze Age migration to Ireland and establishment of the insular Atlantic genome. Proc. Natl. Acad. Sci. 113, 368–373. https://doi.org/10.1073/pnas.1518445113
Feldman, M., Master, D.M., Bianco, R.A., Burri, M., Stockhammer, P.W., Mittnik, A., Aja, A.J., Jeong, C., Krause, J., 2019. Ancient DNA sheds light on the genetic origins of early Iron Age Philistines. Sci. Adv. 5, eaax0061. https://doi.org/10.1126/sciadv.aax0061
Fernandes, D.M., Mittnik, A., Olalde, I., Lazaridis, I., Cheronet, O., Rohland, N., Mallick, S., Bernardos, R., Broomandkhoshbacht, N., Carlsson, J., Culleton, B.J., Ferry, M., Gamarra, B., Lari, M., Mah, M., Michel, M., Modi, A., Novak, M., Oppenheimer, J., Sirak, K.A., Stewardson, K., Mandl, K., Schattke, C., Özdoğan, K.T., Lucci, M., Gasperetti, G., Candilio, F., Salis, G., Vai, S., Camarós, E…
Fernandes, D.M., Strapagiel, D., Borówka, P., Marciniak, B., Żądzińska, E., Sirak, K., Siska, V., Grygiel, R., Carlsson, J., Manica, A., Lorkiewicz, W., Pinhasi, R., 2018. A genomic Neolithic time transect of hunter-farmer admixture in central Poland. Sci. Rep. 8, 1–11. https://doi.org/10.1038/s41598-018-33067-w
Fregel, R., Méndez, F.L., Bokbot, Y., Martín-Socas, D., Camalich-Massieu, M.D., Santana, J., Morales, J., Ávila-Arcos, M.C., Underhill, P.A., Shapiro, B., Wojcik, G., Rasmussen, M., Soares, A.E.R., Kapp, J., Sockell, A., Rodríguez-Santos, F.J., Mikdad, A., Trujillo-Mederos, A., Bustamante, C.D., 2018. Ancient genomes from North Africa evidence prehistoric migrations to the Maghreb from both the L…
Fu, Q., Posth, C., Hajdinjak, M., Petr, M., Mallick, S., Fernandes, D., Furtwängler, A., Haak, W., Meyer, M., Mittnik, A., Nickel, B., Peltzer, A., Rohland, N., Slon, V., Talamo, S., Lazaridis, I., Lipson, M., Mathieson, I., Schiffels, S., Skoglund, P., Derevianko, A.P., Drozdov, N., Slavinsky, V., Tsybankov, A., Cremonesi, R.G., Mallegni, F., Gély, B., Vacca, E., Morales, M.R.G., Straus, L.G., N…
Furtwängler, A., Rohrlach, A.B., Lamnidis, T.C., Papac, L., Neumann, G.U., Siebke, I., Reiter, E., Steuri, N., Hald, J., Denaire, A., Schnitzler, B., Wahl, J., Ramstein, M., Schuenemann, V.J., Stockhammer, P.W., Hafner, A., Lösch, S., Haak, W., Schiffels, S., Krause, J., 2020. Ancient genomes reveal social and genetic structure of Late Neolithic Switzerland. Nat. Commun. 11, 1–11. https://doi.org…
Gamba, C., Jones, E.R., Teasdale, M.D., McLaughlin, R.L., Gonzalez-Fortes, G., Mattiangeli, V., Domboróczki, L., Kővári, I., Pap, I., Anders, A., Whittle, A., Dani, J., Raczky, P., Higham, T.F.G., Hofreiter, M., Bradley, D.G., Pinhasi, R., 2014. Genome flux and stasis in a five millennium transect of European prehistory. Nat. Commun. 5, 5257. https://doi.org/10.1038/ncomms6257
González-Fortes, G., Jones, E.R., Lightfoot, E., Bonsall, C., Lazar, C., Grandal-d’Anglade, A., Garralda, M.D., Drak, L., Siska, V., Simalcsik, A., Boroneanţ, A., Vidal Romaní, J.R., Vaqueiro Rodríguez, M., Arias, P., Pinhasi, R., Manica, A., Hofreiter, M., 2017. Paleogenomic evidence for multi-generational mixing between Neolithic farmers and Mesolithic hunter-gatherers in the Lower Danube Basin…
González-Fortes, G., Tassi, F., Trucchi, E., Henneberger, K., Paijmans, J.L.A., Díez-del-Molino, D., Schroeder, H., Susca, R.R., Barroso-Ruíz, C., Bermudez, F.J., Barroso-Medina, C., Bettencourt, A.M.S., Sampaio, H.A., Grandal-d’Anglade, A., Salas, A., de Lombera-Hermida, A., Fabregas Valcarce, R., Vaquero, M., Alonso, S., Lozano, M., Rodríguez-Alvarez, X.P., Fernández-Rodríguez, C., Manica, A., …
Günther, T., Valdiosera, C., Malmström, H., Ureña, I., Rodriguez-Varela, R., Sverrisdóttir, Ó.O., Daskalaki, E.A., Skoglund, P., Naidoo, T., Svensson, E.M., Castro, J.M.B. de, Carbonell, E., Dunn, M., Storå, J., Iriarte, E., Arsuaga, J.L., Carretero, J.-M., Götherström, A., Jakobsson, M., 2015. Ancient genomes link early farmers from Atapuerca in Spain to modern-day Basques. Proc. Natl. Acad. Sci…
Haak, W., Lazaridis, I., Patterson, N., Rohland, N., Mallick, S., Llamas, B., Brandt, G., Nordenfelt, S., Harney, E., Stewardson, K., Fu, Q., Mittnik, A., Bánffy, E., Economou, C., Francken, M., Friederich, S., Pena, R.G., Hallgren, F., Khartanovich, V., Khokhlov, A., Kunst, M., Kuznetsov, P., Meller, H., Mochalov, O., Moiseyev, V., Nicklisch, N., Pichler, S.L., Risch, R., Rojo Guerra, M.A., Roth…
Haber, M., Doumet-Serhal, C., Scheib, C., Xue, Y., Danecek, P., Mezzavilla, M., Youhanna, S., Martiniano, R., Prado-Martinez, J., Szpak, M., Matisoo-Smith, E., Schutkowski, H., Mikulski, R., Zalloua, P., Kivisild, T., Tyler-Smith, C., 2017. Continuity and admixture in the last five millennia of Levantine history from ancient Canaanite and present-day Lebanese genome sequences. Am. J. Hum. Genet. …
Haber, M., Doumet-Serhal, C., Scheib, C.L., Xue, Y., Mikulski, R., Martiniano, R., Fischer-Genz, B., Schutkowski, H., Kivisild, T., Tyler-Smith, C., 2019. A Transient Pulse of Genetic Admixture from the Crusaders in the Near East Identified from Ancient Genome Sequences. Am. J. Hum. Genet. 104, 977–984. https://doi.org/10.1016/j.ajhg.2019.03.015
Haber, M., Nassar, J., Almarri, M.A., Saupe, T., Saag, L., Griffith, S.J., Doumet-Serhal, C., Chanteau, J., Saghieh-Beydoun, M., Xue, Y., Scheib, C.L., Tyler-Smith, C., 2020. A genetic history of the Near East from an aDNA time course sampling eight points in the past 4,000 years. Am. J. Hum. Genet. https://doi.org/10.1016/j.ajhg.2020.05.008
Hofmanová, Z., Kreutzer, S., Hellenthal, G., Sell, C., Diekmann, Y., Díez-del-Molino, D., Dorp, L. van, López, S., Kousathanas, A., Link, V., Kirsanow, K., Cassidy, L.M., Martiniano, R., Strobel, M., Scheu, A., Kotsakis, K., Halstead, P., Triantaphyllou, S., Kyparissi-Apostolika, N., Urem-Kotsou, D., Ziota, C., Adaktylou, F., Gopalan, S., Bobo, D.M., Winkelbach, L., Blöcher, J., Unterländer, M., …
Järve, M., Saag, Lehti, Scheib, C.L., Pathak, A.K., Montinaro, F., Pagani, L., Flores, R., Guellil, M., Saag, Lauri, Tambets, K., Kushniarevich, A., Solnik, A., Varul, L., Zadnikov, S., Petrauskas, O., Avramenko, M., Magomedov, B., Didenko, S., Toshev, G., Bruyako, I., Grechko, D., Okatenko, V., Gorbenko, K., Smyrnov, O., Heiko, A., Reida, R., Sapiehin, S., Sirotin, S., Tairov, A., Beisenov, A., …
Jones, E.R., Gonzalez-Fortes, G., Connell, S., Siska, V., Eriksson, A., Martiniano, R., McLaughlin, R.L., Gallego Llorente, M., Cassidy, L.M., Gamba, C., Meshveliani, T., Bar-Yosef, O., Müller, W., Belfer-Cohen, A., Matskevich, Z., Jakeli, N., Higham, T.F.G., Currat, M., Lordkipanidze, D., Hofreiter, M., Manica, A., Pinhasi, R., Bradley, D.G., 2015. Upper Palaeolithic genomes reveal deep roots of…
Jones, E.R., Zarina, G., Moiseyev, V., Lightfoot, E., Nigst, P.R., Manica, A., Pinhasi, R., Bradley, D.G., 2017. The Neolithic transition in the Baltic was not driven by admixture with early European farmers. Curr. Biol. 27, 576–582. https://doi.org/10.1016/j.cub.2016.12.060
Krzewińska, M., Kılınç, G.M., Juras, A., Koptekin, D., Chyleński, M., Nikitin, A.G., Shcherbakov, N., Shuteleva, I., Leonova, T., Kraeva, L., Sungatov, F.A., Sultanova, A.N., Potekhina, I., Łukasik, S., Krenz-Niedbała, M., Dalén, L., Sinika, V., Jakobsson, M., Storå, J., Götherström, A., 2018. Ancient genomes suggest the eastern Pontic-Caspian steppe as the source of western Iron Age nomads. Sci.…
Lazaridis, I., Mittnik, A., Patterson, N., Mallick, S., Rohland, N., Pfrengle, S., Furtwängler, A., Peltzer, A., Posth, C., Vasilakis, A., McGeorge, P.J.P., Konsolaki-Yannopoulou, E., Korres, G., Martlew, H., Michalodimitrakis, M., Özsait, M., Özsait, N., Papathanasiou, A., Richards, M., Roodenberg, S.A., Tzedakis, Y., Arnott, R., Fernandes, D.M., Hughey, J.R., Lotakis, D.M., Navas, P.A., Maniati…
Lazaridis, I., Nadel, D., Rollefson, G., Merrett, D.C., Rohland, N., Mallick, S., Fernandes, D., Novak, M., Gamarra, B., Sirak, K., Connell, S., Stewardson, K., Harney, E., Fu, Q., Gonzalez-Fortes, G., Jones, E.R., Roodenberg, S.A., Lengyel, G., Bocquentin, F., Gasparian, B., Monge, J.M., Gregg, M., Eshed, V., Mizrahi, A.-S., Meiklejohn, C., Gerritsen, F., Bejenaru, L., Blüher, M., Campbell, A., …
Lazaridis, I., Patterson, N., Mittnik, A., Renaud, G., Mallick, S., Kirsanow, K., Sudmant, P.H., Schraiber, J.G., Castellano, S., Lipson, M., Berger, B., Economou, C., Bollongino, R., Fu, Q., Bos, K.I., Nordenfelt, S., Li, H., de Filippo, C., Prüfer, K., Sawyer, S., Posth, C., Haak, W., Hallgren, F., Fornander, E., Rohland, N., Delsate, D., Francken, M., Guinet, J.-M., Wahl, J., Ayodo, G., Babike…
Lipson, M., Szécsényi-Nagy, A., Mallick, S., Pósa, A., Stégmár, B., Keerl, V., Rohland, N., Stewardson, K., Ferry, M., Michel, M., Oppenheimer, J., Broomandkhoshbacht, N., Harney, E., Nordenfelt, S., Llamas, B., Mende, B.G., Köhler, K., Oross, K., Bondár, M., Marton, T., Osztás, A., Jakucs, J., Paluch, T., Horváth, F., Csengeri, P., Koós, J., Sebők, K., Anders, A., Raczky, P., Regenye, J., Barna,…
Marcus, J.H., Posth, C., Ringbauer, H., Lai, L., Skeates, R., Sidore, C., Beckett, J., Furtwängler, A., Olivieri, A., Chiang, C.W.K., Al-Asadi, H., Dey, K., Joseph, T.A., Liu, C.-C., Der Sarkissian, C., Radzevičiūtė, R., Michel, M., Gradoli, M.G., Marongiu, P., Rubino, S., Mazzarello, V., Rovina, D., La Fragola, A., Serra, R.M., Bandiera, P., Bianucci, R., Pompianu, E., Murgia, C., Guirguis, M., …
Marcus, J.H., Posth, C., Ringbauer, H., Lai, L., Skeates, R., Sidore, C., Beckett, J., Furtwängler, A., Olivieri, A., Chiang, C.W.K., Al-Asadi, H., Dey, K., Joseph, T.A., Liu, C.-C., Sarkissian, C.D., Radzevičiūtė, R., Michel, M., Gradoli, M.G., Marongiu, P., Rubino, S., Mazzarello, V., Rovina, D., Fragola, A.L., Serra, R.M., Bandiera, P., Bianucci, R., Pompianu, E., Murgia, C., Guirguis, M., Orq…
Margaryan, A., Lawson, D.J., Sikora, Martin, Racimo, F., Rasmussen, S., Moltke, I., Cassidy, L.M., Jørsboe, E., Ingason, A., Pedersen, M.W., Korneliussen, T., Wilhelmson, H., Buś, M.M., de Barros Damgaard, P., Martiniano, R., Renaud, G., Bhérer, C., Moreno-Mayar, J.V., Fotakis, A.K., Allen, M., Allmäe, R., Molak, M., Cappellini, E., Scorrano, G., McColl, H., Buzhilova, A., Fox, A., Albrechtsen, A…
Martiniano, R., Cassidy, L.M., Ó’Maoldúin, R., McLaughlin, R., Silva, N.M., Manco, L., Fidalgo, D., Pereira, T., Coelho, M.J., Serra, M., Burger, J., Parreira, R., Moran, E., Valera, A.C., Porfirio, E., Boaventura, R., Silva, A.M., Bradley, D.G., 2017. The population genomics of archaeological transition in west Iberia: Investigation of ancient substructure using imputation and haplotype-based me…
Mathieson, I., Alpaslan-Roodenberg, S., Posth, C., Szécsényi-Nagy, A., Rohland, N., Mallick, S., Olalde, I., Broomandkhoshbacht, N., Candilio, F., Cheronet, O., Fernandes, D., Ferry, M., Gamarra, B., Fortes, G.G., Haak, W., Harney, E., Jones, E., Keating, D., Krause-Kyora, B., Kucukkalipci, I., Michel, M., Mittnik, A., Nägele, K., Novak, M., Oppenheimer, J., Patterson, N., Pfrengle, S., Sirak, K.…
Mathieson, I., Lazaridis, I., Rohland, N., Mallick, S., Patterson, N., Roodenberg, S.A., Harney, E., Stewardson, K., Fernandes, D., Novak, M., Sirak, K., Gamba, C., Jones, E.R., Llamas, B., Dryomov, S., Pickrell, J., Arsuaga, J.L., de Castro, J.M.B., Carbonell, E., Gerritsen, F., Khokhlov, A., Kuznetsov, P., Lozano, M., Meller, H., Mochalov, O., Moiseyev, V., Guerra, M.A.R., Roodenberg, J., Vergè…
Mittnik, A., Massy, K., Knipper, C., Wittenborn, F., Friedrich, R., Pfrengle, S., Burri, M., Carlichi-Witjes, N., Deeg, H., Furtwängler, A., Harbeck, M., Heyking, K. von, Kociumaka, C., Kucukkalipci, I., Lindauer, S., Metz, S., Staskiewicz, A., Thiel, A., Wahl, J., Haak, W., Pernicka, E., Schiffels, S., Stockhammer, P.W., Krause, J., 2019. Kinship-based social inequality in Bronze Age Europe. Sci…
Mittnik, A., Wang, C.-C., Pfrengle, S., Daubaras, M., Zariņa, G., Hallgren, F., Allmäe, R., Khartanovich, V., Moiseyev, V., Tõrv, M., Furtwängler, A., Valtueña, A.A., Feldman, M., Economou, C., Oinonen, M., Vasks, A., Balanovska, E., Reich, D., Jankauskas, R., Haak, W., Schiffels, S., Krause, J., 2018. The genetic prehistory of the Baltic Sea region. Nat. Commun. 9, 1–11. https://doi.org/10.1038/…
Narasimhan, V.M., Patterson, N., Moorjani, P., Rohland, N., Bernardos, R., Mallick, S., Lazaridis, I., Nakatsuka, N., Olalde, I., Lipson, M., Kim, A.M., Olivieri, L.M., Coppa, A., Vidale, M., Mallory, J., Moiseyev, V., Kitov, E., Monge, J., Adamski, N., Alex, N., Broomandkhoshbacht, N., Candilio, F., Callan, K., Cheronet, O., Culleton, B.J., Ferry, M., Fernandes, D., Freilich, S., Gamarra, B., Ga…
Olalde, I., Allentoft, M.E., Sánchez-Quinto, F., Santpere, G., Chiang, C.W.K., DeGiorgio, M., Prado-Martinez, J., Rodríguez, J.A., Rasmussen, S., Quilez, J., Ramírez, O., Marigorta, U.M., Fernández-Callejo, M., Prada, M.E., Encinas, J.M.V., Nielsen, R., Netea, M.G., Novembre, J., Sturm, R.A., Sabeti, P., Marquès-Bonet, T., Navarro, A., Willerslev, E., Lalueza-Fox, C., 2014. Derived immune and anc…
Olalde, I., Brace, S., Allentoft, M.E., Armit, I., Kristiansen, K., Booth, T., Rohland, N., Mallick, S., Szécsényi-Nagy, A., Mittnik, A., Altena, E., Lipson, M., Lazaridis, I., Harper, T.K., Patterson, N., Broomandkhoshbacht, N., Diekmann, Y., Faltyskova, Z., Fernandes, D., Ferry, M., Harney, E., Knijff, P. de, Michel, M., Oppenheimer, J., Stewardson, K., Barclay, A., Alt, K.W., Liesau, C., Ríos,…
Olalde, I., Mallick, S., Patterson, N., Rohland, N., Villalba-Mouco, V., Silva, M., Dulias, K., Edwards, C.J., Gandini, F., Pala, M., Soares, P., Ferrando-Bernal, M., Adamski, N., Broomandkhoshbacht, N., Cheronet, O., Culleton, B.J., Fernandes, D., Lawson, A.M., Mah, M., Oppenheimer, J., Stewardson, K., Zhang, Z., Arenas, J.M.J., Moyano, I.J.T., Salazar-García, D.C., Castanyer, P., Santos, M., Tr…
Rivollat, M., Jeong, C., Schiffels, S., Küçükkalıpçı, İ., Pemonge, M.-H., Rohrlach, A.B., Alt, K.W., Binder, D., Friederich, S., Ghesquière, E., Gronenborn, D., Laporte, L., Lefranc, P., Meller, H., Réveillas, H., Rosenstock, E., Rottier, S., Scarre, C., Soler, L., Wahl, J., Krause, J., Deguilloux, M.-F., Haak, W., 2020. Ancient genome-wide DNA from France highlights the complexity of interaction…
Saag, Lehti, Laneman, M., Varul, L., Malve, M., Valk, H., Razzak, M.A., Shirobokov, I.G., Khartanovich, V.I., Mikhaylova, E.R., Kushniarevich, A., Scheib, C.L., Solnik, A., Reisberg, T., Parik, J., Saag, Lauri, Metspalu, E., Rootsi, S., Montinaro, F., Remm, M., Mägi, R., D’Atanasio, E., Crema, E.R., Díez-del-Molino, D., Thomas, M.G., Kriiska, A., Kivisild, T., Villems, R., Lang, V., Metspalu, M.,…
Saag, Lehti, Varul, L., Scheib, C.L., Stenderup, J., Allentoft, M.E., Saag, Lauri, Pagani, L., Reidla, M., Tambets, K., Metspalu, E., Kriiska, A., Willerslev, E., Kivisild, T., Metspalu, M., 2017. Extensive farming in Estonia started through a sex-biased migration from the Steppe. Curr. Biol. 27, 2185-2193.e6. https://doi.org/10.1016/j.cub.2017.06.022
Sánchez-Quinto, F., Malmström, H., Fraser, M., Girdland-Flink, L., Svensson, E.M., Simões, L.G., George, R., Hollfelder, N., Burenhult, G., Noble, G., Britton, K., Talamo, S., Curtis, N., Brzobohata, H., Sumberova, R., Götherström, A., Storå, J., Jakobsson, M., 2019. Megalithic tombs in western and northern Neolithic Europe were linked to a kindred society. Proc. Natl. Acad. Sci. 116, 9469–9474. …
Schroeder, H., Margaryan, A., Szmyt, M., Theulot, B., Włodarczak, P., Rasmussen, S., Gopalakrishnan, S., Szczepanek, A., Konopka, T., Jensen, T.Z.T., Witkowska, B., Wilk, S., Przybyła, M.M., Pospieszny, Ł., Sjögren, K.-G., Belka, Z., Olsen, J., Kristiansen, K., Willerslev, E., Frei, K.M., Sikora, M., Johannsen, N.N., Allentoft, M.E., 2019. Unraveling ancestry, kinship, and violence in a Late Neol…
Schuenemann, V.J., Peltzer, A., Welte, B., Pelt, W.P. van, Molak, M., Wang, C.-C., Furtwängler, A., Urban, C., Reiter, E., Nieselt, K., Teßmann, B., Francken, M., Harvati, K., Haak, W., Schiffels, S., Krause, J., 2017. Ancient Egyptian mummy genomes suggest an increase of Sub-Saharan African ancestry in post-Roman periods. Nat. Commun. 8, 1–11. https://doi.org/10.1038/ncomms15694
Seguin-Orlando, A., Korneliussen, T.S., Sikora, M., Malaspinas, A.-S., Manica, A., Moltke, I., Albrechtsen, A., Ko, A., Margaryan, A., Moiseyev, V., Goebel, T., Westaway, M., Lambert, D., Khartanovich, V., Wall, J.D., Nigst, P.R., Foley, R.A., Lahr, M.M., Nielsen, R., Orlando, L., Willerslev, E., 2014. Genomic structure in Europeans dating back at least 36,200 years. Science 346, 1113–1118. https…
Sikora, M., Seguin-Orlando, A., Sousa, V.C., Albrechtsen, A., Korneliussen, T., Ko, A., Rasmussen, S., Dupanloup, I., Nigst, P.R., Bosch, M.D., Renaud, G., Allentoft, M.E., Margaryan, A., Vasilyev, S.V., Veselovskaya, E.V., Borutskaya, S.B., Deviese, T., Comeskey, D., Higham, T., Manica, A., Foley, R., Meltzer, D.J., Nielsen, R., Excoffier, L., Lahr, M.M., Orlando, L., Willerslev, E., 2017. Ancie…
Skoglund, P., Malmstrom, H., Omrak, A., Raghavan, M., Valdiosera, C., Gunther, T., Hall, P., Tambets, K., Parik, J., Sjogren, K.-G., Apel, J., Willerslev, E., Stora, J., Gotherstrom, A., Jakobsson, M., 2014. Genomic diversity and admixture differs for Stone-Age Scandinavian foragers and farmers. Science 344, 747–750. https://doi.org/10.1126/science.1253448
Skoglund, P., Malmström, H., Raghavan, M., Storå, J., Hall, P., Willerslev, E., Gilbert, M.T.P., Götherström, A., Jakobsson, M., 2012. Origins and genetic legacy of Neolithic farmers and hunter-gatherers in Europe. Science 336, 466–469. https://doi.org/10.1126/science.1216304
Skourtanioti, E., Erdal, Y.S., Frangipane, M., Restelli, F.B., Yener, K.A., Pinnock, F., Matthiae, P., Özbal, R., Schoop, U.-D., Guliyev, F., Akhundov, T., Lyonnet, B., Hammer, E.L., Nugent, S.E., Burri, M., Neumann, G.U., Penske, S., Ingman, T., Akar, M., Shafiq, R., Palumbi, G., Eisenmann, S., D’Andrea, M., Rohrlach, A.B., Warinner, C., Jeong, C., Stockhammer, P.W., Haak, W., Krause, J., 2020. …
Szécsényi-Nagy, A., Brandt, G., Haak, W., Keerl, V., Jakucs, J., Möller-Rieker, S., Köhler, K., Mende, B.G., Oross, K., Marton, T., Osztás, A., Kiss, V., Fecher, M., Pálfi, G., Molnár, E., Sebők, K., Czene, A., Paluch, T., Šlaus, M., Novak, M., Pećina-Šlaus, N., Ősz, B., Voicsek, V., Somogyi, K., Tóth, G., Kromer, B., Bánffy, E., Alt, K.W., 2015. Tracing the genetic origin of Europe’s first farme…
Valdiosera, C., Günther, T., Vera-Rodríguez, J.C., Ureña, I., Iriarte, E., Rodríguez-Varela, R., Simões, L.G., Martínez-Sánchez, R.M., Svensson, E.M., Malmström, H., Rodríguez, L., Castro, J.-M.B. de, Carbonell, E., Alday, A., Vera, J.A.H., Götherström, A., Carretero, J.-M., Arsuaga, J.L., Smith, C.I., Jakobsson, M., 2018. Four millennia of Iberian biomolecular prehistory illustrate the impact of…
van de Loosdrecht, M.S., Mannino, M.A., Talamo, S., Villalba-Mouco, V., Posth, C., Aron, F., Brandt, G., Burri, M., Freund, C., Radzeviciute, R., Stahl, R., Wissgott, A., Klausnitzer, L., Nagel, S., Meyer, M., Tagliacozzo, A., Piperno, M., Tusa, S., Collina, C., Schimmenti, V., Di Salvo, R., Prüfer, K., Hublin, J.-J., Schiffels, S., Jeong, C., Haak, W., Krause, J., 2020. Genomic and dietary trans…
Wang, C.-C., Reinhold, S., Kalmykov, A., Wissgott, A., Brandt, G., Jeong, C., Cheronet, O., Ferry, M., Harney, E., Keating, D., Mallick, S., Rohland, N., Stewardson, K., Kantorovich, A.R., Maslov, V.E., Petrenko, V.G., Erlikh, V.R., Atabiev, B.C., Magomedov, R.G., Kohl, P.L., Alt, K.W., Pichler, S.L., Gerling, C., Meller, H., Vardanyan, B., Yeganyan, L., Rezepkin, A.D., Mariaschk, D., Berezina, N…

## Sheet: Supplementary Table S4
Supplementary Table S4. Genotypes of the selected phylogenetically informative markers in the wider population sample sets. The table is divided horizontally into two big parts. The first part (rows 3-54) is for the samples genotyped mainly by Sanger sequencing or RFLP. The second part (rows 59-107) is for the samples genotyped only in silico. GRCh37 positions and names of the markers are indicat…
Population																							n1	n2	n3	n4	N, genotyped	N, unavaiable for genotyping	N, high-coverage whole Y chromosomes	References
Abazins	0	0	0	0	2	0	0	0	0	0	0	0	0	0	0	0	0	0	0	0	0	3	88	5	2	3	5	0	0	This study, updated from Yunusbayev et al., 2012
Abkhazians	2	0	0	0	0	0	0	0	0	0	0	0	0	0	0	0	0	0	0	0	0	2	162	4	2	2	4	0	0	This study, updated from Yunusbayev et al., 2012
Adyghes	0	0	0	0	3	0	0	0	0	0	0	0	0	2	0	0	0	0	0	0	0	0	154	5	3	2	5	0	0	This study, updated from Yunusbayev et al., 2012
Andis	0	0	0	0	18	0	0	0	0	0	0	0	0	0	0	0	0	0	0	0	0	0	49	18	18	0	18	0	0	This study, updated from Yunusbayev et al., 2012
Armenians, central Armenian Highland	0	0	0	0	0	0	0	0	0	0	0	0	1	1	0	1	0	4	0	0	1	10	200	34	16	18	18	16	0	This study, updated from Hovhannisyan et al., 2014 and Platt et al., 2017
Armenians, Yerevan and nearby regions	1	0	4	1	12	0	0	0	0	0	0	0	1	1	0	2	0	1	0	1	0	16	400	41	19	22	41	0	11	This study
Assyrians	0	0	0	0	1	0	0	0	0	0	0	0	0	0	0	0	0	0	0	0	0	0	4	1	1	0	1	0	1	This study; Mallick et al., 2016
Avars	0	0	0	0	28	0	0	0	0	0	0	0	0	0	0	0	0	0	0	0	0	0	44	29	28	0	28	1	1	This study, updated from Yunusbayev et al., 2012
Azaris, Iran	0	1	1	7	5	1	0	0	0	0	0	0	0	0	0	2	0	0	0	0	0	14	297	31	14	17	31	0	0	This study
Bagvalals	0	0	0	0	6	0	0	0	0	0	0	0	0	0	0	0	0	0	0	0	0	0	28	6	6	0	6	0	0	This study, updated from Yunusbayev et al., 2012
Balkars	0	0	0	0	5	0	0	0	0	0	0	0	0	0	0	0	0	0	0	0	0	0	135	5	5	0	5	0	0	This study, updated from Yunusbayev et al., 2012
Chamalals	0	0	0	0	18	0	0	0	0	0	0	0	0	0	0	0	0	0	0	0	0	0	27	18	18	0	18	0	0	This study, updated from Yunusbayev et al., 2012
Chechens	0	0	0	0	40	0	0	0	0	0	0	0	0	0	0	0	0	0	0	0	0	0	165	40	40	0	40	0	1	This study, updated from Yunusbayev et al., 2012
Cherkessians	0	0	0	0	1	0	0	0	0	0	0	0	0	0	1	0	0	0	0	0	0	4	126	6	1	5	6	0	0	This study, updated from Yunusbayev et al., 2012
Darginians	0	0	0	0	59	0	0	0	0	0	0	0	0	0	0	0	0	0	0	0	0	0	67	61	59	0	59	2	0	This study, updated from Yunusbayev et al., 2012
Ingushes	0	0	0	0	2	0	0	0	0	0	0	0	0	0	0	0	0	0	0	0	0	0	105	2	2	0	2	0	0	This study, updated from Yunusbayev et al., 2012
Kabardinians	1	0	1	0	7	0	0	0	0	0	0	0	0	0	0	0	0	0	0	0	1	3	140	13	9	4	13	0	0	This study, updated from Yunusbayev et al., 2012
Karachays	0	0	0	0	3	0	0	0	0	0	0	0	0	0	0	0	0	0	0	0	0	2	69	5	3	2	5	0	0	This study, updated from Yunusbayev et al., 2012
KaraNogays	0	0	0	0	2	0	0	0	0	0	0	0	0	0	0	0	0	0	0	0	0	0	76	2	2	0	2	0	0	This study, updated from Yunusbayev et al., 2012
Kumyks	0	0	0	4	11	0	0	0	0	0	0	0	0	0	0	1	0	0	0	0	0	1	74	17	15	2	17	0	1	This study, updated from Yunusbayev et al., 2012; Karmin et al., 2015
Lezgins	0	0	0	0	19	0	0	0	0	0	0	0	0	0	0	0	0	0	0	0	0	0	33	19	19	0	19	0	1	This study, updated from Yunusbayev et al., 2012; Karmin et al., 2015
Nogays	0	0	0	0	16	0	0	0	0	0	0	0	0	0	0	0	0	0	0	0	0	2	87	18	16	2	18	0	0	This study, updated from Yunusbayev et al., 2012
North Ossetians	0	0	0	0	5	0	0	0	0	0	0	0	0	0	0	0	0	0	0	0	0	0	132	5	5	0	5	0	0	This study, updated from Yunusbayev et al., 2012
Persians, Kerman, Iran	0	0	0	4	0	0	0	0	0	0	0	0	0	0	0	0	0	0	0	0	1	7	111	12	4	8	12	0	0	This study
Qashqais	0	0	0	0	0	0	0	0	0	0	0	0	0	0	0	1	0	0	1	0	0	8	99	11	1	10	10	1	0	This study
Tabassarans	0	0	0	0	22	0	0	0	0	0	0	0	0	0	0	0	0	0	0	0	0	0	45	22	22	0	22	0	1	This study, updated from Yunusbayev et al., 2012; Karmin et al., 2015
Tats	0	0	0	0	0	0	0	0	0	0	0	0	0	0	0	0	0	0	0	0	0	3	10	3	0	3	3	0	0	This study, updated from Yunusbayev et al., 2012
Yezdis, Armenia	0	0	0	0	0	0	0	0	0	0	0	0	0	0	0	0	0	0	0	0	0	1	10	1	0	1	1	0	0	This study
Total in the genotyping dataset of northern regions of West Asia	4	1	6	16	285	1	0	0	0	0	0	0	2	4	1	7	0	5	1	1	3	76	2937	434	330	101	414	20	17
Bedouins_HGDP	0	0	0	0	1	0	0	0	0	0	0	0	0	0	0	0	0	0	0	0	0	18	27	19	1	18	19	0	19	This study; Lippold et al., 2014; Bergström et al., 2020; http://ftp.1000genomes.ebi.ac.uk/vol1/ftp/data_collections/HGDP/data/
Druzes_HGDP	0	0	0	0	0	0	0	0	0	0	0	0	0	0	0	0	0	0	0	0	0	1	12	1	0	1	1	0	1	This study; Lippold et al., 2014; Bergström et al., 2020; http://ftp.1000genomes.ebi.ac.uk/vol1/ftp/data_collections/HGDP/data/
Egyptians	1	0	0	2	1	0	0	0	0	0	0	0	0	0	0	3	0	3	0	0	0	37	219	47	4	43	47	0	1	This study
Iraqis	0	0	0	0	0	0	0	0	0	0	0	0	0	0	0	0	0	0	0	0	0	7	27	8	1	7	7	1	0	This study
Jordanians	0	0	0	2	2	0	0	0	0	1	0	0	0	0	0	2	0	0	1	0	0	75	224	83	4	79	83	0	4	This study
Kuwaitis	0	0	0	2	0	0	0	0	1	0	0	0	0	1	0	0	0	0	0	0	0	79	179	83	2	81	83	0	2	This study
Omanis	0	0	0	0	0	0	0	0	6	0	0	0	0	0	0	0	0	0	0	0	0	24	78	30	0	30	30	0	2	This study
Palestinians_HGDP	0	0	0	0	0	0	0	0	0	0	0	0	0	0	0	0	0	0	0	0	0	1	16	1	0	1	1	0	1	This study; Lippold et al., 2014; Bergström et al., 2020; http://ftp.1000genomes.ebi.ac.uk/vol1/ftp/data_collections/HGDP/data/
SaudiArabians	0	0	0	30	0	0	0	0	0	0	0	1	0	0	0	0	0	0	0	0	1	114	215	146	30	116	146	0	3	This study
Syrians	0	0	0	0	0	0	0	0	0	0	0	0	0	0	0	0	0	0	0	0	0	19	80	24	4	19	19	5	0	This study
Yemenis	0	0	0	4	1	0	0	0	1	1	3	0	0	0	0	0	0	0	0	0	0	39	110	49	5	44	49	0	2	This study
Total in the genotyping dataset of southern regions of West Asia and Egypt	1	0	0	40	5	0	0	0	8	2	3	1	0	1	0	5	0	3	1	0	1	414	1187	491	51	439	485	6	35
Ethiopians	0	0	0	15	0	0	0	0	1	0	0	0	0	0	0	0	0	0	0	0	0	25	153	41	15	26	41	0	0	This study
Total in the genotyping dataset of East Africa	0	0	0	15	0	0	0	0	1	0	0	0	0	0	0	0	0	0	0	0	0	25	153	41	15	26	41	0	0
Balochis_HGDP	1	0	0	0	0	0	0	0	0	0	0	0	0	0	0	0	0	0	0	0	0	1	24	2	1	1	2	0	2	This study; Lippold et al., 2014; Bergström et al., 2020; http://ftp.1000genomes.ebi.ac.uk/vol1/ftp/data_collections/HGDP/data/
Brahuis_HGDP	0	0	0	0	0	0	0	0	0	0	0	0	0	0	0	0	0	0	0	0	0	3	25	3	0	3	3	0	3	This study; Lippold et al., 2014; Bergström et al., 2020; http://ftp.1000genomes.ebi.ac.uk/vol1/ftp/data_collections/HGDP/data/
Total in the genotyping dataset of South Asia	1	0	0	0	0	0	0	0	0	0	0	0	0	0	0	0	0	0	0	0	0	4	49	5	1	4	5	0	5
Belarussians	0	0	0	0	0	0	0	0	0	0	0	0	0	0	0	1	0	0	0	0	0	0	565	7	0	1	1	6	0	This study, updated from Kushniarevich et al., 2013
Sardinians_HGDP	0	0	0	0	0	0	0	0	0	0	0	0	0	0	0	0	0	1	0	0	0	1	16	2	0	2	2	0	2	This study; Lippold et al., 2014; Bergström et al., 2020; http://ftp.1000genomes.ebi.ac.uk/vol1/ftp/data_collections/HGDP/data/
Total in the genotyping dataset of Europe	0	0	0	0	0	0	0	0	0	0	0	0	0	0	0	1	0	1	0	0	0	1	581	9	0	3	3	6	2
Grand total in the genotyping dataset	6	1	6	71	290	1	0	0	9	2	3	1	2	5	1	13	0	9	2	1	4	520	4907	980	397	573	948	32	59
Azerbaijanis	0	0	1	0	0	0	0	0	0	0	0	0	0	0	0	0	0	0	0	0	0	0	_	1	1	0	1	0	1	Karmin et al., 2015
Turkish	0	0	0	0	0	0	0	0	0	0	0	0	0	0	0	0	0	0	0	0	0	1	10	1	0	1	1	0	1	Alkan et al., 2014
USA, paternal ancestry from Turkey	0	0	0	0	1	0	0	0	0	0	0	0	0	0	0	0	0	0	0	0	0	0	_	1	1	0	1	0	1	Church 2005
Total in only sequencing dataset of northern regions of West Asia	0	0	1	0	1	0	0	0	0	0	0	0	0	0	0	0	0	0	0	0	0	1	_	3	2	1	3	0	3
Afghani Jews, Cohens	0	0	0	0	0	0	0	0	0	0	0	0	0	0	0	0	0	0	0	0	0	1	_	1	0	1	1	0	1	Behar et al., 2017
Ashkenazi Jews	0	0	0	0	0	0	0	2	0	0	0	0	0	0	0	0	0	0	0	0	7	2	_	11	0	11	11	0	11	Carmi et al., 2014; Zook et al., 2016; Behar et al., 2017
Bulgarian Jews, Cohens	0	0	0	0	0	0	0	0	0	0	0	0	0	0	0	0	0	0	0	0	1	0	_	1	0	1	1	0	1	Behar et al., 2017
Druzes	0	0	0	0	0	0	0	0	0	0	0	0	0	0	0	0	0	0	0	0	0	4	_	4	0	4	4	0	4	Karmin et al., 2015; Mallick et al., 2016; Behar et al., 2017; Taskent et al., 2017
Egyptians	0	0	0	0	0	0	0	0	0	0	0	0	0	0	0	0	0	0	0	0	0	1	_	1	0	1	1	0	1	ElHefnawi et al., 2018
Iraqis	0	0	0	0	1	0	0	0	0	0	0	0	0	0	0	0	0	0	0	0	0	0	_	1	1	0	1	0	1	Solé-Morata et al., 2017
Iraqi Jews	0	0	0	0	0	0	0	0	0	0	0	0	0	0	0	0	0	0	0	0	1	0	_	1	0	1	1	0	1	Mallick et al., 2016
Kuwaitis	0	0	0	0	0	0	0	0	0	0	0	0	0	0	0	0	0	0	0	0	0	3	_	3	0	3	3	0	3	Alsmadi et al., 2014
Lebanese	0	0	0	0	0	0	0	0	0	0	0	0	0	0	0	0	0	0	0	0	0	1	_	1	0	1	1	0	1	Haber et al., 2016
Lebanese1	0	0	0	0	1	0	0	0	0	1	0	0	0	0	0	0	0	0	0	0	0	5	99	7	1	6	7	0	0	Haber et al., 2017
Moroccan Jews, Cohens	0	0	0	0	0	0	0	0	0	0	0	0	0	0	0	0	0	0	0	0	1	0	_	1	0	1	1	0	1	Behar et al., 2017
Muslim Arabs, Israel	0	0	0	0	0	0	0	0	0	0	0	0	0	0	0	0	0	0	0	0	0	1	_	1	0	1	1	0	1	Karmin et al., 2015
Qataris	0	0	0	0	0	0	0	0	0	0	0	0	0	0	0	0	0	0	0	0	2	26	53	28	0	28	28	0	28	Rodriguez-Flores et al., 2016
Turkish Jews, Cohens	0	0	0	0	0	0	0	0	0	0	0	0	0	0	0	1	0	0	0	0	0	0	_	1	0	1	1	0	1	Behar et al., 2017
Yemenis	0	0	0	2	0	0	0	0	1	1	1	0	0	0	0	0	0	0	0	0	1	19	47	29	2	23	25	4	25	Haber et al., 2019
Yemenite Jews	0	0	0	0	0	0	0	0	0	0	0	0	0	0	0	0	0	0	0	0	1	2	_	3	0	3	3	0	3	Karmin et al., 2015; Behar et al., 2017
Total in only sequencing dataset of southern regions of West Asia and Egypt	0	0	0	2	2	0	0	2	1	2	1	0	0	0	0	1	0	0	0	0	14	65	_	94	4	86	90	4	83
Albanians	0	0	0	0	0	0	0	0	0	0	0	0	0	0	0	0	0	0	0	1	0	0	_	1	0	1	1	0	1	Karmin et al., 2015
Czechs	0	0	0	0	0	0	0	1	0	0	0	0	0	0	0	0	0	0	0	0	0	0	_	1	0	1	1	0	1	Mallick et al., 2016
Finnish	0	0	0	0	0	0	0	1	0	0	0	0	0	0	0	0	0	0	0	0	0	0	38	1	0	1	1	0	1	The 1000 Genomes Project Consortium, 2015
Greeks	0	0	0	0	0	0	0	0	0	0	0	0	0	0	0	0	0	0	0	0	0	2	50	2	0	2	2	0	2	Haber et al., 2016; Gilly et al., 2018
Iberians	0	0	0	0	0	0	0	0	0	0	0	0	0	0	0	0	0	0	0	0	0	1	54	1	0	1	1	0	1	The 1000 Genomes Project Consortium, 2015, ftp://ftp-trace.ncbi.nih.gov/1000genomes/ftp/1000G_2504_high_coverage/data/
Italians, Tuscany	0	0	0	0	0	0	0	0	0	0	0	0	0	0	0	0	0	0	0	0	0	1	53	1	0	1	1	0	1	The 1000 Genomes Project Consortium, 2015, ftp://ftp-trace.ncbi.nih.gov/1000genomes/ftp/1000G_2504_high_coverage/data/
USA, European Americans, CEU	0	0	0	0	0	0	0	0	0	0	0	0	0	0	0	0	0	0	0	0	0	1	49	1	0	1	1	0	1	The 1000 Genomes Project Consortium, 2015, ftp://ftp-trace.ncbi.nih.gov/1000genomes/ftp/1000G_2504_high_coverage/data/
USA, paternal ancestry from Germany	0	0	0	0	0	0	0	0	0	0	0	0	0	0	0	1	0	0	0	0	0	0	_	1	0	1	1	0	1	Church 2005
USA, paternal ancestry from Latvia	0	0	0	0	0	0	0	0	0	0	0	0	0	0	0	0	0	0	0	0	1	0	_	1	0	1	1	0	1	Church 2005
Total in only sequencing dataset of Europe	0	0	0	0	0	0	0	2	0	0	0	0	0	0	0	1	0	0	0	1	1	5	_	10	0	10	10	0	10
Pujabis	0	0	1	0	0	0	0	0	0	0	0	0	0	0	0	0	0	0	0	0	0	0	48	1	1	0	1	0	1	The 1000 Genomes Project Consortium, 2015, ftp://ftp-trace.ncbi.nih.gov/1000genomes/ftp/1000G_2504_high_coverage/data/
Sindhis	0	0	0	0	1	0	0	0	0	0	0	0	0	0	0	0	0	0	0	0	0	0	20	1	1	0	1	0	1	Bergström et al., 2020; http://ftp.1000genomes.ebi.ac.uk/vol1/ftp/data_collections/HGDP/data/
Total in only sequencing dataset of South Asia	0	0	1	0	1	0	0	0	0	0	0	0	0	0	0	0	0	0	0	0	0	0	68	2	2	0	2	0	2
Chinese Hans, Beijing	0	0	0	0	0	0	0	0	0	0	0	0	0	0	0	0	0	0	0	0	0	1	51	1	0	1	1	0	1	Lan et al., 2017
Malays	0	0	0	0	0	0	0	0	0	0	0	0	0	0	0	0	0	0	0	0	0	1	_	1	0	1	1	0	1	Wong et al., 2013
Total in only sequencing dataset of East Asia	0	0	0	0	0	0	0	0	0	0	0	0	0	0	0	0	0	0	0	0	0	2	_	2	0	2	2	0	2
Canadians	0	0	0	0	0	0	0	0	0	0	0	0	0	0	0	0	0	0	0	0	2	0	_	2	0	2	2	0	2	Church 2005; Reuter et al., 2018
Colombians	2	0	0	0	1	0	0	0	0	0	0	0	0	0	0	0	0	0	1	0	0	2	43	6	3	3	6	0	6	The 1000 Genomes Project Consortium, 2015, ftp://ftp-trace.ncbi.nih.gov/1000genomes/ftp/1000G_2504_high_coverage/data/
Peruvians in Lima, Peru	0	0	0	0	0	0	0	0	0	0	0	0	0	0	0	0	0	0	1	0	1	1	41	3	0	3	3	0	3	The 1000 Genomes Project Consortium, 2015, ftp://ftp-trace.ncbi.nih.gov/1000genomes/ftp/1000G_2504_high_coverage/data/
Puerto Ricans	0	0	0	0	0	0	0	0	0	0	0	0	0	0	0	0	0	0	0	0	0	1	54	1	0	1	1	0	1	The 1000 Genomes Project Consortium, 2015, ftp://ftp-trace.ncbi.nih.gov/1000genomes/ftp/1000G_2504_high_coverage/data/
USA, unknown	0	0	0	0	1	0	0	0	0	0	0	0	0	0	0	0	0	0	0	0	0	0	_	1	1	0	1	0	1	Church 2005
USA, white	0	0	0	0	0	0	0	0	0	0	0	0	0	1	0	0	0	0	0	0	0	0	_	1	0	1	1	0	1	Church 2005
Total in only sequencing dataset of the Americas	2	0	0	0	2	0	0	0	0	0	0	0	0	1	0	0	0	0	2	0	3	4		14	4	10	14	0	14
Grand total in only sequencing dataset of samples from Eurasia and Africa	0	0	2	2	4	0	0	4	1	2	1	0	0	0	0	2	0	0	0	1	15	73	_	111	8	99	107	4	100
Grand total in both datasets of samples from northern regions of West Asia	4	1	7	16	286	1	0	0	0	0	0	0	2	4	1	7	0	5	1	1	3	77	_	437	332	102	417	20	20
Grand total in both datasets of samples from southern regions of West Asia and Egypt	1	0	0	42	7	0	0	2	9	4	4	1	0	1	0	6	0	3	1	0	15	479	_	585	55	525	575	10	118
Grand total in both datasets of samples from East Africa	0	0	0	15	0	0	0	0	1	0	0	0	0	0	0	0	0	0	0	0	0	25	_	41	15	26	41	0	0
Grand total in both datasets of samples from Europe	0	0	0	0	0	0	0	2	0	0	0	0	0	0	0	2	0	1	0	1	1	6	_	19	0	13	13	6	12
Grand total in both datasets of samples from South Asia	1	0	1	0	1	0	0	0	0	0	0	0	0	0	0	0	0	0	0	0	0	4	_	7	3	4	7	0	7
Grand total in both datasets of samples from East Asia	0	0	0	0	0	0	0	0	0	0	0	0	0	0	0	0	0	0	0	0	0	2		2	0	2	2	0	2
Grand total in both datasets of samples from Eurasia and Africa	6	1	8	73	294	1	0	4	10	4	4	1	2	5	1	15	0	9	2	2	19	593	_	1091	405	672	1055	36	159
Grand total in both datasets in worldwide samples	8	1	8	73	296	1	0	4	10	4	4	1	2	6	1	15	0	9	4	2	22	597	_	1105	409	682	1069	36	173
1 Low coverage sequences
Bibliography
Alkan, C., Kavak, P., Somel, M., Gokcumen, O., Ugurlu, S., Saygi, C., Dal, E., Bugra, K., Güngör, T., Sahinalp, S.C., Özören, N., Bekpen, C., 2014. Whole genome sequencing of Turkish genomes reveals functional private alleles and impact of genetic interactions with Europe, Asia and Africa. BMC Genomics 15. https://doi.org/10.1186/1471-2164-15-963
Alsmadi, O., John, S.E., Thareja, G., Hebbar, P., Antony, D., Behbehani, K., Thanaraj, T.A., 2014. Genome at juncture of early human migration: a systematic analysis of two whole genomes and thirteen exomes from Kuwaiti population subgroup of inferred Saudi Arabian tribe ancestry. PLOS ONE 9, e99069. https://doi.org/10.1371/journal.pone.0099069
Behar, D.M., Saag, L., Karmin, M., Gover, M.G., Wexler, J.D., Sanchez, L.F., Greenspan, E., Kushniarevich, A., Davydenko, O., Sahakyan, H., Yepiskoposyan, L., Boattini, A., Sarno, S., Pagani, L., Carmi, S., Tzur, S., Metspalu, E., Bormans, C., Skorecki, K., Metspalu, M., Rootsi, S., Villems, R., 2017. The genetic variation in the R1a clade among the Ashkenazi Levites’ Y chromosome. Sci. Rep. 7, 1…
Bergström, A., McCarthy, S.A., Hui, R., Almarri, M.A., Ayub, Q., Danecek, P., Chen, Y., Felkel, S., Hallast, P., Kamm, J., Blanché, H., Deleuze, J.-F., Cann, H., Mallick, S., Reich, D., Sandhu, M.S., Skoglund, P., Scally, A., Xue, Y., Durbin, R., Tyler-Smith, C., 2020. Insights into human genetic variation and population history from 929 diverse genomes. Science 367. https://doi.org/10.1126/scien…
Carmi, S., Hui, K.Y., Kochav, E., Liu, X., Xue, J., Grady, F., Guha, S., Upadhyay, K., Ben-Avraham, D., Mukherjee, S., Bowen, B.M., Thomas, T., Vijai, J., Cruts, M., Froyen, G., Lambrechts, D., Plaisance, S., Broeckhoven, C.V., Damme, P.V., Marck, H.V., Barzilai, N., Darvasi, A., Offit, K., Bressman, S., Ozelius, L.J., Peter, I., Cho, J.H., Ostrer, H., Atzmon, G., Clark, L.N., Lencz, T., Pe’er, I…
Church, G.M., 2005. The Personal Genome Project. Mol. Syst. Biol. 1. https://doi.org/10.1038/msb4100040
ElHefnawi, M., Jeon, S., Bhak, Y., ElFiky, A., Horaiz, A., Jun, J., Kim, H., Bhak, J., 2018. Whole genome sequencing and bioinformatics analysis of two Egyptian genomes. Gene 668, 129–134. https://doi.org/10.1016/j.gene.2018.05.048
Gilly, A., Suveges, D., Kuchenbaecker, K., Pollard, M., Southam, L., Hatzikotoulas, K., Farmaki, A.-E., Bjornland, T., Waples, R., Appel, E.V.R., Casalone, E., Melloni, G., Kilian, B., Rayner, N.W., Ntalla, I., Kundu, K., Walter, K., Danesh, J., Butterworth, A., Barroso, I., Tsafantakis, E., Dedoussis, G., Moltke, I., Zeggini, E., 2018. Cohort-wide deep whole genome sequencing and the allelic arc…
Haber, M., Doumet-Serhal, C., Scheib, C., Xue, Y., Danecek, P., Mezzavilla, M., Youhanna, S., Martiniano, R., Prado-Martinez, J., Szpak, M., Matisoo-Smith, E., Schutkowski, H., Mikulski, R., Zalloua, P., Kivisild, T., Tyler-Smith, C., 2017. Continuity and admixture in the last five millennia of Levantine history from ancient Canaanite and present-day Lebanese genome sequences. Am. J. Hum. Genet. …
Haber, M., Mezzavilla, M., Bergström, A., Prado-Martinez, J., Hallast, P., Saif-Ali, R., Al-Habori, M., Dedoussis, G., Zeggini, E., Blue-Smith, J., Wells, R.S., Xue, Y., Zalloua, P.A., Tyler-Smith, C., 2016. Chad genetic diversity reveals an African history marked by multiple Holocene Eurasian migrations. Am. J. Hum. Genet. 99, 1316–1324. https://doi.org/10.1016/j.ajhg.2016.10.012
Haber, M., Saif-Ali, R., Al-Habori, M., Chen, Y., Platt, D.E., Tyler-Smith, C., Xue, Y., 2019. Insight into the genomic history of the Near East from whole-genome sequences and genotypes of Yemenis. bioRxiv 749341. https://doi.org/10.1101/749341
Hovhannisyan, A., Khachatryan, Z., Haber, M., Hrechdakian, P., Karafet, T., Zalloua, P., Yepiskoposyan, L., 2014. Different waves and directions of Neolithic migrations in the Armenian Highland. Investig. Genet. 5, 15. https://doi.org/10.1186/s13323-014-0015-6
Karmin, M., Saag, L., Vicente, M., Wilson Sayres, M.A., Järve, M., Talas, U.G., Rootsi, S., Ilumäe, A.-M., Mägi, R., Mitt, M., Pagani, L., Puurand, T., Faltyskova, Z., Clemente, F., Cardona, A., Metspalu, E., Sahakyan, H., Yunusbayev, B., Hudjashov, G., DeGiorgio, M., Loogväli, E.-L., Eichstaedt, C., Eelmets, M., Chaubey, G., Tambets, K., Litvinov, S., Mormina, M., Xue, Y., Ayub, Q., Zoraqi, G., …
Kushniarevich, A., Sivitskaya, L., Danilenko, N., Novogrodskii, T., Tsybovsky, I., Kiseleva, A., Kotova, S., Chaubey, G., Metspalu, E., Sahakyan, H., Bahmanimehr, A., Reidla, M., Rootsi, S., Parik, J., Reisberg, T., Achilli, A., Hooshiar Kashani, B., Gandini, F., Olivieri, A., Behar, D.M., Torroni, A., Davydenko, O., Villems, R., 2013. Uniparental genetic heritage of Belarusians: Encounter of rar…
Lan, T., Lin, H., Zhu, W., Laurent, T.C.A.M., Yang, M., Liu, X., Wang, Jun, Wang, Jian, Yang, H., Xu, X., Guo, X., 2017. Deep whole-genome sequencing of 90 Han Chinese genomes. GigaScience 6. https://doi.org/10.1093/gigascience/gix067
Lippold, S., Xu, H., Ko, A., Li, M., Renaud, G., Butthof, A., Schröder, R., Stoneking, M., 2014. Human paternal and maternal demographic histories: insights from high-resolution Y chromosome and mtDNA sequences. Investig. Genet. 5, 13. https://doi.org/10.1186/2041-2223-5-13
Mallick, S., Li, H., Lipson, M., Mathieson, I., Gymrek, M., Racimo, F., Zhao, M., Chennagiri, N., Nordenfelt, S., Tandon, A., Skoglund, P., Lazaridis, I., Sankararaman, S., Fu, Q., Rohland, N., Renaud, G., Erlich, Y., Willems, T., Gallo, C., Spence, J.P., Song, Y.S., Poletti, G., Balloux, F., Driem, G. van, Knijff, P. de, Romero, I.G., Jha, A.R., Behar, D.M., Bravi, C.M., Capelli, C., Hervig, T.,…
Platt, D.E., Haber, M., Dagher-Kharrat, M.B., Douaihy, B., Khazen, G., Ashrafian Bonab, M., Salloum, A., Mouzaya, F., Luiselli, D., Tyler-Smith, C., Renfrew, C., Matisoo-Smith, E., Zalloua, P.A., 2017. Mapping Post-Glacial expansions: The Peopling of Southwest Asia. Sci. Rep. 7, 40338. https://doi.org/10.1038/srep40338
Reuter, M.S., Walker, S., Thiruvahindrapuram, B., Whitney, J., Cohn, I., Sondheimer, N., Yuen, R.K.C., Trost, B., Paton, T.A., Pereira, S.L., Herbrick, J.-A., Wintle, R.F., Merico, D., Howe, J., MacDonald, J.R., Lu, C., Nalpathamkalam, T., Sung, W.W.L., Wang, Z., Patel, R.V., Pellecchia, G., Wei, J., Strug, L.J., Bell, S., Kellam, B., Mahtani, M.M., Bassett, A.S., Bombard, Y., Weksberg, R., Shuma…
Rodriguez-Flores, J.L., Fakhro, K., Agosto-Perez, F., Ramstetter, M.D., Arbiza, L., Vincent, T.L., Robay, A., Malek, J.A., Suhre, K., Chouchane, L., Badii, R., Al-Marri, A.A.-N., Khalil, C.A., Zirie, M., Jayyousi, A., Salit, J., Keinan, A., Clark, A.G., Crystal, R.G., Mezey, J.G., 2016. Indigenous Arabs are descendants of the earliest split from ancient Eurasian populations. Genome Res. https://d…
Solé-Morata, N., García-Fernández, C., Urasin, V., Bekada, A., Fadhlaoui-Zid, K., Zalloua, P., Comas, D., Calafell, F., 2017. Whole Y-chromosome sequences reveal an extremely recent origin of the most common North African paternal lineage E-M183 (M81). Sci. Rep. 7, 15941. https://doi.org/10.1038/s41598-017-16271-y
Taskent, R.O., Alioglu, N.D., Fer, E., Melike Donertas, H., Somel, M., Gokcumen, O., 2017. Variation and Functional Impact of Neanderthal Ancestry in Western Asia. Genome Biol. Evol. 9, 3516–3524. https://doi.org/10.1093/gbe/evx216
The 1000 Genomes Project Consortium, 2015. A global reference for human genetic variation. Nature 526, 68–74.
Wong, L.-P., Ong, R.T.-H., Poh, W.-T., Liu, X., Chen, P., Li, R., Lam, K.K.-Y., Pillai, N.E., Sim, K.-S., Xu, H., Sim, N.-L., Teo, S.-M., Foo, J.-N., Tan, L.W.-L., Lim, Y., Koo, S.-H., Gan, L.S.-H., Cheng, C.-Y., Wee, S., Yap, E.P.-H., Ng, P.C., Lim, W.-Y., Soong, R., Wenk, M.R., Aung, T., Wong, T.-Y., Khor, C.-C., Little, P., Chia, K.-S., Teo, Y.-Y., 2013. Deep Whole-Genome Sequencing of 100 Sou…
Yunusbayev, B., Metspalu, M., Järve, M., Kutuev, I., Rootsi, S., Metspalu, E., Behar, D.M., Varendi, K., Sahakyan, H., Khusainova, R., Yepiskoposyan, L., Khusnutdinova, E.K., Underhill, P.A., Kivisild, T., Villems, R., 2012. The Caucasus as an asymmetric semipermeable barrier to ancient human migrations. Mol. Biol. Evol. 29, 359–365. https://doi.org/10.1093/molbev/msr221
Zook, J.M., Catoe, D., McDaniel, J., Vang, L., Spies, N., Sidow, A., Weng, Z., Liu, Y., Mason, C.E., Alexander, N., Henaff, E., McIntyre, A.B.R., Chandramohan, D., Chen, F., Jaeger, E., Moshrefi, A., Pham, K., Stedman, W., Liang, T., Saghbini, M., Dzakula, Z., Hastie, A., Cao, H., Deikus, G., Schadt, E., Sebra, R., Bashir, A., Truty, R.M., Chang, C.C., Gulbahce, N., Zhao, K., Ghosh, S., Hyland, F…

## Sheet: Supplementary Table S5
Supplementary Table S5. Primer specifications for the genotyped SNP markers. The list is ordered according to the SNP position on the Y chromosome.
Chromosome Y Position GRCh37 (hg19)	Defining the branch	Mutation	Marker names	Forward primer, 5'-3'	Reverse primer, 5'-3'	Product size, bp	Sequenced with the primer	SNP position in the PCR product	PCR conditions
2888657	J1a1a1a2a-L92	T->C	L92	CCAGGTTACGTGGGCTTATT	CACAGTTCAACCCCAAACAC	520	F	192	94oC-3min, {94oC-25sec, 60oC-35sec, 72oC-40sec} x 38 cycles, 72oC-3min
2888661	J1a1a1a2a-L92	A->G	L93	CCAGGTTACGTGGGCTTATT	CACAGTTCAACCCCAAACAC	521	F	196	94oC-3min, {94oC-25sec, 60oC-35sec, 72oC-40sec} x 38 cycles, 72oC-3min
6708442	J1a2a-PH351	T->C	PH152	GTGTCTCCCCCACAGAATG	CTGGTGCTAGAGCGATGATT	474	F	221	94oC-3min, {94oC-25sec, 60oC-30sec, 72oC-35sec} x 38 cycles, 72oC-3min
6932171	J1a1a1b1-L817	G->C	L817	GAGTCCCTGTCCCTGATAGT	AAGGTCTGGTTGAAGGGTTG	419	R	204	94oC-3min, {94oC-25sec, 60oC-30sec, 72oC-35sec} x 38 cycles, 72oC-3min
6965238	J1a2a-PH351	G->C	PH351	GCAGCAAACAGTCTTACAGG	TGAAGAGCACAGCTAAGTGA	216	F	175	94oC-3min, {94oC-20sec, 59oC-25sec, 72oC-25sec} x 38 cycles, 72oC-3min
7079349	J1a-PF4644	T->C	PF4644;YSC0000065	TCAGCAGTTGTTTTTGGCAG	CATCATGTTGTGCATCACGG	383	F	278	94oC-3min, {94oC-20sec, 60oC-25sec, 72oC-30sec} x 38 cycles, 72oC-3min
7687003	J1a1a1a1a-Z1853	C->T	Z1853	TCCCACCTATAGCCAGATCC	CCCACAAATGGGACTATGACA	391	F	256	94oC-3min, {94oC-25sec, 60oC-30sec, 72oC-35sec} x 38 cycles, 72oC-3min
7934647	J1a1b-Z18372	C->A	FGC14023;Y4400;Z18372	CCCTCCTTAAGCCCTACACA	CCAACCAGTAGCATCGTCAG	406	F	143	94oC-3min, {94oC-20sec, 61oC-25sec, 72oC-30sec} x 38 cycles, 72oC-3min
8264190	J1a1b-Z18372	T->C	FGC13976;Y3484;Z18375	ACGAAAGAGTTACAACAGCCAA	TGAGCACCTTGCTGATTAGATT	317	F	209	94oC-3min, {94oC-20sec, 60oC-25sec, 72oC-30sec} x 38 cycles, 72oC-3min
8453555	J1a1a1a-Z1885	G->A	FGC1667;Z2315	CATCTTGCCCCAATCATCAC	GTAGTCTCCTTGGTCGTGTT	435	F	221	94oC-3min, {94oC-25sec, 59oC-30sec, 72oC-35sec} x 38 cycles, 72oC-3min
9021137	J1a1a1a1a1a1a1-L858	T->C	YSC0000080	ATATGTGGCATTGGTGTTCA	TTCTTACCCAAATGTGGCCT	488	F	248	94oC-3min, {94oC-25sec, 58oC-30sec, 72oC-40sec} x 38 cycles, 72oC-3min
9067815	J1a1a1a1a-Z1853	C->T	PF4836	ACCTCTAAGTCCTAATGCCCA	ACCCACTTTTTGGATGTTTGT	373	R	130	94oC-3min, {94oC-25sec, 59oC-30sec, 72oC-35sec} x 38 cycles, 72oC-3min
9879005	J1a1a1a1a1a1a1-L858	C->T	L858;PF4851	TTCAGATCTCGGTCATGGAT	TGATTGAAGGTTACTTAGTGGC	392	F	280	94oC-3min, {94oC-25sec, 58oC-30sec, 72oC-35sec} x 38 cycles, 72oC-3min
13991091	J1a1a1a1a2-ZS3683	A->G	ZS3683	AGGACAGGATCATCGCTTTG	GAAGGTGAGTGTGTCTCCAG	315	R	71	94oC-3min, {94oC-20sec, 60oC-25sec, 72oC-30sec} x 38 cycles, 72oC-3min
14263127	J1a1a1a1a1-L862	G->T	L862;PF4853;YSC0000169	TGTTAGCTCCTTTCGACACA	TTTCCCACAGCAAAGATGTC	378	F	244	94oC-3min, {94oC-25sec, 58oC-30sec, 72oC-35sec} x 38 cycles, 72oC-3min
14311197	J1a1a1a1-L2320	C->T	CTS2453;Z2319;PF4806	CACTCACCTGTCCAACCTTT	TTTCTTCCACAGGGCTGAAG	274	R	86	94oC-3min, {94oC-25sec, 60oC-30sec, 72oC-35sec} x 38 cycles, 72oC-3min
14318111	J1a1a1b2-ZS5392	G->T	ZS5392; Z46450	TTTCTAGGTCTGTTTTCTACCCA	TTTCTGTTCTGTACGCCTCAA	241	R	47	94oC-3min, {94oC-20sec, 59oC-25sec, 72oC-25sec} x 38 cycles, 72oC-3min
14486667	J1a1a1-P58	T->C	P58;Page8;PF4698	ACGTCACCCATCTCAACATC	AAAGAATGTCTCCCCATGAGG	306	_	189	94oC-3min, {94oC-20sec, 58oC-25sec, 72oC-30sec} x 38 cycles, 72oC-3min
14654806	J1a2a-PH351	C->T	B2155	CCAGAAGACCCTTACCCAGA	TTCCACAAGGGAGGTAGTGT	436	F	320	94oC-3min, {94oC-25sec, 60oC-30sec, 72oC-35sec} x 38 cycles, 72oC-3min
14781896	J1a-PF4644	A->T	CTS3267;PF4703;YSC0001266	CCTAGAAAGAGGGTGCTTGG	GGAGTGCTGGAGAGAGAAAC	393	F	247	94oC-3min, {94oC-20sec, 60oC-25sec, 72oC-30sec} x 38 cycles, 72oC-3min
15269464	J1a1a1a1a1a2-ZS2524	C->T	YP4763;ZS2524	CACAGGTGGATTACCAAACT	TATGATTCCCTGGCTCAAAAGT	677	F	231	94oC-3min, {94oC-25sec, 57oC-35sec, 72oC-45sec} x 38 cycles, 72oC-3min
15846373	J1a1a1a1-L2320	C->T	PF4854;Z2320;YSC0000183	CTTGGCCTATTGCACACATT	ACGACCACCCACATAGATGA	384	F	314	94oC-3min, {94oC-25sec, 59oC-30sec, 72oC-35sec} x 38 cycles, 72oC-3min
16174122	J1a1a1a1a-Z1853	C->G	CTS5269;Z2322;PF4855	TCAGAGACGAAGCACTCAAC	GCATATGTTCCTGTCACCCA	470	F	338	94oC-3min, {94oC-25sec, 60oC-35sec, 72oC-40sec} x 38 cycles, 72oC-3min
16937502	J1a1a1a1a1a1b-B2069	A->G	B2069	ACTGTCTCTCCTCGATCTCC	GAGTGTGTTTCTGCGGTTTC	485	F	281	94oC-3min, {94oC-25sec, 60oC-35sec, 72oC-40sec} x 38 cycles, 72oC-3min
17419934	J1-M267	T->C	M497;PF4740	AACCAAATGCACAACGAAAGT	CTAAATGTGGAAGCTCCAGAGA	458	_	413	94oC-3min, {94oC-25sec, 60oC-30sec, 72oC-35sec} x 38 cycles, 72oC-3min
17936466	J1a1a1a1a2-ZS3683	G->A	ZS3704	GACGAGGCACAAGTTCAGT	AGACTGCCTTTCATGTTCTTACA	301	F	218	94oC-3min, {94oC-20sec, 60oC-25sec, 72oC-30sec} x 38 cycles, 72oC-3min
19124399	J1a1a1a1a1a-Z2324	T->C	PF4843;Z2324	CAGTCAACGCTCCAGATTCA	AAGCCTGCCTGGTATTTTGT	394	F	297	94oC-3min, {94oC-25sec, 60oC-30sec, 72oC-35sec} x 38 cycles, 72oC-3min
19165653	J1a1a1b-Z18315	A->G	Y4082;Z18315	CAAATCCCTGTCTGCCCTAT	GGGGCCTCATAATTCTATCAAAGT	427	F	236	94oC-3min, {94oC-25sec, 59oC-30sec, 72oC-35sec} x 38 cycles, 72oC-3min
21356711	J1a1a1b1-L817	C->T	B2156	AATAACACTTGCTGGGGAGG	CATGCTGTCATCACCTGGAT	391	F	325	94oC-3min, {94oC-25sec, 60oC-30sec, 72oC-35sec} x 38 cycles, 72oC-3min
21391792	J1a1a1b-Z18315	G->A	Y4083;Z18319	TCTCGCGTGGAAAACTAAC	CTCATTTGCACAAAGGGAGA	468	R	178	94oC-3min, {94oC-25sec, 58oC-30sec, 72oC-35sec} x 38 cycles, 72oC-3min
22183842	J1a1a1b2-ZS5392	C->T	ZS5418	TTGGTGCTAAGCCTGAACTG	TCCTAGATCCCAGGGTTTGT	333	R	115	94oC-3min, {94oC-20sec, 60oC-25sec, 72oC-30sec} x 38 cycles, 72oC-3min
22741818	J1-M267	T->G	M267;F4320;PF4782	TTATCCTGAGCCGTTGTCCCTG	TGTAGAGACACGGTTGTACCCT	287	F	148	94oC-3min, {94oC-25sec, 54oC-30sec, 72oC-30sec} x 38 cycles, 72oC-3min
22797639	J1a1a1a1a1a1a1-L858	C->T	CTS10835;PF4828;Z1884	CAATGTCATCCAGGCCAC	TAGAAGTTGGTGTAGATGCG	392	F	244	94oC-3min, {94oC-25sec, 57oC-30sec, 72oC-35sec} x 38 cycles, 72oC-3min
22818840	J1a1a1a-Z1885	G->A	CTS10882;Z1885	GAAGCCAGTGAACTCATCCA	GCTGGGGAGCTGGTATAATC	327	F	166	94oC-3min, {94oC-20sec, 60oC-25sec, 72oC-30sec} x 38 cycles, 72oC-3min
22919600	J1a1a1a1a-Z1853	G->C	AM01290;FGC7078;Y3117	ACTATTGGACATGTTTGGGGT	ACAAGCCTCAAGAAATGGGT	398	R	295	94oC-3min, {94oC-25sec, 60oC-30sec, 72oC-35sec} x 38 cycles, 72oC-3min
22957408	J1a1a1a1a1a1a-Z2329	C->T	Z2329 PF4845 YSC0000234	CTAAATGTGGCACAACACAG	AGTATACTTGGAGGCGACTT	394	F	289	94oC-3min, {94oC-25sec, 58oC-30sec, 72oC-35sec} x 38 cycles, 72oC-3min
22977007	J1a1a1a1a1a1-PF4881	A->G	PF4881;YSC0000235	AGACACCCCTCTGGGTAAAT	ATAGAATTGTGCCTGCCCTC	453	F	208	94oC-3min, {94oC-25sec, 60oC-30sec, 72oC-35sec} x 38 cycles, 72oC-3min
23186875	J1a1a1a1a1b-Z18297	T->A	FGC20898;Y15152;Z18297	GTAAGTGCCGCTAGTTCTGT	AGGGATGGGTGTTTCAAGTG	313	R	95	94oC-3min, {94oC-20sec, 60oC-25sec, 72oC-30sec} x 38 cycles, 72oC-3min
23235960	J1a1a1a1a1-L862	G->A	CTS11719;Z1888;PF4863	CTGCATAAACCCTGCCAAAC	GGCTTGTTGAGTCTTCCAGT	395	F	199	94oC-3min, {94oC-25sec, 60oC-30sec, 72oC-35sec} x 38 cycles, 72oC-3min
23241285	J1a1-Z2217	T->A	CTS11731;PF4864;Z2217	GAGCACCTGTGACCTACTTC	TTCTGCCTTTGGGTTGAGAG	344	F	252	94oC-3min, {94oC-20sec, 60oC-25sec, 72oC-30sec} x 38 cycles, 72oC-3min

## Sheet: Supplementary Table S6
Supplementary Table S6. Recovered Y Chromosome Regions. In the second and third columns are the 1-based numbers of the start and the end position of the Y chromosome regions.
Chromosome	Start	End
Y	2655000	2661700
Y	2661900	2663700
Y	2663720	2669990
Y	2680434	2686200
Y	2686470	2697537
Y	2701381	2759909
Y	2760001	2763620
Y	2763655	2768706
Y	2773549	2783737
Y	2784585	2785841
Y	2787226	2788415
Y	2792414	2858087
Y	2858600	2865722
Y	2866757	2866900
Y	2867200	2888530
Y	2888657	2888658
Y	2888850	2895145
Y	2899961	2915201
Y	2916160	2918122
Y	2919166	2919187
Y	2919628	2919713
Y	2919920	2919946
Y	2921151	2921184
Y	2922409	2922424
Y	2925593	2925607
Y	2971745	2971762
Y	2973568	2973715
Y	2974441	2975347
Y	2976457	2976478
Y	2977147	2977249
Y	2977633	2977738
Y	2979259	2979331
Y	2980582	2980609
Y	2980948	2980956
Y	3011950	3011960
Y	3012709	3012793
Y	3013451	3013456
Y	3013804	3013820
Y	3073346	3073354
Y	3074021	3074815
Y	3076042	3076111
Y	3076402	3076420
Y	3076960	3076963
Y	3077779	3077780
Y	3078597	3078627
Y	3078735	3079594
Y	3079711	3079882
Y	3080503	3080521
Y	3082285	3082302
Y	3082687	3082704
Y	3084519	3084541
Y	3086274	3086276
Y	3086764	3086767
Y	3087088	3087183
Y	3088570	3088771
Y	3089782	3089808
Y	3090729	3090762
Y	3149109	3149131
Y	3149602	3149620
Y	3150693	3150694
Y	3151651	3151675
Y	3152266	3152283
Y	3152604	3152686
Y	3152835	3152902
Y	3158831	3164021
Y	3164319	3164323
Y	3164746	3164777
Y	3165015	3165016
Y	3165121	3165139
Y	3165550	3165577
Y	3166540	3166573
Y	3166687	3166840
Y	3167213	3167216
Y	3167227	3167232
Y	3167356	3167360
Y	3167641	3167759
Y	3168283	3168310
Y	3168388	3168712
Y	3170443	3170464
Y	3171736	3171747
Y	3171906	3171922
Y	3172208	3172219
Y	3172742	3172750
Y	3172754	3172759
Y	3173713	3173740
Y	3174101	3174258
Y	3174378	3174382
Y	3175750	3175765
Y	3176008	3176035
Y	3176158	3176185
Y	3176895	3176899
Y	3176940	3176968
Y	3177055	3177087
Y	3177177	3177198
Y	3177957	3177977
Y	3205213	3205252
Y	3205354	3205384
Y	3205858	3205894
Y	3206635	3206813
Y	3206960	3206971
Y	3216107	3216121
Y	3218114	3218147
Y	3218649	3218663
Y	3219150	3219169
Y	3220576	3220617
Y	3222130	3222155
Y	3223813	3223841
Y	3224015	3224086
Y	3224596	3224606
Y	3226234	3226243
Y	3226690	3226745
Y	3227879	3227880
Y	3227887	3227892
Y	3229158	3229179
Y	3229326	3229351
Y	3229540	3229579
Y	3230706	3230739
Y	3231690	3231697
Y	3231791	3231814
Y	3233209	3233242
Y	3235126	3235147
Y	3237055	3237084
Y	3238040	3238119
Y	3238690	3238711
Y	3238816	3238870
Y	3242839	3242855
Y	3243952	3244078
Y	3244237	3244530
Y	3246354	3246391
Y	3247828	3247866
Y	3250888	3251626
Y	3275737	3275821
Y	3276101	3276139
Y	3276332	3276413
Y	3277072	3277193
Y	3277332	3277390
Y	3277699	3277708
Y	3279600	3279716
Y	3281141	3281184
Y	3343430	3343615
Y	3344753	3344768
Y	3346050	3346066
Y	3347687	3347837
Y	3349249	3349287
Y	3350530	3350533
Y	3350830	3350845
Y	3351044	3351066
Y	3352524	3352525
Y	3354394	3354421
Y	3356095	3356119
Y	3358426	3358530
Y	3359425	3359455
Y	3360136	3360154
Y	3360826	3360850
Y	3360961	3361101
Y	3361446	3361497
Y	3362530	3362596
Y	3364283	3364324
Y	3364612	3364696
Y	3364825	3364839
Y	3366007	3366037
Y	3388935	3388960
Y	3389335	3389340
Y	3389701	3389900
Y	3390989	3391085
Y	3391601	3391676
Y	3391876	3391958
Y	3406366	3406620
Y	3406711	3406833
Y	3406854	3407111
Y	3407528	3407625
Y	3407868	3407973
Y	3436717	3436744
Y	3544841	3544908
Y	3545098	3545128
Y	3545240	3545252
Y	3545405	3545416
Y	3545718	3545720
Y	3591792	3591865
Y	3592384	3592402
Y	3592597	3592702
Y	3592906	3592913
Y	3593869	3593929
Y	3621679	3622507
Y	3704929	3704946
Y	3705655	3705676
Y	3706471	3706516
Y	3706702	3706760
Y	3707421	3707435
Y	3708599	3708600
Y	3711035	3711061
Y	3712233	3712264
Y	3712435	3712545
Y	3713205	3713291
Y	3713349	3713459
Y	3713801	3713936
Y	3714171	3714352
Y	3720470	3720580
Y	3851301	3851383
Y	3851641	3851654
Y	3851824	3851849
Y	3989089	3989162
Y	3990080	3990081
Y	3990403	3990423
Y	3991969	3991973
Y	3992125	3992131
Y	3992807	3992831
Y	3993431	3993529
Y	3994455	3994456
Y	3995248	3995262
Y	3996469	3996472
Y	3996743	3996856
Y	3997024	3997028
Y	3998707	3998734
Y	3999034	3999094
Y	4000411	4000426
Y	4000627	4000684
Y	4001662	4001686
Y	4070351	4070539
Y	4070756	4070953
Y	4072017	4072048
Y	4075087	4075171
Y	4075501	4075525
Y	4075849	4076007
Y	4076103	4076314
Y	4076485	4076593
Y	4112812	4114460
Y	4114567	4114579
Y	4229698	4230155
Y	4230220	4230355
Y	4232290	4232341
Y	4234729	4234746
Y	4236072	4236218
Y	4269057	4269110
Y	4269790	4269793
Y	4270555	4270572
Y	4270951	4271084
Y	4271245	4271368
Y	4292122	4292170
Y	4292276	4292286
Y	4292403	4292601
Y	4292797	4292918
Y	4293191	4293265
Y	4351733	4353694
Y	4356313	4356316
Y	4356320	4356321
Y	4356605	4356607
Y	4356617	4356619
Y	4357855	4357882
Y	4360888	4360910
Y	4361785	4361803
Y	4362823	4362835
Y	4363570	4363572
Y	4365796	4365943
Y	4370463	4370475
Y	4370568	4370627
Y	4371290	4371705
Y	4372042	4372060
Y	4372514	4372582
Y	4373988	4374016
Y	4374127	4374134
Y	4374706	4374721
Y	4375072	4375195
Y	4375405	4375471
Y	4375853	4375930
Y	4378188	4378248
Y	4378788	4378804
Y	4381153	4381154
Y	4382467	4382468
Y	4383980	4384105
Y	4387852	4387882
Y	4388482	4388486
Y	4553981	4554391
Y	4556084	4556098
Y	4556894	4556918
Y	4556957	4556965
Y	4559623	4559650
Y	4560286	4560305
Y	4560832	4560899
Y	4561210	4561228
Y	4561542	4561620
Y	4563700	4563706
Y	4564789	4564801
Y	4566652	4566677
Y	4567016	4567038
Y	4567153	4567399
Y	4569229	4569257
Y	4570169	4570198
Y	4570703	4570731
Y	4570830	4570849
Y	4571068	4571082
Y	4571262	4571277
Y	4571836	4571851
Y	4572050	4572058
Y	4578400	4578421
Y	4580327	4580338
Y	4580476	4582330
Y	4740558	4740622
Y	4769698	4769808
Y	4769925	4769989
Y	4771060	4771064
Y	4771685	4771687
Y	4772108	4772109
Y	4773283	4773298
Y	4773475	4773518
Y	4775992	4776059
Y	4872611	4872667
Y	4872790	4872955
Y	4873078	4873342
Y	4873447	4873564
Y	4874590	4874680
Y	4874821	4874824
Y	4875937	4875981
Y	4877440	4877467
Y	4879591	4879687
Y	4880692	4880734
Y	4881601	4881610
Y	4883313	4883334
Y	4883602	4883632
Y	4885212	4885292
Y	4885437	4885441
Y	4885639	4885666
Y	4887320	4887336
Y	4887508	4887676
Y	4888060	4888117
Y	4888744	4889237
Y	4890490	4890511
Y	4927048	4927056
Y	4927377	4927378
Y	4928365	4928446
Y	4928922	4929085
Y	4929350	4929354
Y	4930102	4930123
Y	4957325	4957333
Y	4957528	4957531
Y	4957537	4957546
Y	4959685	4959739
Y	4959877	4960055
Y	4960184	4960390
Y	4961995	4962023
Y	4963855	4963872
Y	4964467	4964509
Y	4965178	4965218
Y	4965545	4965571
Y	4965856	4965867
Y	4969401	4969421
Y	5059913	5059945
Y	5186438	5186501
Y	5264183	5264263
Y	5264509	5264542
Y	5264755	5265031
Y	5265142	5265274
Y	5266022	5266225
Y	5266801	5266966
Y	5267066	5267164
Y	5267270	5267342
Y	5268747	5268815
Y	5269324	5269342
Y	5269906	5269923
Y	5273217	5273236
Y	5274213	5274226
Y	5274343	5274365
Y	5274496	5274531
Y	5274760	5274765
Y	5317395	5317402
Y	5317489	5317509
Y	5318716	5318725
Y	5679492	5679505
Y	5680900	5680933
Y	5681239	5681260
Y	5681905	5681927
Y	5682776	5682837
Y	5683002	5683113
Y	5683731	5683834
Y	5684316	5684428
Y	5685013	5685031
Y	5685733	5685817
Y	5685943	5685991
Y	5687296	5687314
Y	5687875	5687896
Y	5688076	5688135
Y	5691100	5691196
Y	5691439	5691491
Y	5872260	5872295
Y	5872793	5872796
Y	5873710	5873795
Y	6000148	6000157
Y	6000279	6000307
Y	6000638	6000639
Y	6063560	6063909
Y	6093457	6093470
Y	6097970	6098106
Y	6099394	6099407
Y	6100426	6100430
Y	6100453	6100456
Y	6101530	6101554
Y	6130282	6130306
Y	6131152	6131167
Y	6134428	6134461
Y	6134845	6134953
Y	6135046	6135242
Y	6135337	6135364
Y	6137396	6137425
Y	6137797	6137800
Y	6138100	6138115
Y	6140416	6140428
Y	6142755	6142771
Y	6145753	6145783
Y	6146440	6146454
Y	6149141	6149167
Y	6149969	6150049
Y	6153358	6153375
Y	6155106	6155137
Y	6160891	6160905
Y	6164125	6164155
Y	6200335	6200350
Y	6347863	6347895
Y	6350728	6350752
Y	6350890	6351637
Y	6352986	6353014
Y	6355900	6355927
Y	6356357	6356392
Y	6356728	6356911
Y	6357031	6357124
Y	6358138	6358139
Y	6360472	6360493
Y	6362420	6362662
Y	6363304	6363499
Y	6363820	6363880
Y	6363994	6364281
Y	6364431	6364702
Y	6364795	6364972
Y	6365080	6365099
Y	6365382	6365413
Y	6375717	6375995
Y	6382042	6382105
Y	6383914	6383941
Y	6384130	6384294
Y	6384483	6384490
Y	6385210	6385240
Y	6386232	6386257
Y	6386611	6386790
Y	6387157	6387186
Y	6388504	6388531
Y	6389708	6389711
Y	6390273	6390298
Y	6390388	6390487
Y	6393379	6393388
Y	6393597	6393798
Y	6394573	6394594
Y	6397693	6397721
Y	6397949	6397969
Y	6398080	6398110
Y	6398597	6398662
Y	6399939	6399964
Y	6400510	6400831
Y	6401263	6401407
Y	6401575	6401693
Y	6425047	6429957
Y	6473842	6473854
Y	6474025	6474121
Y	6475042	6475099
Y	6476206	6476227
Y	6478174	6478209
Y	6478533	6478614
Y	6478734	6478822
Y	6512432	6513959
Y	6592540	6593181
Y	6593290	6593320
Y	6593413	6593653
Y	6593802	6595840
Y	6619420	6622453
Y	6626808	6635600
Y	6635640	6637687
Y	6642558	6644610
Y	6648287	6654022
Y	6654034	6663281
Y	6663929	6664918
Y	6666261	6674000
Y	6674300	6682524
Y	6692655	6694388
Y	6694403	6701360
Y	6701400	6709116
Y	6713649	6720950
Y	6727536	6730999
Y	6731065	6748772
Y	6751398	6752081
Y	6752609	6753000
Y	6753258	6753259
Y	6753400	6772837
Y	6772894	6773748
Y	6773954	6790583
Y	6790972	6820001
Y	6820580	6826833
Y	6826931	6828683
Y	6831356	6832366
Y	6833189	6845200
Y	6845700	6859065
Y	6860810	6881489
Y	6882490	6901844
Y	6903453	6917075
Y	6917776	6927203
Y	6929591	6929630
Y	6932170	6932171
Y	6932840	6934598
Y	6934813	6947015
Y	6947025	6975942
Y	6977114	6981272
Y	6981364	6984193
Y	6984530	6998062
Y	7008049	7014000
Y	7014200	7016689
Y	7016827	7016860
Y	7016956	7020121
Y	7020213	7020627
Y	7028570	7029515
Y	7029647	7039605
Y	7045248	7059047
Y	7063800	7080726
Y	7083048	7084475
Y	7085638	7090728
Y	7090955	7092421
Y	7093391	7097533
Y	7098109	7102396
Y	7102487	7114239
Y	7122853	7122862
Y	7123495	7127597
Y	7127747	7131393
Y	7131398	7131927
Y	7132508	7138911
Y	7139558	7140000
Y	7140955	7141909
Y	7142866	7143019
Y	7144000	7144750
Y	7144850	7148650
Y	7150192	7155443
Y	7157061	7159116
Y	7159196	7164330
Y	7164457	7165448
Y	7167145	7174627
Y	7175799	7184864
Y	7185044	7200048
Y	7201588	7210322
Y	7211212	7217744
Y	7218178	7223148
Y	7224076	7231438
Y	7231449	7234129
Y	7234144	7238982
Y	7239600	7240895
Y	7241854	7254569
Y	7254702	7255973
Y	7257332	7259950
Y	7260100	7263860
Y	7264861	7269375
Y	7269611	7275116
Y	7277547	7287777
Y	7288208	7296342
Y	7301692	7307493
Y	7307497	7309872
Y	7310564	7318489
Y	7320475	7331215
Y	7331233	7338035
Y	7338504	7342299
Y	7347479	7359742
Y	7360819	7368887
Y	7374195	7374926
Y	7374937	7376280
Y	7395940	7414012
Y	7414290	7422443
Y	7423723	7436207
Y	7436489	7438279
Y	7438865	7438866
Y	7461767	7461770
Y	7462018	7462030
Y	7464181	7464187
Y	7472442	7472599
Y	7474240	7474262
Y	7489175	7489189
Y	7489942	7489960
Y	7496588	7496605
Y	7496752	7496774
Y	7497502	7497520
Y	7500763	7500778
Y	7502327	7502374
Y	7506937	7507012
Y	7507204	7513534
Y	7513753	7518161
Y	7518266	7534405
Y	7534646	7573232
Y	7578967	7621226
Y	7622006	7631880
Y	7633035	7643535
Y	7643574	7645206
Y	7645426	7646929
Y	7646951	7664482
Y	7664500	7709550
Y	7713147	7717684
Y	7717792	7723528
Y	7723892	7730470
Y	7730516	7739390
Y	7740830	7753184
Y	7754299	7757072
Y	7759161	7774204
Y	7774788	7811500
Y	7811550	7812500
Y	7812600	7860290
Y	7862169	7864130
Y	7864316	7866648
Y	7867942	7874930
Y	7874970	7885875
Y	7886075	7894587
Y	7896887	7897815
Y	7898046	7917021
Y	7918310	7923822
Y	7925238	7956050
Y	7956200	7964565
Y	7970125	7984876
Y	7985522	8002541
Y	8007144	8007149
Y	8007999	8017500
Y	8017650	8043405
Y	8044196	8056731
Y	8057242	8061892
Y	8067449	8072522
Y	8073287	8077643
Y	8078324	8085462
Y	8085668	8090410
Y	8090480	8090903
Y	8092127	8094582
Y	8095658	8110935
Y	8112411	8136202
Y	8137990	8166851
Y	8167687	8173764
Y	8178814	8235608
Y	8237236	8250950
Y	8250960	8260880
Y	8261630	8277004
Y	8279881	8293444
Y	8293876	8295447
Y	8296954	8321846
Y	8326196	8333521
Y	8333630	8343893
Y	8345908	8369616
Y	8371815	8399070
Y	8399198	8408517
Y	8409130	8467000
Y	8467300	8477790
Y	8477820	8481035
Y	8481211	8584800
Y	8584835	8619420
Y	8619430	8648053
Y	8648177	8668378
Y	8669452	8671425
Y	8671587	8673211
Y	8673226	8673827
Y	8673996	8678112
Y	8678908	8692245
Y	8694042	8697701
Y	8697969	8712130
Y	8712852	8735151
Y	8736539	8739281
Y	8740918	8750990
Y	8751006	8767000
Y	8767500	8786800
Y	8786802	8797290
Y	8797400	8801399
Y	8801407	8806957
Y	8807140	8811342
Y	8816893	8824697
Y	8826882	8827340
Y	8827400	8849773
Y	8852153	8855739
Y	8856162	8911350
Y	8965329	8965978
Y	8966158	8966622
Y	8966856	8966886
Y	8967250	8967251
Y	8968609	8968636
Y	8969251	8969284
Y	8969698	8970181
Y	8970271	8970457
Y	8970709	8970736
Y	8970844	8970904
Y	8971083	8971084
Y	8971133	8971222
Y	8971378	8971427
Y	8971705	8971801
Y	8972941	8972965
Y	8973439	8973563
Y	8974438	8974440
Y	8974944	8974946
Y	8975285	8975382
Y	8975577	8975642
Y	8975792	8975919
Y	8976135	8981700
Y	8982100	8982968
Y	8982973	8983646
Y	8986008	8988114
Y	8988613	9030122
Y	9030177	9032141
Y	9034588	9040196
Y	9040211	9076387
Y	9081949	9094342
Y	9094834	9117033
Y	9117184	9131165
Y	9131386	9146900
Y	9147200	9156586
Y	9156793	9157313
Y	9157371	9159123
Y	9159824	9162820
Y	9162970	9162990
Y	9163115	9163237
Y	9163713	9164131
Y	9164227	9165315
Y	9165412	9165460
Y	9165564	9165634
Y	9165733	9166796
Y	9166921	9166945
Y	9167047	9168146
Y	9168254	9170950
Y	9384310	9384488
Y	9384655	9384800
Y	9385600	9386002
Y	9386144	9386323
Y	9386434	9386453
Y	9386569	9386683
Y	9386845	9398500
Y	9399500	9408858
Y	9414586	9428000
Y	9428011	9428169
Y	9429655	9429679
Y	9429793	9429936
Y	9430078	9430204
Y	9430394	9430448
Y	9434175	9439817
Y	9439867	9466312
Y	9466858	9466882
Y	9467119	9467120
Y	9468160	9468165
Y	9468169	9468208
Y	9468695	9468725
Y	9468836	9468856
Y	9469084	9469111
Y	9472207	9472231
Y	9472852	9472861
Y	9473038	9473072
Y	9473171	9473196
Y	9474771	9474793
Y	9476345	9476442
Y	9476532	9476557
Y	9477120	9477122
Y	9478298	9478326
Y	9479644	9479673
Y	9480040	9480217
Y	9480571	9480595
Y	9481278	9481279
Y	9481588	9481618
Y	9482338	9482345
Y	9482533	9482701
Y	9482890	9482917
Y	9484727	9485680
Y	9491719	9491852
Y	9491972	9492102
Y	9492370	9492393
Y	9492436	9492445
Y	9497228	9497245
Y	9499775	9499835
Y	9501529	9501554
Y	9501736	9501790
Y	9501880	9502056
Y	9502218	9502249
Y	9502531	9502558
Y	9502666	9502842
Y	9502935	9503206
Y	9503356	9503643
Y	9504143	9504338
Y	9504982	9505225
Y	9507152	9507174
Y	9508005	9508006
Y	9510528	9510625
Y	9510745	9510932
Y	9511268	9511303
Y	9511733	9511759
Y	9514645	9514672
Y	9516021	9516770
Y	9516908	9516929
Y	9518255	9518258
Y	9519772	9519834
Y	9519940	9520093
Y	9520255	9520295
Y	9520813	9520858
Y	9520978	9521134
Y	9521337	9521364
Y	9521469	9521623
Y	9521719	9522593
Y	9522691	9523402
Y	9523493	9523666
Y	9523996	9524080
Y	9524116	9524137
Y	9524224	9524368
Y	9524720	9524740
Y	9533864	9533883
Y	9537921	9537932
Y	9577041	9577048
Y	9614941	9614962
Y	9637294	9637315
Y	9640262	9645005
Y	9645094	9645800
Y	9645900	9648400
Y	9648500	9650299
Y	9654328	9654364
Y	9668906	9668929
Y	9674774	9674785
Y	9675271	9675349
Y	9675781	9675818
Y	9716256	9716268
Y	9725258	9725287
Y	9727018	9727036
Y	9730345	9730403
Y	9730830	9730837
Y	9731194	9731221
Y	9733906	9733925
Y	9734582	9734608
Y	9735613	9735632
Y	9737602	9737620
Y	9739947	9739960
Y	9741352	9741353
Y	9742267	9742284
Y	9742584	9742588
Y	9742599	9742600
Y	9742960	9742987
Y	9751135	9751163
Y	9756271	9756304
Y	9756583	9756610
Y	9756892	9756925
Y	9757192	9764155
Y	9764344	9768232
Y	9768346	9768721
Y	9768949	9778740
Y	9779022	9779029
Y	9779167	9779183
Y	9779443	9779452
Y	9780744	9780766
Y	9780952	9780960
Y	9781267	9781287
Y	9781642	9781657
Y	9784054	9784063
Y	9784912	9785441
Y	9785533	9799113
Y	9806715	9813870
Y	9814310	9824577
Y	9825248	9832000
Y	9832750	9840400
Y	9840750	9843100
Y	9843300	9850400
Y	9850900	9852977
Y	9852982	9855720
Y	9855740	9887641
Y	9889382	9899482
Y	9899701	9899720
Y	9900124	9908443
Y	9908485	9908542
Y	9908746	9908813
Y	9909354	9909363
Y	9909609	9909671
Y	9925849	9925906
Y	9926118	9926221
Y	9926557	9928734
Y	9937033	9937039
Y	9937114	9937261
Y	9937585	9937606
Y	9937724	9937726
Y	9938194	9938253
Y	9971574	9971587
Y	9971699	9971719
Y	9971821	9971957
Y	9973178	9973183
Y	9973789	9973822
Y	9974800	9974968
Y	9975067	9975127
Y	9977329	9977353
Y	9978682	9978688
Y	9980555	9980557
Y	9980782	9980840
Y	9980848	9980899
Y	9985381	9985400
Y	9985725	9985729
Y	9986760	9986761
Y	9990964	9990985
Y	9994050	9994062
Y	9995595	9995616
Y	10004950	10004952
Y	10005367	10005385
Y	10006590	10006615
Y	10006729	10006756
Y	10007130	10007304
Y	10008106	10008111
Y	10008382	10008384
Y	10008421	10008500
Y	10009102	10009104
Y	10009141	10009158
Y	10009805	10009810
Y	10010389	10010410
Y	10010449	10010455
Y	10010815	10010827
Y	10010947	10010954
Y	10013476	10013560
Y	10013590	10013669
Y	10013844	10013907
Y	10015021	10015024
Y	10032917	10033080
Y	10033086	10033095
Y	10033128	10033166
Y	10033171	10033231
Y	10033660	10033711
Y	10034134	10034318
Y	10034417	10034818
Y	10035265	10035283
Y	10037019	10037054
Y	10037500	10037561
Y	10040140	10040482
Y	10041268	10041291
Y	10045304	10045517
Y	10045611	10045612
Y	10045658	10046154
Y	10046371	10046388
Y	10055868	10055971
Y	10056055	10056320
Y	10057601	10057714
Y	10057855	10057860
Y	10058527	10058564
Y	10059034	10059037
Y	10059390	10059421
Y	10059595	10059604
Y	10059870	10059874
Y	10059916	10060099
Y	10060329	10060410
Y	10091614	10091674
Y	10095302	10095316
Y	13108677	13108786
Y	13137456	13137469
Y	13137658	13137686
Y	13138281	13138282
Y	13138286	13138297
Y	13138321	13138354
Y	13138477	13138498
Y	13138571	13138587
Y	13138686	13138722
Y	13138885	13138983
Y	13139018	13139019
Y	13139046	13139128
Y	13139187	13139199
Y	13139452	13139466
Y	13139695	13139712
Y	13139739	13139788
Y	13140076	13140113
Y	13140280	13140315
Y	13140601	13140617
Y	13140683	13140695
Y	13140780	13140859
Y	13140933	13140936
Y	13140957	13140973
Y	13141487	13141595
Y	13201932	13201945
Y	13202042	13202710
Y	13208850	13209380
Y	13209460	13211164
Y	13211255	13211490
Y	13211970	13213266
Y	13213636	13213951
Y	13215574	13216577
Y	13216673	13216739
Y	13216761	13217072
Y	13218092	13218463
Y	13218941	13220903
Y	13220972	13221143
Y	13221227	13221805
Y	13223587	13225612
Y	13225663	13226225
Y	13226334	13226933
Y	13228126	13229601
Y	13229698	13230868
Y	13230966	13231834
Y	13231937	13233344
Y	13233548	13233550
Y	13234291	13234405
Y	13234646	13234647
Y	13234752	13234779
Y	13236296	13237097
Y	13237262	13237263
Y	13237419	13237439
Y	13237796	13237934
Y	13238288	13239281
Y	13239530	13239532
Y	13241041	13241149
Y	13244356	13244369
Y	13278603	13278705
Y	13278785	13278819
Y	13278855	13278856
Y	13280182	13280270
Y	13280280	13280323
Y	13281263	13281296
Y	13281313	13281318
Y	13281766	13281799
Y	13287534	13287604
Y	13287715	13287718
Y	13288403	13288444
Y	13288723	13288733
Y	13289242	13289277
Y	13289641	13289646
Y	13289659	13289721
Y	13290028	13290111
Y	13290115	13290129
Y	13290463	13290508
Y	13325847	13325851
Y	13326550	13326562
Y	13326766	13326791
Y	13327285	13327309
Y	13329856	13329857
Y	13360216	13360234
Y	13360315	13360381
Y	13360630	13360661
Y	13360756	13360786
Y	13361047	13361089
Y	13361282	13361301
Y	13479785	13479787
Y	13481750	13481757
Y	13486126	13486127
Y	13486887	13486929
Y	13487188	13487191
Y	13490374	13490455
Y	13490706	13490952
Y	13491087	13491211
Y	13491399	13491400
Y	13491601	13491656
Y	13493387	13493520
Y	13493622	13493864
Y	13494050	13494151
Y	13494493	13494511
Y	13505362	13505483
Y	13505582	13505925
Y	13506068	13506120
Y	13507387	13507559
Y	13507865	13507937
Y	13509277	13509622
Y	13509934	13509990
Y	13510234	13510526
Y	13510637	13510657
Y	13510661	13510668
Y	13510966	13511010
Y	13511055	13511144
Y	13511240	13511614
Y	13511742	13511806
Y	13511986	13512181
Y	13512295	13512606
Y	13555644	13555665
Y	13555797	13555927
Y	13555954	13555978
Y	13556416	13556535
Y	13557649	13557652
Y	13557833	13558195
Y	13558372	13558575
Y	13566992	13567087
Y	13567195	13567215
Y	13567335	13567575
Y	13567686	13568095
Y	13568347	13568666
Y	13574939	13574995
Y	13575178	13575217
Y	13575378	13575529
Y	13575670	13576176
Y	13576254	13576354
Y	13577860	13577917
Y	13578046	13578253
Y	13578337	13578418
Y	13578517	13578670
Y	13582288	13582289
Y	13582486	13582516
Y	13582690	13583155
Y	13583353	13583490
Y	13612985	13613053
Y	13613273	13613704
Y	13613823	13614084
Y	13614196	13614558
Y	13614661	13614736
Y	13616062	13616164
Y	13616356	13616391
Y	13616942	13616944
Y	13617181	13617580
Y	13617808	13617906
Y	13619043	13619068
Y	13619183	13619223
Y	13619452	13619488
Y	13619490	13619746
Y	13619930	13619973
Y	13620272	13620280
Y	13620447	13620739
Y	13620856	13621185
Y	13621204	13621205
Y	13621347	13621810
Y	13623660	13623931
Y	13624027	13624048
Y	13624333	13624411
Y	13624594	13624603
Y	13625254	13625581
Y	13625683	13626046
Y	13630944	13631100
Y	13660901	13660912
Y	13660951	13661002
Y	13661025	13661102
Y	13661234	13661260
Y	13661353	13661372
Y	13661377	13661383
Y	13661791	13661816
Y	13661820	13661848
Y	13661873	13661938
Y	13661954	13661971
Y	13662120	13662453
Y	13662503	13662515
Y	13662551	13662618
Y	13662623	13662628
Y	13662961	13663008
Y	13663074	13663118
Y	13663219	13663250
Y	13663305	13663342
Y	13663411	13663446
Y	13663575	13663612
Y	13663667	13663803
Y	13663912	13663916
Y	13663936	13664079
Y	13664132	13664241
Y	13664302	13664311
Y	13664965	13665114
Y	13665126	13665342
Y	13665377	13665420
Y	13665518	13665574
Y	13665634	13665704
Y	13665743	13665845
Y	13665937	13665976
Y	13666016	13666053
Y	13666158	13666179
Y	13666372	13666464
Y	13666538	13666578
Y	13666670	13666675
Y	13666707	13666726
Y	13666767	13666770
Y	13666821	13666852
Y	13666950	13667092
Y	13667279	13667296
Y	13667489	13667593
Y	13667641	13667645
Y	13667689	13667726
Y	13667820	13667971
Y	13668120	13668151
Y	13668221	13668255
Y	13668273	13668363
Y	13668399	13668509
Y	13668515	13668530
Y	13668637	13668687
Y	13668713	13668772
Y	13668820	13668918
Y	13668949	13669038
Y	13669121	13669170
Y	13669232	13669282
Y	13669430	13669431
Y	13669437	13669443
Y	13669877	13669971
Y	13670043	13670163
Y	13670259	13670311
Y	13670340	13670600
Y	13670800	13670914
Y	13670977	13671052
Y	13671078	13671131
Y	13671511	13671570
Y	13671584	13671631
Y	13671736	13671737
Y	13671807	13671812
Y	13671855	13671913
Y	13671972	13672000
Y	13672200	13672395
Y	13672436	13672447
Y	13672621	13672658
Y	13672694	13672712
Y	13672759	13673089
Y	13673177	13673188
Y	13673215	13673272
Y	13673277	13673285
Y	13673331	13673458
Y	13673512	13673612
Y	13673677	13673690
Y	13673699	13673708
Y	13673728	13673802
Y	13673822	13673895
Y	13673941	13673958
Y	13674016	13674149
Y	13674374	13674451
Y	13674486	13674609
Y	13674868	13674984
Y	13677383	13677429
Y	13677527	13677581
Y	13677683	13677725
Y	13677934	13677937
Y	13678168	13678210
Y	13678388	13678437
Y	13678698	13678813
Y	13678939	13679019
Y	13679044	13679091
Y	13679162	13679199
Y	13679319	13679340
Y	13679832	13679859
Y	13680035	13680080
Y	13680111	13680138
Y	13680231	13680368
Y	13680445	13680559
Y	13680624	13680700
Y	13681126	13681144
Y	13681225	13681264
Y	13681301	13681420
Y	13681459	13681581
Y	13681598	13681723
Y	13681736	13681758
Y	13681768	13681769
Y	13681847	13681983
Y	13682061	13682151
Y	13682198	13682373
Y	13682454	13682478
Y	13682510	13682609
Y	13682662	13682854
Y	13683081	13683089
Y	13683328	13683395
Y	13683531	13683747
Y	13683796	13684082
Y	13684102	13684104
Y	13684108	13684172
Y	13684211	13684299
Y	13684628	13684772
Y	13684921	13685340
Y	13685483	13685683
Y	13685780	13686044
Y	13686098	13686130
Y	13686203	13686279
Y	13686365	13686553
Y	13686706	13686714
Y	13686753	13686844
Y	13687009	13687045
Y	13687087	13687094
Y	13687231	13687237
Y	13687369	13687377
Y	13716887	13716895
Y	13717447	13717471
Y	13718791	13718833
Y	13720323	13720414
Y	13732163	13732177
Y	13798873	13798904
Y	13799344	13799375
Y	13799581	13799852
Y	13799950	13799987
Y	13800044	13800231
Y	13800374	13800430
Y	13800781	13800790
Y	13800919	13800942
Y	13800982	13800989
Y	13801734	13801770
Y	13801835	13801854
Y	13801942	13801991
Y	13802039	13802072
Y	13802113	13802205
Y	13802339	13802343
Y	13802445	13802680
Y	13803635	13803642
Y	13803788	13803833
Y	13805487	13805512
Y	13805546	13805599
Y	13805915	13805920
Y	13805926	13805930
Y	13805934	13805942
Y	13805949	13805981
Y	13806042	13806133
Y	13806733	13806855
Y	13806889	13807158
Y	13807199	13807208
Y	13807283	13807286
Y	13807436	13807631
Y	13807715	13807749
Y	13807795	13807822
Y	13808089	13808093
Y	13808164	13808178
Y	13808291	13808311
Y	13808845	13808846
Y	13813738	13813785
Y	13814239	13814256
Y	13814289	13814307
Y	13814326	13814397
Y	13814455	13814472
Y	13814715	13814781
Y	13814874	13814889
Y	13815061	13815079
Y	13815122	13815123
Y	13815147	13815182
Y	13815306	13815355
Y	13815751	13815804
Y	13815823	13815828
Y	13815860	13815865
Y	13815945	13816055
Y	13816109	13816132
Y	13816137	13816138
Y	13816179	13816308
Y	13816332	13816518
Y	13816544	13816605
Y	13816733	13816734
Y	13816851	13816857
Y	13821945	13822006
Y	13822124	13822141
Y	13822732	13822739
Y	13822797	13822836
Y	13822846	13822850
Y	13822905	13822939
Y	13822998	13823000
Y	13824002	13824072
Y	13824113	13824119
Y	13824665	13824671
Y	13824705	13824707
Y	13824719	13824730
Y	13825313	13825348
Y	13825854	13825908
Y	13826963	13827014
Y	13827276	13827353
Y	13827358	13827415
Y	13827556	13827700
Y	13828238	13828240
Y	13828254	13828357
Y	13828416	13828427
Y	13828432	13828443
Y	13828452	13828535
Y	13828804	13828828
Y	13829155	13829156
Y	13829214	13829220
Y	13829262	13829338
Y	13829593	13829623
Y	13829692	13830006
Y	13830326	13830327
Y	13830344	13830445
Y	13830490	13830595
Y	13830636	13830643
Y	13830749	13830754
Y	13831142	13831149
Y	13831168	13831234
Y	13831317	13831394
Y	13831428	13831668
Y	13831849	13831863
Y	13831985	13832034
Y	13832077	13832101
Y	13832134	13832157
Y	13832165	13832205
Y	13832217	13832229
Y	13832315	13832325
Y	13832351	13832490
Y	13832601	13832736
Y	13832886	13832985
Y	13833127	13833145
Y	13833919	13833991
Y	13834109	13834405
Y	13834639	13834650
Y	13834801	13834843
Y	13834930	13835029
Y	13835079	13835197
Y	13835349	13835359
Y	13835367	13835385
Y	13835500	13835797
Y	13836109	13836148
Y	13836293	13836300
Y	13836443	13836523
Y	13836799	13836824
Y	13836970	13837017
Y	13837068	13837085
Y	13837115	13837281
Y	13837312	13837333
Y	13837747	13837761
Y	13839475	13839489
Y	13839703	13839711
Y	13840075	13840431
Y	13840448	13840456
Y	13840563	13840606
Y	13840731	13840810
Y	13840899	13840911
Y	13840949	13841065
Y	13841298	13841329
Y	13841548	13841559
Y	13841568	13841578
Y	13841625	13841647
Y	13841663	13841741
Y	13841793	13841841
Y	13841930	13841988
Y	13842066	13842082
Y	13843592	13843617
Y	13843649	13843665
Y	13843835	13843855
Y	13843895	13843898
Y	13844126	13844144
Y	13844154	13844185
Y	13844863	13844866
Y	13844917	13845028
Y	13845035	13845157
Y	13845810	13845869
Y	13845907	13845968
Y	13845991	13845992
Y	13846020	13846037
Y	13846160	13846216
Y	13846780	13846860
Y	13847060	13847078
Y	13847110	13847114
Y	13847274	13847290
Y	13847607	13847684
Y	13847768	13847818
Y	13848314	13848371
Y	13848435	13848509
Y	13848565	13848658
Y	13848688	13848867
Y	13849000	13849015
Y	13849076	13849110
Y	13849542	13849577
Y	13849664	13849672
Y	13849796	13849967
Y	13850002	13850025
Y	13850054	13850073
Y	13850150	13850179
Y	13850353	13850362
Y	13850656	13850665
Y	13852546	13852553
Y	13852587	13852608
Y	13852825	13852933
Y	13853015	13853066
Y	13853170	13853216
Y	13853500	13853501
Y	13854083	13854084
Y	13854758	13854768
Y	13865640	13865740
Y	13870104	13870146
Y	13870168	13870315
Y	13870429	13870438
Y	13870763	13870774
Y	13883600	13883702
Y	13883776	13883833
Y	13883962	13884025
Y	13884367	13884652
Y	13884761	13885390
Y	13887620	13889160
Y	13890813	13891786
Y	13893707	13894234
Y	13895867	13897206
Y	13898760	13900589
Y	13902264	13902905
Y	13975720	13976796
Y	13987231	13993659
Y	13995680	13998139
Y	14000442	14011699
Y	14017626	14019514
Y	14020001	14022080
Y	14022143	14029214
Y	14029393	14031890
Y	14035056	14036073
Y	14036169	14047792
Y	14047799	14051771
Y	14051822	14056396
Y	14059389	14066974
Y	14067312	14068965
Y	14069045	14073955
Y	14076193	14076749
Y	14077184	14079832
Y	14080122	14086061
Y	14089324	14099150
Y	14099700	14100002
Y	14100015	14107459
Y	14107469	14108935
Y	14114981	14118333
Y	14123651	14128697
Y	14136164	14142238
Y	14142294	14143424
Y	14143956	14146410
Y	14146420	14147869
Y	14147874	14153524
Y	14157894	14160775
Y	14168205	14173900
Y	14174000	14178290
Y	14180580	14182369
Y	14183001	14191474
Y	14191867	14203328
Y	14204963	14208848
Y	14208900	14212527
Y	14213011	14222090
Y	14222130	14229970
Y	14230179	14233479
Y	14233564	14239767
Y	14240405	14246806
Y	14247505	14250486
Y	14251757	14255945
Y	14261511	14268054
Y	14269934	14270673
Y	14271196	14273556
Y	14273954	14277300
Y	14277400	14283493
Y	14283933	14289799
Y	14293646	14294200
Y	14294300	14299915
Y	14300514	14301977
Y	14308155	14311824
Y	14312225	14338250
Y	14338300	14341720
Y	14342010	14355398
Y	14356363	14381212
Y	14387352	14390796
Y	14391414	14398255
Y	14398419	14420309
Y	14421532	14423855
Y	14425384	14427203
Y	14428172	14431123
Y	14431378	14434483
Y	14435827	14435906
Y	14437189	14437210
Y	14437338	14440321
Y	14442166	14445082
Y	14445202	14445685
Y	14445790	14456264
Y	14458426	14472913
Y	14473402	14475500
Y	14475515	14476030
Y	14476150	14480550
Y	14480720	14481500
Y	14481550	14483377
Y	14483690	14485546
Y	14485822	14490804
Y	14491432	14497370
Y	14497384	14501225
Y	14501987	14505540
Y	14505997	14508084
Y	14508377	14524547
Y	14526352	14530956
Y	14532299	14546642
Y	14546750	14550734
Y	14550767	14557592
Y	14557980	14563030
Y	14563431	14564052
Y	14570779	14575172
Y	14575728	14582256
Y	14582352	14585323
Y	14585357	14605768
Y	14607891	14609709
Y	14609824	14610657
Y	14610885	14611758
Y	14613720	14614697
Y	14618105	14620435
Y	14622171	14622986
Y	14623619	14624253
Y	14625573	14630682
Y	14634652	14648900
Y	14649543	14660422
Y	14660987	14667787
Y	14691474	14693910
Y	14695908	14701000
Y	14701200	14703789
Y	14704688	14711937
Y	14712159	14715009
Y	14720339	14724570
Y	14726627	14736100
Y	14742219	14755603
Y	14759501	14787759
Y	14787889	14794004
Y	14798384	14820690
Y	14820725	14835326
Y	14835333	14908426
Y	14909534	14911955
Y	14912053	14960473
Y	14960623	14960998
Y	14961114	14961453
Y	14961870	14961881
Y	14965165	14985059
Y	14986755	14990068
Y	14990971	14991300
Y	14991350	15049816
Y	15049874	15081014
Y	15084319	15097930
Y	15103569	15110125
Y	15110135	15115277
Y	15115508	15116490
Y	15122245	15137863
Y	15138097	15140914
Y	15143376	15147186
Y	15150563	15154370
Y	15154420	15169261
Y	15171453	15178405
Y	15180092	15185039
Y	15189452	15212757
Y	15214605	15214609
Y	15214714	15214831
Y	15215125	15215188
Y	15215620	15216133
Y	15216245	15216313
Y	15216695	15218791
Y	15218995	15221121
Y	15221735	15224977
Y	15226249	15226250
Y	15226316	15226327
Y	15232230	15232246
Y	15232351	15232384
Y	15234211	15242619
Y	15242730	15242731
Y	15244528	15244591
Y	15244741	15244785
Y	15245173	15245398
Y	15246551	15246584
Y	15247138	15247181
Y	15247389	15247498
Y	15247859	15247918
Y	15248094	15248136
Y	15248250	15252807
Y	15252841	15275199
Y	15275201	15276409
Y	15276584	15278765
Y	15278827	15281813
Y	15287998	15290269
Y	15302504	15320653
Y	15320667	15337800
Y	15337950	15343920
Y	15343925	15367010
Y	15370918	15376313
Y	15380822	15392341
Y	15392558	15394394
Y	15397718	15398570
Y	15400866	15422968
Y	15423204	15429619
Y	15429928	15431771
Y	15432034	15442396
Y	15445424	15469510
Y	15469550	15474125
Y	15474135	15491866
Y	15491946	15495182
Y	15495319	15529875
Y	15529920	15533524
Y	15533663	15553260
Y	15553290	15558478
Y	15558500	15595620
Y	15599760	15605630
Y	15605711	15608086
Y	15608103	15626637
Y	15631788	15636050
Y	15641703	15643169
Y	15643259	15643694
Y	15647322	15654982
Y	15655269	15658134
Y	15658176	15659039
Y	15659051	15671155
Y	15671261	15671301
Y	15671783	15671863
Y	15672217	15672275
Y	15673292	15673321
Y	15673552	15673585
Y	15674106	15674110
Y	15674545	15674639
Y	15677283	15682767
Y	15682859	15683065
Y	15684682	15687864
Y	15688382	15698618
Y	15698884	15728788
Y	15729143	15730715
Y	15731013	15732771
Y	15732843	15734207
Y	15734301	15735365
Y	15735654	15742129
Y	15742158	15745663
Y	15745982	15748154
Y	15748251	15758973
Y	15764062	15769275
Y	15769432	15773736
Y	15776102	15788827
Y	15789146	15792695
Y	15797744	15799117
Y	15799196	15803673
Y	15808935	15810961
Y	15810965	15815234
Y	15815307	15834459
Y	15839220	15842560
Y	15842961	15852765
Y	15858279	15882692
Y	15894427	15903300
Y	15903350	15918564
Y	15921194	15931855
Y	15932260	15936794
Y	15937255	15940077
Y	15940264	15958069
Y	15963837	15973900
Y	15974000	15985730
Y	15986316	15987775
Y	15987826	15999835
Y	16005513	16008398
Y	16010831	16011000
Y	16013055	16013089
Y	16013959	16013995
Y	16015240	16015267
Y	16015444	16015651
Y	16015758	16021108
Y	16028439	16029425
Y	16030742	16033438
Y	16035445	16038886
Y	16039155	16045672
Y	16046403	16048245
Y	16048539	16050912
Y	16050974	16052793
Y	16052876	16053862
Y	16056926	16062151
Y	16070084	16070164
Y	16070273	16074767
Y	16074814	16075031
Y	16075127	16075207
Y	16075307	16077544
Y	16077583	16079303
Y	16079387	16079395
Y	16079599	16079731
Y	16079848	16079927
Y	16080207	16080412
Y	16080602	16080614
Y	16084317	16089854
Y	16089906	16090609
Y	16090708	16092907
Y	16092997	16093587
Y	16093696	16094650
Y	16094758	16095786
Y	16170200	16171535
Y	16172192	16172195
Y	16172328	16180459
Y	16181194	16186408
Y	16186559	16191200
Y	16191300	16205736
Y	16210674	16214088
Y	16214979	16240703
Y	16240897	16242980
Y	16243100	16244913
Y	16246060	16266360
Y	16267246	16271967
Y	16276033	16277818
Y	16279093	16283735
Y	16283780	16305814
Y	16305838	16318402
Y	16323947	16336182
Y	16336756	16344473
Y	16345185	16351750
Y	16352756	16355535
Y	16357119	16378090
Y	16378160	16379905
Y	16383713	16394398
Y	16399677	16421136
Y	16423017	16425044
Y	16429121	16430851
Y	16430958	16441970
Y	16441974	16463100
Y	16463130	16465510
Y	16471540	16475265
Y	16475333	16489872
Y	16490844	16494358
Y	16494399	16498649
Y	16503323	16516011
Y	16516146	16540069
Y	16540690	16544580
Y	16544634	16598737
Y	16598891	16617202
Y	16625747	16635984
Y	16636408	16652683
Y	16654135	16657252
Y	16659045	16663133
Y	16664565	16673177
Y	16676000	16677209
Y	16679326	16682631
Y	16688244	16700233
Y	16702843	16704915
Y	16706777	16707861
Y	16710360	16719693
Y	16729074	16738219
Y	16739006	16749737
Y	16749743	16757715
Y	16757720	16768500
Y	16768510	16784371
Y	16786033	16786058
Y	16786060	16809477
Y	16809513	16814280
Y	16815079	16818678
Y	16818752	16826641
Y	16826741	16834660
Y	16834742	16847595
Y	16847802	16850770
Y	16850810	16880700
Y	16880750	16881937
Y	16886748	16896495
Y	16896567	16912463
Y	16912551	16926201
Y	16926308	16929982
Y	16933077	16941522
Y	16941540	16944697
Y	16945126	16961630
Y	16961645	16971485
Y	16979695	16993448
Y	17001033	17023788
Y	17026739	17038846
Y	17039033	17052883
Y	17053288	17058611
Y	17063751	17064989
Y	17071191	17081287
Y	17081291	17083240
Y	17085580	17087046
Y	17088130	17093755
Y	17093760	17096451
Y	17098719	17102100
Y	17102200	17122844
Y	17126080	17143970
Y	17144055	17147470
Y	17147480	17154240
Y	17155740	17158539
Y	17159009	17159871
Y	17165470	17176013
Y	17176748	17181901
Y	17182214	17192866
Y	17193316	17196706
Y	17196775	17218307
Y	17222421	17226094
Y	17230718	17244341
Y	17246084	17246867
Y	17249836	17257327
Y	17262788	17265000
Y	17270335	17275002
Y	17275008	17276215
Y	17277041	17306382
Y	17306449	17307837
Y	17307970	17317683
Y	17318213	17319943
Y	17321299	17323324
Y	17324152	17337663
Y	17338516	17355522
Y	17355661	17372181
Y	17375130	17375947
Y	17379142	17381438
Y	17382285	17385418
Y	17385459	17386050
Y	17386070	17415050
Y	17415060	17428401
Y	17433776	17450088
Y	17455335	17466831
Y	17466967	17482601
Y	17486020	17492196
Y	17492282	17498884
Y	17505430	17511796
Y	17512410	17518669
Y	17523789	17527353
Y	17527441	17534744
Y	17535469	17538036
Y	17544009	17544825
Y	17545752	17547826
Y	17548622	17567365
Y	17567520	17595995
Y	17596010	17616932
Y	17622757	17625251
Y	17629713	17634732
Y	17636068	17638439
Y	17643815	17645492
Y	17646827	17648329
Y	17648345	17662170
Y	17662192	17669500
Y	17669510	17682963
Y	17684424	17697249
Y	17702448	17712850
Y	17713050	17722589
Y	17728407	17728412
Y	17728414	17730506
Y	17735275	17739882
Y	17740979	17746500
Y	17746600	17756732
Y	17756929	17775441
Y	17778385	17783041
Y	17788970	17794248
Y	17794254	17795630
Y	17798904	17812874
Y	17813204	17823384
Y	17831227	17834447
Y	17840015	17848835
Y	17850134	17854906
Y	17859419	17885828
Y	17886508	17898690
Y	17903107	17926550
Y	17926663	17930927
Y	17932892	17953655
Y	17955968	17963669
Y	17967897	17973000
Y	17988643	17988655
Y	17995447	17997397
Y	17997505	17997535
Y	17998015	17998120
Y	17998438	17998456
Y	17998564	17998806
Y	17999320	17999425
Y	18002245	18002250
Y	18002546	18002549
Y	18003076	18003202
Y	18003339	18006700
Y	18006868	18007200
Y	18007581	18007582
Y	18007616	18008113
Y	18014905	18014920
Y	18016813	18040529
Y	18042862	18053631
Y	18060385	18066900
Y	18067000	18079405
Y	18079920	18086061
Y	18086802	18088304
Y	18089612	18096255
Y	18096556	18101074
Y	18101367	18119656
Y	18121896	18130937
Y	18135580	18138634
Y	18143140	18149589
Y	18149595	18151778
Y	18153351	18155997
Y	18159827	18161250
Y	18161400	18183184
Y	18190732	18191519
Y	18191746	18210908
Y	18212309	18218838
Y	18218874	18222990
Y	18223010	18226291
Y	18232091	18249942
Y	18249952	18250920
Y	18250930	18263596
Y	18263704	18270250
Y	18270296	18270325
Y	18270460	18271447
Y	18275023	18275046
Y	18283750	18283771
Y	18304207	18304228
Y	18307115	18307141
Y	18333655	18333676
Y	18343615	18343684
Y	18354264	18354323
Y	18366162	18366178
Y	18374440	18374461
Y	18381415	18388178
Y	18388298	18392985
Y	18393052	18401203
Y	18401238	18402320
Y	18403410	18407768
Y	18411324	18412002
Y	18412033	18423877
Y	18423907	18427668
Y	18434622	18434644
Y	18442917	18442918
Y	18454768	18454818
Y	18465412	18465484
Y	18472836	18472855
Y	18475426	18475453
Y	18525338	18525358
Y	18534061	18534087
Y	18537663	18537749
Y	18537763	18539053
Y	18539177	18539343
Y	18539455	18540211
Y	18540431	18540515
Y	18540653	18540682
Y	18540816	18540864
Y	18544102	18544258
Y	18544452	18544580
Y	18544693	18544711
Y	18544878	18547005
Y	18547101	18549351
Y	18549362	18565333
Y	18566122	18579080
Y	18579172	18579550
Y	18579604	18621998
Y	18628156	18651209
Y	18653134	18687681
Y	18688241	18710335
Y	18710448	18733936
Y	18736456	18738824
Y	18738828	18749850
Y	18750053	18753062
Y	18753446	18754950
Y	18755029	18767008
Y	18767303	18778450
Y	18778750	18789762
Y	18792322	18794975
Y	18801281	18817875
Y	18819147	18844657
Y	18848207	18855953
Y	18856307	18859738
Y	18864535	18869425
Y	18870083	18872157
Y	18872203	18874492
Y	18879849	18890466
Y	18892281	18908088
Y	18908113	18914165
Y	18914182	18932286
Y	18932444	18965922
Y	18966140	18967006
Y	18971916	18974190
[truncated: 669 more rows]

## Sheet: Supplementary Table S7
Supplementary Table S7. Population frequencies of J1-M267, J1-M267(xJ1a1a1-P58) and J1a1a1-P58. The populations are grouped according to the geographic regions. n1 - sample size, n2 - number of J1-M267s, n3 - number of J1-M267(xJ1a1a1-P58), n4 - number of J1a1a1-P58. Underscore means either no data or the population is not used in the spatial frequency maps.
Region	Population	n1	n2	n2, %	n3	n3, %	n4	n4, %	References	Latitude	Longitude	Additional Information
West Asia
	Arabs, Khuzestan, Iran	57	19	33.3333	1	1.75439	18	31.5789	Grugni et al., 2012	31.41	48.55
	Arabs, United Arab Emirates	163	57	34.9693	0	0	57	34.9693	Chiaroni et al., 2010 and Regueiro et al., 2015, updated from Cadenas et al., 2008	23.51	54.43
	Armenians, Ararat Valley	110	16	14.5455	9	8.18182	7	6.36364	Herrera et al., 2012	40.18	43.93
	Armenians, central Armenian Highland	200	34	17	16	8	18	9	This study, updated from Hovhannisyan et al., 2014; Platt et al., 2017	39.74	43.06
	Armenians, eastern Armenian Highland	210	35	16.6667	18	8.57143	17	8.09524	This study, updated from Hovhannisyan et al., 2014	39.56	46.52
	Armenians, Gardman	96	4	4.16667	2	2.08333	2	2.08333	Herrera et al., 2012	40.98	45.79
	Armenians, Salmast, Iran	200	39	19.5	16	8	23	11.5	This study, updated from Hovhannisyan et al., 2014	38.19	44.75
	Armenians, Sasun	104	10	9.61538	7	6.73077	3	2.88462	Herrera et al., 2012	38.38	41.43
	Armenians, Van	103	14	13.5922	8	7.76699	6	5.82524	Herrera et al., 2012	38.47	43.39
	Armenians, western Armenian Highland	148	18	12.1622	9	6.08108	9	6.08108	This study, updated from Hovhannisyan et al., 2014	37.92	39.37
	Armenians, Yerevan and nearby regions	400	41	10.25	19	4.75	22	5.5	This study	40.22	44.57
	Armenians, southeastern Turkey	126	16	12.6984	9	7.14286	7	5.55556	Platt et al., 2017	_	_
	Ashkenazi and Serphardi Jews, and Israyelites	904	132	14.6018	7	0.774336	125	13.8274	Hammer et al., 2009; Al-Zahery et al., 2011, updated from Semino et al., 2004; Carmi et al., 2014	31.8	34.9
	Assyrians, Iran	79	12	15.1899	10	12.6582	2	2.53165	Chiaroni et al., 2010; Grugni et al., 2012	36.98	45.24
	Assyrians, Iraq	28	8	28.5714	5	17.8571	3	10.7143	Chiaroni et al., 2010	36.27	43.53
	Assyrians, northeastern Syria	59	3	5.08475	2	3.38983	1	1.69492	This study, Chiaroni et al., 2010	36.83	41.42
	Assyrians, Turkey	25	5	20	4	16	1	4	Chiaroni et al., 2010	37.62	43.27
	Azaris, Azarbaijan-Garbi, Iran	63	3	4.7619	0	0	3	4.7619	Grugni et al., 2012	36.99	45.84
	Azaris, Iran	297	31	10.4377	14	4.7138	17	5.72391	This study	38.06	46.64
	Bahrainis	41	_	_	_	_	6	14.6341	Regueiro et al., 2015	26.08	50.54
	Bahrainis	40	11	27.5	2	5	9	22.5	Platt et al., 2017	26.081	50.54
	Baluchis, Sistan Va Baluchestan, Iran	24	2	8.33333	0	0	2	8.33333	Grugni et al., 2012	27.61	60.64
	Bedouins, Negev, Israel	27	19	70.3704	1	3.7037	18	66.6667	Lippold et al., 2014, updated from Cann et al., 2002	31	35
	Druzes	255	30	11.7647	3	1.17647	27	10.5882	Shlush et al., 2008; Chiaroni et al., 2010; Al-Zahery et al., 2011; Lippold et al., 2014, updated from Cann et al., 2002	33.11	35.55
	Gilakis, Gilan, Iran	64	8	12.5	7	10.9375	1	1.5625	Grugni et al., 2012	37.26	49.49
	Iranians	150	17	11.3333	4	2.66667	13	8.66667	Al-Zahery et al., 2011, updated from Regueiro et al., 2006	33.73	51.22
	Iranians, Hormozgan, Iran	192	9	4.6875	0	0	9	4.6875	Grugni et al., 2012	27.69	56.08
	Iranians, Khuzestan, Iran	47	10	21.2766	4	8.51064	6	12.766	Al-Zahery et al., 2011	31.42	48.56
	Iraqis, Baghdad, Iraq	181	56	30.9392	8	4.41989	48	26.5193	This study, Al-Zahery et al., 2011	33.33	44.36
	Iraqis, Nassiriya, Iraq	56	15	26.7857	1	1.78571	14	25	Tofanelli et al., 2009	31.06	46.27
	Jews, Cohens	215	99	46.0465	0	0	99	46.0465	Hammer et al., 2009	_	_
	Jordanians	574	217	37.8049	6	1.0453	211	36.7596	This study; Chiaroni et al., 2010; Platt et al., 2017, updated from El-Sibai et al., 2009	31.33	36.28
	Kurds, Iraq	93	11	11.828	4	4.30108	7	7.52688	Chiaroni et al., 2010	36.74	44.01
	Kurds, Kurdestan, Iran	59	3	5.08475	1	1.69492	2	3.38983	Grugni et al., 2012	35.71	47.05
	Kuwaitis	271	117	43.1734	5	1.84502	112	41.3284	This study; Al-Zahery et al., 2011; Platt et al., 2017, updated from El-Sibai et al., 2009	29.46	47.51
	Lazis, Turkey	36	0	0	0	0	0	0	Balanovsky et al., 2017	41.33	41.58
	Lebanese	463	71	15.3348	15	3.23974	56	12.095	Al-Zahery et al., 2011, updated from Semino et al., 2004; Haber et al., 2017; Platt et al., 2017, updated from Zalloua et al., 2008	33.88	35.85
	Luris, Lorestan, Iran	50	3	6	1	2	2	4	Grugni et al., 2012	33.51	48.22
	Marsh Arabs, Iraq	143	116	81.1189	10	6.99301	106	74.1259	Al-Zahery et al., 2011	31.58	47.47
	Mazandaranis, Mazandaran, Iran	72	7	9.72222	3	4.16667	4	5.55556	Grugni et al., 2012	36.34	52.49
	Omanis	199	76	38.191	1	0.502513	75	37.6884	This study; Chiaroni et al., 2010 and Regueiro et al., 2015, updated from Luis et al., 2004	20.22	56.05
	Palestinians	81	19	23.4568	0	0	19	23.4568	Chiaroni et al., 2010; Al-Zahery et al., 2011; Lippold et al., 2014, updated from Cann et al., 2002	31.88	35.22
	Palestinians, Akka	194	76	39.1753	11	5.6701	65	33.5052	Platt et al., 2017, updated from El-Sibai et al., 2009	32.92	35.08
	Persians, Fars, Iran	44	5	11.3636	1	2.27273	4	9.09091	Grugni et al., 2012	29.81	52.29
	Persians, Kerman, Iran	111	12	10.8108	4	3.6036	8	7.20721	This study	30.21	57.09
	Persians, Khorasan, Iran	59	4	6.77966	3	5.08475	1	1.69492	Grugni et al., 2012	35.89	59.06
	Persians, Yazd, Iran	187	21	11.2299	9	4.81283	12	6.41711	This study; Grugni et al., 2012	31.89	54.34
	Qashqais, Fars, Iran	99	11	11.1111	1	1.0101	10	10.101	This study	29.25	52.52
	Qataris	125	70	56	1	0.8	69	55.2	Chiaroni et al., 2010 and Regueiro et al., 2015, updated from Cadenas et al., 2008; Rodriguez-Flores et al., 2016	25.24	51.17
	Saudi Arabians	227	150	66.0793	30	13.2159	120	52.8634	This study; Chiaroni et al., 2010; Tofanelli et al., 2009	25.23	43.83
	Syrians	713	278	38.9902	21	2.9453	257	36.0449	This study, Chiaroni et al., 2010; Platt et al., 2017, updated from Zalloua et al., 2008	35.54	37.05
	Turkish, central Turkey	152	12	7.89474	4	2.63158	8	5.26316	Cinnioğlu et al., 2004	39.46	34.53
	Turkish, eastern Turkey	208	20	9.61538	10	4.80769	10	4.80769	Cinnioğlu et al., 2004	39.22	39.54
	Turkish, Konya, Turkey	129	5	3.87597	_	_	_	_	Semino et al., 2004	37.88	32.5
	Turkish, western Turkey	163	15	9.20245	2	1.22699	13	7.97546	Cinnioğlu et al., 2004	39.15	29.22
	Turkmens, Golestan, Iran	68	4	5.88235	0	0	4	5.88235	Grugni et al., 2012	37.25	54.98
	Yemenis	219	123	56.1644	10	4.56621	113	51.5982	This study; Chiaroni et al., 2010 and Regueiro et al., 2015, updated from Cadenas et al., 2008; Haber et al., 2019	15.69	46.97
	Yezdis, Armenia	10	1	10	0	0	1	10	This study	_	_
	West Asia, total	9413	2220	23.5844
West Asia (The Caucasus)
	Abazins	88	5	5.68182	2	2.27273	3	3.40909	Yunusbayev et al., 2012	44.117	41.831
	Abkhazians	220	4	1.81818	2	0.909091	2	0.909091	Balanovsky et al., 2011; Yunusbayev et al., 2012	43.05	41.05
	Adyghes	154	5	3.24675	3	1.94805	2	1.2987	Yunusbayev et al., 2012	44.603	40.089
	Andis	49	18	36.7347	18	36.7347	0	0	Yunusbayev et al., 2012	42.734	46.316
	Avars	159	97	61.0063	96	60.3774	1	0.628931	Balanovsky et al., 2011, Yunusbayev et al., 2012	42.6	46.6
	Bagvalals	28	6	21.4286	6	21.4286	0	0	Yunusbayev et al., 2012	42.516	46.181
	Balkars	135	5	3.7037	5	3.7037	0	0	Yunusbayev et al., 2012	43.316	43.616
	Chamalals	27	18	66.6667	18	66.6667	0	0	Yunusbayev et al., 2012	42.535	46.05
	Chechens	165	40	24.2424	40	24.2424	0	0	Yunusbayev et al., 2012	43.309	45.678
	Chechens, Chechen Republic, Russia	118	30	25.4237	30	25.4237	0	0	Balanovsky et al., 2011	43.2	45.98
	Chechens, Republic of Dagestan, Russia	100	16	16	16	16	0	0	Balanovsky et al., 2011	43.32	46.55
	Chechens, Republic of Ingushetia, Russia	112	24	21.4286	24	21.4286	0	0	Balanovsky et al., 2011	43.2	45.2
	Cherkessians	126	6	4.7619	1	0.793651	5	3.96825	Yunusbayev et al., 2012	44.035	41.767
	Circassians	142	8	5.6338	7	4.92958	1	0.704225	Balanovsky et al., 2011	43.8	41.75
	Dargins	168	132	78.5714	131	77.9762	1	0.595238	Balanovsky et al., 2011; Yunusbayev et al., 2012	42.26	47.469
	Georgians	65	0	0	0	0	0	0	Yunusbayev et al., 2012	42.315	42.021
	Georgians	66	3	4.54545	_	_	_	_	Battaglia et al., 2009	41.72	44.81
	Georgians, Eastern Georgia	54	6	11.1111	6	11.1111	0	0	Balanovsky et al., 2017	42.4	45
	Georgians-Imeretians, Imereti, Georgia	62	4	6.45161	4	6.45161	0	0	Balanovsky et al., 2017	42.17	42.9
	Ingushes	248	6	2.41935	6	2.41935	0	0	Balanovsky et al., 2011; Yunusbayev et al., 2012	43.224	45.041
	Kabardinians	140	13	9.28571	9	6.42857	4	2.85714	Yunusbayev et al., 2012	43.485	43.606
	Kaitaks	33	28	84.8485	28	84.8485	0	0	Balanovsky et al., 2011	42.15	47.63
	Kara Nogays	76	2	2.63158	2	2.63158	0	0	Yunusbayev et al., 2012	44.178	45.694
	Karachays	69	5	7.24638	3	4.34783	2	2.89855	Yunusbayev et al., 2012	43.775	41.914
	Kubachis	65	64	98.4615	64	98.4615	0	0	Balanovsky et al., 2011	42.08	47.58
	Kuban Nogays	87	18	20.6897	16	18.3908	2	2.29885	Yunusbayev et al., 2012	44.351	41.931
	Kumyks	74	17	22.973	15	20.2703	2	2.7027	Yunusbayev et al., 2012; Karmin et al., 2015	43.608	46.498
	Lezgins	114	55	48.2456	55	48.2456	0	0	Balanovsky et al., 2011; Yunusbayev et al., 2012; Karmin et al., 2015	41.59	47.772
	North Ossetians	132	5	3.78788	5	3.78788	0	0	Yunusbayev et al., 2012	43.03	44.673
	North Ossetsians, Alagirskii, Irafskii, Prigorodnyi districts, Republic of North Ossetia – Alania, Russia	230	3	1.30435	3	1.30435	0	0	Balanovsky et al., 2011	42.9	44.47
	North Ossetsians, Digorskii district, Republic of North Ossetia – Alania, Russia	127	5	3.93701	5	3.93701	0	0	Balanovsky et al., 2011	43.12	43.55
	Shapsugs	100	0	0	0	0	0	0	Balanovsky et al., 2011	44.15	39.12
	South Ossetians	21	0	0	0	0	0	0	Yunusbayev et al., 2012	42.225	43.964
	Tabasarans	45	22	48.8889	22	48.8889	0	0	Yunusbayev et al., 2012; Karmin et al., 2015	41.95	47.952
	Tats	10	3	30	0	0	3	30	Yunusbayev et al., 2012	_	_
	West Asia (The Caucasus), total	3609	673	18.6478
Africa
	Ahizis and Yacoubas, Côte d'Ivoire	76	0	0	0	0	1	1.31579	Fortes-Lima et al., 2015	8.12	-5.62
	Algerians	20	7	35	1	5	6	30	Al-Zahery et al., 2011, updated from Semino et al., 2004	34.45	3.09
	Algiers, Algeria	26	5	19.2308	0	0	5	19.2308	Bekada et al., 2015	36.69	3.07
	Amharas, Ethiopia	73	18	24.6575	2	2.73973	11	15.0685	Chiaroni et al., 2010, updated from Semino et al., 2002; Pagani et al., 2012	10	39
	Arabs, Tunis, Tunisia	33	8	24.2424	0	0	8	24.2424	Fadhlaoui-Zid et al., 2011	36.82	10.19
	Bantus, Kenya	29	0	0	0	0	0	0	Luis et al., 2004	0.87	37.74
	Berbers, Chenini–Douiret, Tunisia	27	0	0	0	0	0	0	Fadhlaoui-Zid et al., 2011	32.91	10.26
	Berbers, Jradou, Tunisia	32	0	0	0	0	0	0	Fadhlaoui-Zid et al., 2011	36.28	10.33
	Berbers, Sened, Tunisia	35	11	31.4286	0	0	11	31.4286	Fadhlaoui-Zid et al., 2011	34.55	9.1
	Biaka Pygmies	23	0	0	0	0	0	0	Lippold et al., 2014	4	17
	Cameroonians, northern	338	0	0	0	0	0	0	Rocca et al., 2020	10	14
	Cameroonians, southern	99	0	0	0	0	0	0	Luis et al., 2004	3.86	12.58
	Chadians	213	8	3.75587	_	_	_	_	Haber et al., 2016	15.6	18.79
	Chadians, N'Djamena	93	1	1.07527	0	0	1	1.07527	Rocca et al., 2020	12.12	15.07
	Djiboutians	54	2	3.7037	_	_	_	_	Iacovacci et al., 2017	11.6	42.3
	Egyptians	442	95	21.4932	11	2.48869	84	19.0045	This study; Pagani et al., 2015; Platt et al., 2017, updated from El-Sibai et al., 2009	28.78	30.3
	Egyptians, Northern	148	31	20.9459	2	1.35135	29	19.5946	Chiaroni et al., 2010, updated from Luis et al., 2004	30.09	31.36
	Eritreans	161	7	4.34783	_	_	_	_	Iacovacci et al., 2017	15.78	38.45
	Esans, Nigeria	53	0	0	0	0	0	0	Poznik et al., 2016	6.64	6.26	ESN
	Ethiopians	277	48	17.3285	18	6.49819	30	10.8303	This study; Pagani et al., 2015	9	38
	Ethiopians, Somali	20	1	5	0	0	1	5	Pagani et al., 2012	9	42
	Fons and Baribas, Benin	220	0	0	0	0	0	0	Luis et al., 2004; Fortes-Lima et al., 2015	10.19	2.38
	Gambians, Western Division, The Gambia	55	0	0	0	0	0	0	Poznik et al., 2016	13.2	-16.02	GWD
	Guineans	112	0	0	0	0	0	0	González et al., 2013	11.23	-11.32
	Hutus and Tutsis, Rwanda	163	0	0	0	0	0	0	Luis et al., 2004	-1.85	29.89
	Libyans	259	91	35.1351	0	0	91	35.1351	Fadhlaoui-Zid et al., 2013; Platt et al., 2017	28	17
	Libyans, Tripoli	175	48	27.4286	_	_	_	_	Triki‐Fendri et al., 2015	32.88	13.18
	Luhya, Webuye, Kenya	45	0	0	0	0	0	0	Poznik et al., 2016	0.6	34.77	LWK
	Mauritanians	189	25	13.2275	_	_	_	_	Bekada et al., 2013	22.17	-9.48
	Mbuti Pygmies	11	0	0	0	0	0	0	Lippold et al., 2014	1	29
	Mende, Sierra Leone	42	0	0	0	0	0	0	Poznik et al., 2016	9.24	-11.15	MSL
	Moroccans	82	16	19.5122	16	19.5122	0	0	Fadhlaoui-Zid et al., 2013	32.1	-6
	Moroccans, northeastern Morocco	108	_	_	_	_	18	16.6667	Regueiro et al., 2015	32	-6
	Moroccans, southwestern Morocco	265	14	5.28302	2	0.754717	12	4.5283	Regueiro et al., 2015	30.19	-9.08
	Mozabites	20	0	0	0	0	0	0	Lippold et al., 2014	32	3
	Orans, Algeria	80	18	22.5	1	1.25	17	21.25	Bekada et al., 2015	35.67	-0.62
	Oromos, Ethiopia	94	5	5.31915	3	3.19149	2	2.12766	Chiaroni et al., 2010, updated from Semino et al., 2002; Pagani et al., 2012	8	37
	Reguibates, Algeria	60	5	8.33333	0	0	5	8.33333	Bekada et al., 2015	27.8	-7
	Senegalese	139	0	0	0	0	0	0	Semino et al., 2002	14.17	-14.44
	Sudanese, northern Sudan	233	35	15.0215	2	0.858369	33	14.1631	Chiaroni et al., 2010, updated from Hassan et al., 2008; Al-Zahery et al., 2011, updated from Tofanelli et al., 2009	17.4	31.3
	Sudanese, southern Sudan	53	0	0	0	0	0	0	Hassan et al., 2008	7.3	30.8
	Tanzanians	43	0	0	0	0	0	0	Luis et al., 2004	-4.05	33.98
	Tuaregs, Libya	47	0	0	0	0	0	0	Ottoni et al., 2011	25.7	10.8
	Tuaregs, Mali and Burkina Faso	73	0	0	0	0	0	0	Underhill et al., 2000; Pereira et al., 2010	14.95	-0.95
	Tuaregs, Tanut, Niger	18	0	0	0	0	0	0	Pereira et al., 2010	14.97	8.88
	Tunisians, Sousse, Tunisia	220	57	25.9091	0	0	57	25.9091	Fadhlaoui-Zid et al., 2015	35.83	10.6
	Tusnisians, Béja, Tunisia	72	_	_	_	_	11	15.2778	Regueiro et al., 2015	36.73	9.19
	Tusnisians, Sfax, Tunisia	56	_	_	_	_	14	25	Regueiro et al., 2015	34.74	10.75
	Ugandians	947	0	0	0	0	0	0	Gomes et al., 2010; Gurdasani et al., 2019	1.75	32.54
	Wolaytas, Ethiopia	23	0	0	0	0	0	0	Pagani et al., 2012	6	37
	Yorubas, Ibadan, Nigeria	52	0	0	0	0	0	0	Poznik et al., 2016	7.4	3.91	YRI
	Zenatas, Algeria	35	4	11.4286	0	0	4	11.4286	Bekada et al., 2015	29.43	1.89
	Africa, total	6263	560	8.9414
Europe
	Albanians	55	2	3.63636	1	1.81818	1	1.81818	Al-Zahery et al., 2011, updated from Battaglia et al., 2009, updated from Semino et al., 2004	41.33	19.82
	Albanians, FYROM	64	4	6.25	0	0	4	6.25	Al-Zahery et al., 2011, updated from Battaglia et al., 2009	41.87	20.94
	Albanians, Gheg, Albania	119	3	2.52101	_	_	_	_	Sarno et al., 2016	40.7	19.95
	Albanians, Republic of North Macedonia	102	4	3.92157	_	_	_	_	Jankova et al., 2019	41.66	21.13
	Albanians, Tosk, Albania	104	2	1.92308	_	_	_	_	Sarno et al., 2016	42.05	19.51
	Bashkirs, Burzyansky District, Bashkortostan, Russia	58	0	0	0	0	0	0	Trofimova, PhD thesis, 2015, in Russian	53.19	57.54
	Belarusians	565	7	1.23894	_	_	_	_	Kushniarevich et al., 2013	53.73	28.2
	Belgians, Flanders, Belgium	773	9	1.16429	3	0.388098	6	0.776197	Larmuseau et al., 2014	51.02	4.22
	Bessermenians, Udmurtia, Russia	53	0	0	0	0	0	0	Trofimova, PhD thesis, 2015, in Russian	57.13	51.3
	Bosniacs, Bosnia	84	2	2.38095	_	_	_	_	Battaglia et al., 2009	43.86	18.41
	British, Channel Islands	128	1	0.78125	_	_	_	_	Capelli et al., 2003	49.44	-2.58
	British, Chippenham	51	0	0	_	_	_	_	Capelli et al., 2003	51.52	-0.64
	British, Cornwall	52	0	0	_	_	_	_	Capelli et al., 2003	50.52	-4.62
	British, Dorchester	73	1	1.36986	_	_	_	_	Capelli et al., 2003	50.71	-2.44
	British, Durness	51	0	0	_	_	_	_	Capelli et al., 2003	58.57	-4.75
	British, Faversham	55	0	0	_	_	_	_	Capelli et al., 2003	51.32	0.89
	British, Haverfordwest	59	0	0	_	_	_	_	Capelli et al., 2003	51.86	-5
	British, Isle of Man	62	0	0	_	_	_	_	Capelli et al., 2003	54.22	-4.54
	British, Llangefni	80	0	0	_	_	_	_	Capelli et al., 2003	53.26	-4.31
	British, Llanidloes	57	0	0	_	_	_	_	Capelli et al., 2003	52.45	-3.54
	British, Midhurst	80	1	1.25	_	_	_	_	Capelli et al., 2003	50.98	-0.73
	British, Morpeth	95	1	1.05263	_	_	_	_	Capelli et al., 2003	55.17	-1.69
	British, Norfolk	121	0	0	_	_	_	_	Capelli et al., 2003	52.64	0.97
	British, Oban	42	0	0	_	_	_	_	Capelli et al., 2003	56.41	-5.47
	British, Orkney	121	0	0	_	_	_	_	Capelli et al., 2003	58.97	-3.15
	British, Penrith	90	0	0	_	_	_	_	Capelli et al., 2003	54.66	-2.75
	British, Pitlochry	41	0	0	_	_	_	_	Capelli et al., 2003	56.7	-3.73
	British, Shetland	63	0	0	_	_	_	_	Capelli et al., 2003	60.32	-1.27
	British, Southwell	70	0	0	_	_	_	_	Capelli et al., 2003	53.08	-0.96
	British, Stonehaven	44	0	0	_	_	_	_	Capelli et al., 2003	56.96	-2.21
	British, Uttoxeter	84	0	0	_	_	_	_	Capelli et al., 2003	52.9	-1.87
	British, Western Isles	88	0	0	_	_	_	_	Capelli et al., 2003	58.08	-6.82
	British, York	46	0	0	_	_	_	_	Capelli et al., 2003	53.95	-1.09
	British, England and Scotland	46	0	0	0	0	0	0	Poznik et al., 2016	53.97	-1.74	GBR
	Bulgarians	808	27	3.34158	11	1.36139	16	1.9802	Karachanak et al., 2013	42.61	25.09
	Bulgarians, northeastern	100	3	3	3	3	0	0	Martinez-Cruz et al., 2012	43.6	26.87
	Chuvashes, Cheboksry, Russia	43	1	2.32558	_	_	_	_	Trofimova, PhD thesis, 2015, in Russian	56.11	47.23
	Corsicans, Corsica, France	321	4	1.24611	1	0.311526	3	0.934579	Di Cristofaro et al., 2018	42.17	9.14
	Croatians, Bosnia	90	0	0	0	0	0	0	Battaglia et al., 2009	44.97	16.07
	Croatians, Cres, Croatia	99	1	1.0101	0	0	1	1.0101	Šarac et al., 2016	44.84	14.41
	Croatians, Dubrovnik, Croatia	179	2	1.11732	0	0	2	1.11732	Šarac et al., 2016	42.65	18.09
	Croatians, Dugi otok, Croatia	44	0	0	0	0	0	0	Šarac et al., 2016	43.97	15.09
	Croatians, Mljet, Croatia	39	0	0	0	0	0	0	Šarac et al., 2016	42.75	17.53
	Croatians, Osijek	29	0	0	0	0	0	0	Battaglia et al., 2009	45.55	18.69
	Croatians, Pag, Croatia	33	0	0	0	0	0	0	Šarac et al., 2016	44.43	15.05
	Croatians, Pašman, Croatia	42	0	0	0	0	0	0	Šarac et al., 2016	43.95	15.36
	Croatians, Ugljan, Croatia	68	1	1.47059	1	1.47059	0	0	Šarac et al., 2016	44.09	15.15
	Croatians, Vis, Croatia	47	0	0	0	0	0	0	Šarac et al., 2016	43.05	16.16
	Croatians, Zagreb	89	0	0	0	0	0	0	Battaglia et al., 2009	45.8	15.97
	Croatians, Žumberak, Croatia	44	1	2.27273	1	2.27273	0	0	Šarac et al., 2016	45.77	15.42
	Czechs	75	0	0	0	0	0	0	Battaglia et al., 2009	50.08	14.45
	Danish, Danmark	50	0	0	0	0	0	0	Maretty et al., 2017	55.69	12.58
	Danish/Germans	190	0	0	0	0	0	0	Capelli et al., 2003	54.87	9.14
	Dutch	34	0	0	0	0	0	0	Semino et al., 2004	52.04	5.4
	Dutch	2085	16	0.767386	_	_	_	_	Altena et al., 2020	52.04	5.41
	Finnish	574	1	0.174216	0	0	1	0.174216	Poznik et al., 2016	62.38	26.37	FIN+
	French Basque, France	82	0	0	0	0	0	0	Semino et al., 2004; Lippold et al., 2014	43	0
	French, Provence, France	259	2	0.772201	0	0	2	0.772201	Di Cristofaro et al., 2018	43.2964	5.36977
	Germans, Bavaria, Germany	218	1	0.458716	0	0	1	0.458716	Rębała et al., 2013, updated from Rębała et al., 2007	48.35	10.9
	Germans, Mecklenburg, Germany	131	1	0.763359	1	0.763359	0	0	Rębała et al., 2013, updated from Rębała et al., 2007	53.65	12.67
	Greeks	142	4	2.8169	1	0.704225	3	2.11268	Al-Zahery et al., 2011, updated from Battaglia et al., 2009, updated from Semino et al., 2004; Haber et al., 2016	39.1	21.9
	Greeks, Crete, Greece	193	16	8.29016	_	_	_	_	King et al., 2008	35.18	24.96
	Greeks, Cyprus, Greece	574	41	7.14286	10	1.74216	31	5.4007	Voskarides et al., 2016	35	33.11
	Greeks, FYROM	57	1	1.75439	1	1.75439	0	0	Al-Zahery et al., 2011, updated from Battaglia et al., 2009	41.35	22.41
	Greeks, Lerna/Franchthi, Greece	57	1	1.75439	_	_	_	_	King et al., 2008	37.56	22.94
	Greeks, Nea Nikomidia, Greece	57	6	10.5263	_	_	_	_	King et al., 2008	40.58	22.25
	Greeks, Sesklo/Dimini, Greece	57	2	3.50877	_	_	_	_	King et al., 2008	39.37	22.9
	Hungarians	245	8	3.26531	3	1.22449	5	2.04082	Battaglia et al., 2009; Martinez-Cruz et al., 2012	47.4	20
	Hungarians, Bodrogköz	147	1	0.680272	0	0	1	0.680272	Pamjav et al., 2017	48.3	21.86
	Iberian populations, Spain	54	1	1.85185	0	0	1	1.85185	Poznik et al., 2016	40.44	-3.69	IBS
	Icelanders	753	0	0	0	0	0	0	Helgason et al., 2015	64.77	-18.32
	Irish, Castlerea	43	0	0	_	_	_	_	Capelli et al., 2003	53.77	-8.49
	Irish, Rush	76	0	0	_	_	_	_	Capelli et al., 2003	53.52	-6.1
	Italians, central	77	3	3.8961	2	2.5974	1	1.2987	Boattini et al., 2013	42.92	12.9
	Italians, northcentral	466	10	2.14592	5	1.07296	5	1.07296	Poznik et al., 2016; Boattini et al., 2013; Di Cristofaro et al., 2018	44.7	11.2	TSI+
	Italians, northeastern Italy	140	1	0.714286	1	0.714286	0	0	Battaglia et al., 2009; Boattini et al., 2013	45.97	11.53
	Italians, northwestern Italy	361	3	0.831025	2	0.554017	1	0.277008	Al-Zahery et al., 2011; Boattini et al., 2013	45.18	8.69
	Italians, Sardinia	242	15	6.19835	0	0	15	6.19835	Al-Zahery et al., 2011, updated from Semino et al., 2004; Boattini et al., 2013; Francalacci et al., 2013; Lippold et al., 2014	40.05	8.99
	Italians, Sicily	183	12	6.55738	4	2.18579	9	4.91803	Al-Zahery et al., 2011, updated from Semino et al., 2004; Boattini et al., 2013	37.56	14.25
	Italians, southern Italy	300	11	3.66667	8	2.66667	3	1	Al-Zahery et al., 2011, updated from Semino et al., 2004; Boattini et al., 2013	39.45	16.41	two populations - Albanians and Italians in Semino et al., 2004
	Komis, Izhemsky District, Komi Republic, Russia	54	0	0	0	0	0	0	Mirabal et al., 2009	65.39	53.92
	Komis, Priluzsky District, Komi Republic, Russia	49	0	0	0	0	0	0	Mirabal et al., 2009	60.17	49.29
	Komis, Syktyvkar, Komi Republic, Russia	50	0	0	0	0	0	0	Trofimova, PhD thesis, 2015, in Russian	61.65	50.84
	Latvians	159	0	0	0	0	0	0	Pliss et al., 2015	56.78	25
	Macedonians, Republic of North Macedonia	103	3	2.91262	_	_	_	_	Jankova et al., 2019	41.6	21.61
	Maltese	187	0	0	0	0	0	0	Zalloua et al., 2008 (Identifying genetic traces of historical expansions: Phoenician footprints in the Mediterranean.)	35.89	14.44
	Maris, Mishkinsky District, Republic of Bashkortostan, Russia	44	0	0	0	0	0	0	Trofimova, PhD thesis, 2015, in Russian	55.58	55.99
	Mordovians, Saransk, Russia	59	0	0	0	0	0	0	Trofimova, PhD thesis, 2015, in Russian	54.2	45.19
	Polish	97	1	1.03093	0	0	1	1.03093	Al-Zahery et al., 2011, updated from Battaglia et al., 2009	52.15	19.4
	Polish, Kaszuby, Poland	204	1	0.490196	1	0.490196	0	0	Rębała et al., 2013, updated from Rębała et al., 2007	50.88	22.9
	Polish, Kociewie, Poland	158	0	0	0	0	0	0	Rębała et al., 2013, updated from Rębała et al., 2007	53.92	18.68
	Polish, Kurpie, Poland	158	0	0	0	0	0	0	Rębała et al., 2013, updated from Rębała et al., 2007	51.46	18.44
	Portuguese, Northern Portugal	60	1	1.66667	_	_	_	_	Adams et al., 2008	40.8	-7.8
	Portuguese, Southern Portugal	78	2	2.5641	_	_	_	_	Adams et al., 2008	38.44	-8.1
	Romanians	178	4	2.24719	3	1.68539	1	0.561798	Martinez-Cruz et al., 2012	45.46	23.58
	Russains, Belgorod	143	0	0	0	0	0	0	Balanovsky et al., 2008	50.78	36.48
	Russains, Ostrov	75	1	1.33333	_	_	_	_	Balanovsky et al., 2008	57.35	28.32
	Russains, Pristen	45	0	0	0	0	0	0	Balanovsky et al., 2008	51.23	36.71
	Russains, Repievka	96	2	2.08333	_	_	_	_	Balanovsky et al., 2008	51.08	38.65
	Russains, Roslavl	107	0	0	0	0	0	0	Balanovsky et al., 2008	53.95	32.87
	Russians, Arkhangelsk, Russia	28	0	0	0	0	0	0	Mirabal et al., 2009	63.54	42.61
	Russians, Kashin	73	0	0	0	0	0	0	Balanovsky et al., 2008	57.36	37.61
	Russians, Krasnogorsk	91	0	0	0	0	0	0	Balanovsky et al., 2008	61.56	45.94
	Russians, Kuban Cossacs	90	0	0	0	0	0	0	Balanovsky et al., 2008	44.51	40.17
	Russians, Kursk, Russia	40	0	0	0	0	0	0	Mirabal et al., 2009	51.72	36.17
	Russians, Livni	110	0	0	0	0	0	0	Balanovsky et al., 2008	52.4	37.59
	Russians, Mezen	54	0	0	0	0	0	0	Balanovsky et al., 2008	64.9	45.74
	Russians, Pinega	114	1	0.877193	_	_	_	_	Balanovsky et al., 2008	63.45	46.53
	Russians, Porhov	57	0	0	0	0	0	0	Balanovsky et al., 2008	57.77	29.56
	Russians, Tver, Russia	38	0	0	0	0	0	0	Mirabal et al., 2009	56.85	35.91
	Russians, Unzha	52	2	3.84615	_	_	_	_	Balanovsky et al., 2008	58.34	44.77
	Russians, Vologda	121	0	0	0	0	0	0	Balanovsky et al., 2008	59.23	39.9
	Serbians	103	1	0.970874	0	0	1	0.970874	Regueiro et al., 2012	44.43	20.71
	Serbians, Bosnia	81	1	1.23457	_	_	_	_	Battaglia et al., 2009	44.64	18.96
	Slovakians, Slovakia	164	3	1.82927	0	0	3	1.82927	Rębała et al., 2013, updated from Rębała et al., 2007	48.15	17.16
	Slovenians	75	1	1.33333	1	1.33333	0	0	Al-Zahery et al., 2011, updated from Semino et al., 2004	46.05	14.51
	Sorbs, Lusatia, Germany	123	1	0.813008	1	0.813008	0	0	Rębała et al., 2013, updated from Rębała et al., 2007	51.5	14.18
	Spainish, Andalusia	93	1	1.07527	1	1.07527	0	0	Al-Zahery et al., 2011, updated from Semino et al., 2004	37.41	-4.63
	Spanish, Andalusia, Spain	167	_	_	_	_	3	1.79641	Regueiro et al., 2015	37.65	-4.74
	Spanish, Extremadura, Spain	63	_	_	_	_	1	1.5873	Regueiro et al., 2015	39.23	-6.01
	Spanish, Galicia, Spain	164	_	_	_	_	7	4.26829	Regueiro et al., 2015	42.79	-7.79
	Swedes	253	1	0.395257	0	0	1	0.395257	Ameur et al., 2017	60.29	14.93
	Swiss	606	3	0.49505	_	_	_	_	Zieger and Utz 2020	46.9	8.3
	Tatars, Belarus	74	4	5.40541	0	0	4	5.40541	Pankratov et al., 2017	54.1	26.7
	Tatars, Kazan, Russia	53	0	0	0	0	0	0	Trofimova, PhD thesis, 2015, in Russian	55.8	49.15
	Tatars, Tuymazinsky District, Russia	50	1	2	_	_	_	_	Trofimova, PhD thesis, 2015, in Russian	54.5	53.9
	Udmurts, Udmurtia, Russia	52	0	0	0	0	0	0	Trofimova, PhD thesis, 2015, in Russian	56.87	53.02
	Ukrainians	92	0	0	0	0	0	0	Battaglia et al., 2009	50.46	30.51
	Ukrainians, western	43	1	2.32558	1	2.32558	0	0	Martinez-Cruz et al., 2012	48.34	25.03
	Utah residents with Northern and Western European ancestry	49	1	2.04082	0	0	1	2.04082	Poznik et al., 2016	47.94	5.42	CEU
	Europe, total	18950	271	1.43008
Central and East Asia, Siberia
	Altaians, Altai Republic, Russia	59	0	0	0	0	0	0	Gubina et al., 2013	50.91	86.92
	Altai-Kizhis, Altai Republic, Siberia, Russia	98	0	0	0	0	0	0	Karafet et al., 2018	50.91	84.78	Mendur-Sokkon, Cherniy Anuy
	Buryats, Siberia, Russia	238	0	0	0	0	0	0	Derenko et al., 2006	51.7	109.9
	Buryats, Ulan-Ude, Republic of Buryatia, Siberia, Russia	80	0	0	0	0	0	0	Karafet et al., 2018	51.79	107.64	Composite samples, Ulan-Ude
	Chinese Dai in Xishuangbanna, China	50	0	0	0	0	0	0	Poznik et al., 2016	21.99	100.81	CDX
	Dolgans, Taymyr Dolgano-Nenets Autonomous Okrug, Siberia, Russia	57	0	0	0	0	0	0	Karafet et al., 2018	70.37	98.66	Dudinka, Ust'-Avam, Volochanka, Taymyr
	Evenks, Krasnoyarsk Krai, Siberia, Russia	91	0	0	0	0	0	0	Karafet et al., 2018	64.28	100.25	Sovetskaya Rechka, Turukhanskiy Rayon, Krasnoyars
	Evenks, Siberia, Russia	50	0	0	0	0	0	0	Derenko et al., 2006	63.19	104.73
	Evenks, western, Krasnoyarsk krai, Russia	40	0	0	0	0	0	0	Pakendorf et al., 2006	61.61	99.63
	Forest Nenetss, Yamalo-Nenets Autonomous Okrug, Russia	82	0	0	0	0	0	0	Karafet et al., 2018	64.92	77.87	Tarko-Sale, Vengapur, Halesavey, Harampur, Purovsk
	Han Chinese in Bejing, China	51	1	1.96078	0	0	1	1.96078	Poznik et al., 2016: Lan et al., 2017	39.89	116.37	CHB
	Han Chinese, Guangdong province, China	40	0	0	0	0	0	0	Karafet et al., 2018	23.4	113.5	Guangdong province, China
	Japanese in Tokyo, Japan	56	0	0	0	0	0	0	Poznik et al., 2016	35.7	139.74	JPT
	Karakalpaks, Karakalpakstan, Uzbekistan	100	3	3	2	2	1	1	Zhabagin et al., 2017	42.35	59.32
	Karakalpaks, On To® rt Uruw, Karakalpakia, Uzbekistan	54	1	1.85185	_	_	_	_	Balaresque et al., 2015	42.93	59.77
	Karakalpaks, Qongrat, Karakalpakia, Uzbekistan	54	0	0	0	0	0	0	Balaresque et al., 2015	43.76	59.02
	Kazakhs and Uzbeks, Karakalpakia, Uzbekistan	89	0	0	0	0	0	0	Balaresque et al., 2015	43.04	58.83
	Kazakhs, Altai Republic, Russia	168	0	0	0	0	0	0	Dulik et al., 2011; Gubina et al., 2013	50.66	86.65
	Kazakhs, Arys, Kazakhstan	119	1	0.840336	1	0.840336	0	0	Zhabagin et al., 2017	42.43	68.8
	Kazakhs, Kazakhstan	29	3	10.3448	2	6.89655	1	3.44828	Karafet et al., 2018	50.12	78.72	Composite samples, Kazakhstan
	Kazakhs, Kazaly District, Kazakhstan	81	1	1.23457	1	1.23457	0	0	Zhabagin et al., 2017	45.76	62.11
	Kazakhs, Shymkent, Kazakhstan	55	2	3.63636	2	3.63636	0	0	Zhabagin et al., 2017	43	68.3
	Kazakhs, Zhanakorgan District, Kazakhstan	94	0	0	0	0	0	0	Zhabagin et al., 2017	43.14	67.46
	Kets, Krasnoyarsk Krai, Siberia, Russia	44	0	0	0	0	0	0	Karafet et al., 2018	64.98	90	Sulomai, Kellog, Surgutikha, Vorogovo, Maduika
	Khakassians, Siberia, Russia	241	0	0	0	0	0	0	Derenko et al., 2006; Gubina et al., 2013	53.73	91.43
	Khanties, Siberia, Russia	27	0	0	0	0	0	0	Mirabal et al., 2009	61.78	69.12
	Khanties, Yamalo-Nenets Autonomous Okrug, Siberia, Russia	165	0	0	0	0	0	0	Karafet et al., 2018	64.08	66.53	Gorki, Lophari, Pitlyar, Shuryshkarskiy rayon, YNAOa
	Kinh in Ho Chi Minh City, Vietnam	46	0	0	0	0	0	0	Poznik et al., 2016	10.78	106.64	KHV
	Komis, Yamalo-Nenets Autonomous Okrug, Siberia, Russia	78	1	1.28205	1	1.28205	0	0	Karafet et al., 2018	66.28	76.2	Gorki, Pitlyar, Shuryshkarskiy rayon, Samburg, Purov
	Koreans, South Korea	652	0	0	0	0	0	0	Derenko et al., 2006; Kim et al., 2011; Karafet et al., 2018	37	127.66
	Kyrgyzians, Andijan, Uzbekistan	46	1	2.17391	_	_	_	_	Balaresque et al., 2015	40.76	72.31
	Kyrgyzians, Central Kyrgyzstan	42	2	4.7619	_	_	_	_	Balaresque et al., 2015	41.3	75.3
	Kyrgyzians, Dungans, Uyghurs, Eastern Kyrgyzstan	93	0	0	0	0	0	0	Di Cristofaro et al., 2013	41.93	76.97
	Kyrgyzians, Western Kyrgyzstan	57	2	3.50877	1	1.75439	1	1.75439	Di Cristofaro et al., 2013	41.21	73.64
	Laos, Laos	40	0	0	0	0	0	0	Kutanan et al., 2019	19.2	102.5	LA1, LA2
	Manchurians, Liaoning Province, China	50	0	0	0	0	0	0	Karafet et al., 2018	41.1	122.3	Liaoning Province, China
	Mongolians, Khalkhas, Ulaanbaatar, Mongolia	75	0	0	0	0	0	0	Karafet et al., 2018	47.92	106.91	Ulaanbaatar, Mongolia
	Mongolians, Mongolia	207	2	0.966184	0	0	2	0.966184	Derenko et al., 2006; Di Cristofaro et al., 2013	46.87	100.95
	Myanmarese, Lower Myanmar	38	0	0	0	0	0	0	Peng et al., 2014	19.25	95.36
	Myanmarese, Upper Myanmar	68	0	0	0	0	0	0	Peng et al., 2014	22.11	94.44
	Nepalese, Nepal	188	0	0	0	0	0	0	Gayden et al., 2007	27.86	85.38
	Nganasans, Taymyr Dolgano-Nenets Autonomous Okrug, Siberia, Russia	34	0	0	0	0	0	0	Karafet et al., 2018	71.49	99.32	Dudinka, Ust'-Avam, Volochanka, Taymyr.
	Selkups, Yamalo-Nenets Autonomous Okrug, Siberia, Russia	129	0	0	0	0	0	0	Karafet et al., 2018	65.72	82.44	Ratta, Tol'ka, Krasnosel'kup, Kikki-Akki, Purovskiy, Ta
	Shors, Siberia, Russia	191	0	0	0	0	0	0	Derenko et al., 2006; Gubina et al., 2013	53.23	87.76
	Sojots, Siberia, Russia	34	0	0	0	0	0	0	Derenko et al., 2006	50.62	103.92
	Southern Han Chinese, China	52	0	0	0	0	0	0	Poznik et al., 2016	25.13	111.72	CHS
	Tajiks, Fergana, Uzbekistan	64	1	1.5625	_	_	_	_	Balaresque et al., 2015	40.3	71.5
	Tajiks, Samarkand, Uzbekistan	60	0	0	0	0	0	0	Balaresque et al., 2015	39.5	67
	Tatars, Ishtyak–Tokuz, Tukuzskoye and Kazanskoye, Tyumen Oblast, Russia	69	1	1.44928	_	_	_	_	Agdzhoyan et al., 2016	55.62	69.22
	Tatars, Isker-Tobol, Begishevo, Zagvazdinskoye, and Poluyanova, Tyumen Oblast, Russia	68	1	1.47059	_	_	_	_	Agdzhoyan et al., 2016	58.04	68.81
	Tatars, Siberian Bukhar Tatars, Embaevo, Tyumen Oblast, Russia	79	0	0	0	0	0	0	Agdzhoyan et al., 2016	57.15	65.78
	Tatars, Yalutorovsky, Aslana, Tyumen Oblast, Russia	86	5	5.81395	_	_	_	_	Agdzhoyan et al., 2016	56.87	66.52
	Tatars, Zabolotny or Yaskolbinsky, Laitamak and Achiry, Tyumen Oblast, Russia	86	0	0	0	0	0	0	Agdzhoyan et al., 2016	58.63	67.35
	Teleuts, Kemerovo Oblast', Siberia, Russia	40	0	0	0	0	0	0	Karafet et al., 2018	54.36	86.18	Bekovo, Kemerovo oblast'
	Thai and Laotians, Eastern Thailand	224	0	0	0	0	0	0	Kutanan et al., 2019	16.25	103.25	IS1, IS2, IS3, IS4, KH1, KH2, BU, SO, SU, BT1, KL, NY, PT, SK
	Thai, Central Thailand	291	0	0	0	0	0	0	Kutanan et al., 2019	14.71	100.24	MO1, MO2, MO3, MO4, MO5, MO7, BO, CT1, CT2, CT3, CT4, CT5, CT6, CT7, PU4, BT2, YU2,
	Thai, Northern Thailand	480	0	0	0	0	0	0	Kutanan et al., 2019, Kampuansai et al., 2020	18.36	99.25	KPA, KSK1, KSK2, KPW, LW1, LW2, LW3, MO6, PL, BL, MA, KA, TN1, TN2, TN3, KM1, KM2, KM7, KM9, TKH, SH, LU2, LU3, PU1, YU1
	Thai, Thailand	519	0	0	0	0	0	0	Brunelli et al., 2017	18.63	99.51
	Tibetans, China	156	0	0	0	0	0	0	Gayden et al., 2007	30.34	85.44
	Tibetans, Tibet Autonomous Region, China	71	0	0	0	0	0	0	Karafet et al., 2018	31.2	88.8	Tibet Autonomous Region, China
	Todjins, Siberia, Russia	36	0	0	0	0	0	0	Derenko et al., 2006	52.2	97.8
	Tofalars, Siberia, Russia	32	0	0	0	0	0	0	Derenko et al., 2006	53.64	100.1
	Tundra Nenetss, Yamalo-Nenets Autonomous Okrug and Taymyr Dolgano-Nenets Autonomous Okrug, Siberia, Russia	47	0	0	0	0	0	0	Karafet et al., 2018	67.02	78.29	Samburg, YNAOa, Dudinka, Taymyr
	Turkmens, Karakalpakia, Uzbekistan	51	3	5.88235	_	_	_	_	Balaresque et al., 2015	41.55	60.63
	Turkmens, Karakalpakstan, Uzbekistan	83	1	1.20482	0	0	1	1.20482	Zhabagin et al., 2017	42.305	59.185
	Turkmens, Turkmenistan	44	3	6.81818	1	2.27273	2	4.54545	Karafet et al., 2018	37.97	58.33	Composite samples,Turkmenistan
	Tuvans, Tuva Republic, Russia	55	0	0	0	0	0	0	Pakendorf et al., 2006	51.7	94.7
	Tuvinians, Siberia, Russia	113	0	0	0	0	0	0	Derenko et al., 2006	50.9	95.8
	Uyghurs and Xibos, China	16	0	0	0	0	0	0	Lippold et al., 2014	44	81
	Uyghurs, Xinjiang Uyghur Autonomous Region, China	66	3	4.54545	2	3.0303	1	1.51515	Karafet et al., 2018	41	85	Composite samples, Xinjiang Uyghur Autonomous R
	Uzbeks, Fergana Region, Uzbekistan	67	5	7.46269	2	2.98507	3	4.47761	Zhabagin et al., 2017	40.77	71.7
	Uzbeks, Tashkent, Uzbekistan	52	2	3.84615	0	0	2	3.84615	Zhabagin et al., 2017	41.18	69.16
	Uzbeks, Xorezm Region, Uzbekistan	98	5	5.10204	2	2.04082	3	3.06122	Zhabagin et al., 2017	41.2	61
	Yakuts, Sakha Rebublic, Russia	246	0	0	0	0	0	0	Pakendorf et al., 2006; Karafet et al., 2018	66	127	Beidinga, Syulya, Dyupsya, Nyurbachan, Sakha Repu
	Yukagirs, Sakha Rebublic, Russia	13	0	0	0	0	0	0	Pakendorf et al., 2006	67.65	152.83
	Central and East Asia, Siberia, total	7744	50	0.645661
South Asia
	Afghanistanians, northern Afghanistan	44	0	0	0	0	0	0	Lacau et al., 2012	34.75	65.56
	Afghanistanians, southern Afghanistan	146	1	0.684932	1	0.684932	0	0	Lacau et al., 2012	31.25	64.44
	Balochis, Pakistan	24	2	8.33333	1	4.16667	1	4.16667	Lippold et al., 2014, updated from Sengupta et al., 2006	30.4987	66.5
	Bengalis, Bangladesh	42	0	0	0	0	0	0	Poznik et al., 2016	23.92	90.23	BEB
	Brahuis, Pakistan	25	3	12	0	0	3	12	Lippold et al., 2014, updated from Sengupta et al., 2006	30.501	66.5
	Burushos, Pakistan	20	0	0	0	0	0	0	Sengupta et al., 2006	36.4984	74
	Hazaras, Afghanistan	77	0	0	0	0	0	0	Di Cristofaro et al., 2013	34.83	67.82
	Hazaras, Pakistan	25	0	0	0	0	0	0	Sengupta et al., 2006	33.4986	70
	Indians, Central India	71	0	0	0	0	0	0	Sengupta et al., 2006	21.38	78.53
	Indians, East India	128	0	0	0	0	0	0	Sengupta et al., 2006	21.11	84.62
	Indians, North India	129	1	0.775194	_	_	_	_	Sengupta et al., 2006; Fornarino et al., 2009	27.97	77.17
	Indians, Northeast India	87	0	0	0	0	0	0	Sengupta et al., 2006	24.5	92.5
	Indians, South India	332	1	0.301205	_	_	_	_	Sengupta et al., 2006; Fornarino et al., 2009	14.61	77.26
	Indians, West India	59	0	0	0	0	0	0	Sengupta et al., 2006	19.09	74.4
	Indian Telugus	60	0	0	0	0	0	0	Poznik et al., 2016	17.6	79.3	ITU
	Indians, Andhra Pradesh, India	479	2	0.417537	_	_	_	_	Singh et al., 2016	14.5	78.9
	Indians, Chhattisgarh and Jharkhand, India	352	3	0.852273	_	_	_	_	Singh et al., 2016	22.74	83.56
	Indians, Gujarat, India	472	0	0	0	0	0	0	Khurana et al., 2014; Poznik et al., 2016; Singh et al., 2016	23	72	GIH included
	Indians, Jammu&Kashmir, India	134	2	1.49254	_	_	_	_	Singh et al., 2016; Syama et al., 2019	33.85	75.94
	Indians, Karnataka	78	0	0	0	0	0	0	Rowold et al., 2020	11.99	77.14
	Indians, Karnataka and Maharashtra, India	87	1	1.14943	_	_	_	_	Singh et al., 2016	16.95	75.5
	Indians, Kerala, Pondicherry and Tamil Nadu, India	381	0	0	0	0	0	0	Singh et al., 2016	11.27	78.31
	Indians, Madhya Pradesh, India	100	0	0	0	0	0	0	Singh et al., 2016	23.44	78.52
	Indians, Rajastan and Haryana, India	114	0	0	0	0	0	0	Singh et al., 2016	27.72	74.29
	Indians, South India	51	0	0	0	0	0	0	Karafet et al., 2018	13	80	Composite samples, South India
	Indians, Uttar Pradesh, India	359	0	0	0	0	0	0	Singh et al., 2016	27.07	80.35
	Kalashes, Pakistan	20	0	0	0	0	0	0	Sengupta et al., 2006	35.9937	71.5
	Makranis, Pakistan	20	0	0	0	0	0	0	Sengupta et al., 2006	26	64
	Pakistanis, Dir and Swat, Pakistan	100	0	0	0	0	0	0	Ullah et al., 2017	35.28	72.29
	Pashtuns, Afghanistan	87	1	1.14943	0	0	1	1.14943	Di Cristofaro et al., 2013	36.44	68.77
	Pathans, Pakistan	290	0	0	0	0	0	0	Sengupta et al., 2006; Lee et al., 2014	33.487	70.5
	Punjabis, Lahore, Pakistan	48	1	2.08333	1	2.08333	0	0	Poznik et al., 2016	31.49	74.35	PJL
	Sindhis, Pakistan	20	1	5	1	5	0	0	Lippold et al., 2014, updated from Sengupta et al., 2006	25.4906	69
	Sri Lankan Tamils	55	0	0	0	0	0	0	Poznik et al., 2016	7.83	80.67	STU
	Tajiks, northcentral Afghanistan	70	2	2.85714	1	1.42857	1	1.42857	Di Cristofaro et al., 2013	36.2	67.35
	Tajiks, northeastern Afghanistan	72	2	2.77778	1	1.38889	1	1.38889	Di Cristofaro et al., 2013	36.79	70.3
	Tharus, Nepal	171	0	0	0	0	0	0	Fornarino et al., 2009	27.36	85.74
	Turkmens, Jowzjan, Afghanistan	74	7	9.45946	1	1.35135	6	8.10811	Di Cristofaro et al., 2013	37.1	65.57
	Uzbeks, Jowzjan, Afghanistan	99	3	3.0303	1	1.0101	2	2.0202	Di Cristofaro et al., 2013	36.9	66.4
	Uzbeks, Sar-e-Pol, Afghanistan	28	0	0	0	0	0	0	Di Cristofaro et al., 2013	35.98	66.05
	South Asia, total	5030	33	0.656064
Oceania
	Bali	641	6	0.936037	_	_	_	_	Karafet et al., 2010	-8.35	115.17
	Alor	28	0	0	0	0	0	0	Karafet et al., 2010	-8.33	124.55
	Borneo	86	0	0	0	0	0	0	Karafet et al., 2010	-2.71	111.89
	Flores	394	0	0	0	0	0	0	Karafet et al., 2010	-8.58	120.72
	Java	61	0	0	0	0	0	0	Karafet et al., 2010	-7.36	110.2
	Lembata	92	0	0	0	0	0	0	Karafet et al., 2010	-8.42	123.49
	Mentawai	74	0	0	0	0	0	0	Karafet et al., 2010	-2.2	99.64
	Nias	60	0	0	0	0	0	0	Karafet et al., 2010	1.09	97.58
	Sulawesi	54	0	0	0	0	0	0	Karafet et al., 2010	-2.49	119.37
	Sumatra	38	0	0	0	0	0	0	Karafet et al., 2010	-1.87	102.63
	Sumba	350	0	0	0	0	0	0	Karafet et al., 2010	-9.75	120.04
	Oceania, total	1878	6	0.319489
The Americas
	Brazil, northeastern	280	5	1.78571	5	1.78571	0	0	Schaan et al., 2020	_	_
	Colombians in Medellin, Colombia	43	6	13.9535	3	6.97674	3	6.97674	Poznik et al., 2016	_	_	CLM
	Colombians, Tolima and Huila, Colombia	83	2	2.40964	_	_	_	_	Morales et al., 2018	_	_
	Mexicans Ancestry in Los Angeles, California	33	0	0	0	0	0	0	Poznik et al., 2016	_	_	MXL
	Peruvians in Lima, Peru	41	3	7.31707	0	0	3	7.31707	Poznik et al., 2016	_	_	PEL
	Puerto Ricans in Puerto Rico	54	1	1.85185	0	0	1	1.85185	Poznik et al., 2016	_	_	PUR
	The Americas, total	254	12	4.72441						_	_
Bibliography
Adams, S.M., Bosch, E., Balaresque, P.L., Ballereau, S.J., Lee, A.C., Arroyo, E., López-Parra, A.M., Aler, M., Grifo, M.S.G., Brion, M., Carracedo, A., Lavinha, J., Martínez-Jarreta, B., Quintana-Murci, L., Picornell, A., Ramon, M., Skorecki, K., Behar, D.M., Calafell, F., Jobling, M.A., 2008. The genetic legacy of religious diversity and intolerance: paternal lineages of Christians, Jews, and Mu…
Agdzhoyan, A.T., Balanovska, E.V., Padyukova, A.D., Dolinina, D.O., Kuznetsova, M.A., Zaporozhchenko, V.V., Skhalyakho, R.A., Koshel, S.M., Zhabagin, M.K., Yusupov, Y.M., Mustafin, Kh.Kh., Ulyanova, M.V., Tychinskih, Z.A., Lavryashina, M.B., Balanovsky, O.P., 2016. Gene pool of Siberian Tatars: Five ways of origin for five subethnic groups. Mol. Biol. 50, 860–873. https://doi.org/10.1134/S0026893…
Altena, E., Smeding, R., van der Gaag, K.J., Larmuseau, M.H.D., Decorte, R., Lao, O., Kayser, M., Kraaijenbrink, T., de Knijff, P., 2020. The Dutch Y-chromosomal landscape. Eur. J. Hum. Genet. 28, 287–299. https://doi.org/10.1038/s41431-019-0496-0
Al-Zahery, N., Pala, M., Battaglia, V., Grugni, V., Hamod, M.A., Hooshiar Kashani, B., Olivieri, A., Torroni, A., Santachiara-Benerecetti, A.S., Semino, O., 2011. In search of the genetic footprints of Sumerians: a survey of Y-chromosome and mtDNA variation in the Marsh Arabs of Iraq. BMC Evol. Biol. 11, 288. https://doi.org/10.1186/1471-2148-11-288
Ameur, A., Dahlberg, J., Olason, P., Vezzi, F., Karlsson, R., Martin, M., Viklund, J., Kähäri, A.K., Lundin, P., Che, H., Thutkawkorapin, J., Eisfeldt, J., Lampa, S., Dahlberg, M., Hagberg, J., Jareborg, N., Liljedahl, U., Jonasson, I., Johansson, Å., Feuk, L., Lundeberg, J., Syvänen, A.-C., Lundin, S., Nilsson, D., Nystedt, B., Magnusson, P.K., Gyllensten, U., 2017. SweGen: a whole-genome data r…
Balanovsky, O., Chukhryaeva, M., Zaporozhchenko, V., Urasin, V., Zhabagin, M., Hovhannisyan, A., Agdzhoyan, A., Dibirova, K., Kuznetsova, M., Koshel, S., Pocheshkhova, E., Alborova, I., Skhalyakho, R., Utevska, O., Mustafin, Kh., Yepiskoposyan, L., Tyler-Smith, C., Balanovska, E., The Genographic Consortium, 2017. Genetic differentiation between upland and lowland populations shapes the Y-chromos…
Balanovsky, O., Dibirova, K., Dybo, A., Mudrak, O., Frolova, S., Pocheshkhova, E., Haber, M., Platt, D., Schurr, T., Haak, W., Kuznetsova, M., Radzhabov, M., Balaganskaya, O., Romanov, A., Zakharova, T., Soria Hernanz, D.F., Zalloua, P., Koshel, S., Ruhlen, M., Renfrew, C., Wells, R.S., Tyler-Smith, C., Balanovska, E., 2011. Parallel evolution of genes and languages in the Caucasus region. Mol. B…
Balanovsky, O., Rootsi, S., Pshenichnov, A., Kivisild, T., Churnosov, M., Evseeva, I., Pocheshkhova, E., Boldyreva, M., Yankovsky, N., Balanovska, E., Villems, R., 2008. Two sources of the Russian patrilineal heritage in their Eurasian context. Am. J. Hum. Genet. 82, 236–250. https://doi.org/10.1016/j.ajhg.2007.09.019
Balaresque, P., Poulet, N., Cussat-Blanc, S., Gerard, P., Quintana-Murci, L., Heyer, E., Jobling, M.A., 2015. Y-chromosome descent clusters and male differential reproductive success: young lineage expansions dominate Asian pastoral nomadic populations. Eur. J. Hum. Genet. 23, 1413–1422. https://doi.org/10.1038/ejhg.2014.285
Battaglia, V., Fornarino, S., Al-Zahery, N., Olivieri, A., Pala, M., Myres, N.M., King, R.J., Rootsi, S., Marjanovic, D., Primorac, D., Hadziselimovic, R., Vidovic, S., Drobnic, K., Durmishi, N., Torroni, A., Santachiara-Benerecetti, A.S., Underhill, P.A., Semino, O., 2009. Y-chromosomal evidence of the cultural diffusion of agriculture in southeast Europe. Eur. J. Hum. Genet. 17, 820–830. https:…
Bekada, A., Arauna, L.R., Deba, T., Calafell, F., Benhamamouch, S., Comas, D., 2015. Genetic heterogeneity in Algerian human populations. PLoS One 10, e0138453. https://doi.org/10.1371/journal.pone.0138453
Bekada, A., Fregel, R., Cabrera, V.M., Larruga, J.M., Pestano, J., Benhamamouch, S., González, A.M., 2013. Introducing the Algerian mitochondrial DNA and Y-chromosome profiles into the North African landscape. PLOS ONE 8, e56775. https://doi.org/10.1371/journal.pone.0056775
Boattini, A., Castrì, L., Sarno, S., Useli, A., Cioffi, M., Sazzini, M., Garagnani, P., De Fanti, S., Pettener, D., Luiselli, D., 2013. mtDNA variation in East Africa unravels the history of Afro-Asiatic groups. Am. J. Phys. Anthropol. 150, 375–385. https://doi.org/10.1002/ajpa.22212
Brunelli, A., Kampuansai, J., Seielstad, M., Lomthaisong, K., Kangwanpong, D., Ghirotto, S., Kutanan, W., 2017. Y chromosomal evidence on the origin of northern Thai people. PLOS ONE 12, e0181935. https://doi.org/10.1371/journal.pone.0181935
Cadenas, A.M., Zhivotovsky, L.A., Cavalli-Sforza, L.L., Underhill, P.A., Herrera, R.J., 2008. Y-chromosome diversity characterizes the Gulf of Oman. Eur. J. Hum. Genet. 16, 374–386. https://doi.org/10.1038/sj.ejhg.5201934
Cann, H.M., de Toma, C., Cazes, L., Legrand, M.F., Morel, V., Piouffre, L., Bodmer, J., Bodmer, W.F., Bonne-Tamir, B., Cambon-Thomsen, A., Chen, Z., 2002. A human genome diversity cell line panel. Science 296, 261–262. https://doi.org/10.1126/science.296.5566.261b
Capelli, C., Redhead, N., Abernethy, J.K., Gratrix, F., Wilson, J.F., Moen, T., Hervig, T., Richards, M., Stumpf, M.P.H., Underhill, P.A., Bradshaw, P., Shaha, A., Thomas, M.G., Bradman, N., Goldstein, D.B., 2003. A Y chromosome census of the British Isles. Curr. Biol. CB 13, 979–984. https://doi.org/10.1016/s0960-9822(03)00373-7
Carmi, S., Hui, K.Y., Kochav, E., Liu, X., Xue, J., Grady, F., Guha, S., Upadhyay, K., Ben-Avraham, D., Mukherjee, S., Bowen, B.M., Thomas, T., Vijai, J., Cruts, M., Froyen, G., Lambrechts, D., Plaisance, S., Broeckhoven, C.V., Damme, P.V., Marck, H.V., Barzilai, N., Darvasi, A., Offit, K., Bressman, S., Ozelius, L.J., Peter, I., Cho, J.H., Ostrer, H., Atzmon, G., Clark, L.N., Lencz, T., Pe’er, I…
Chiaroni, J., King, R.J., Myres, N.M., Henn, B.M., Ducourneau, A., Mitchell, M.J., Boetsch, G., Sheikha, I., Lin, A.A., Nik-Ahd, M., Ahmad, J., Lattanzi, F., Herrera, R.J., Ibrahim, M.E., Brody, A., Semino, O., Kivisild, T., Underhill, P.A., 2010. The emergence of Y-chromosome haplogroup J1e among Arabic-speaking populations. Eur. J. Hum. Genet. 18, 348–353. https://doi.org/10.1038/ejhg.2009.166
Cinnioğlu, C., King, R., Kivisild, T., Kalfoglu, E., Atasoy, S., Cavalleri, G.L., Lillie, A.S., Roseman, C.C., Lin, A.A., Prince, K., Oefner, P.J., Shen, P., Semino, O., Cavalli-Sforza, L.L., Underhill, P.A., 2004. Excavating Y-chromosome haplotype strata in Anatolia. Hum. Genet. 114, 127–148. https://doi.org/10.1007/s00439-003-1031-4
Derenko, M., Malyarchuk, B., Denisova, G.A., Wozniak, M., Dambueva, I., Dorzhu, C., Luzina, F., Miścicka-Śliwka, D., Zakharov, I., 2006. Contrasting patterns of Y-chromosome variation in South Siberian populations from Baikal and Altai-Sayan regions. Hum. Genet. 118, 591–604. https://doi.org/10.1007/s00439-005-0076-y
Di Cristofaro, J., Mazières, S., Tous, A., Gaetano, C.D., Lin, A.A., Nebbia, P., Piazza, A., King, R.J., Underhill, P., Chiaroni, J., 2018. Prehistoric migrations through the Mediterranean basin shaped Corsican Y-chromosome diversity. PLOS ONE 13, e0200641. https://doi.org/10.1371/journal.pone.0200641
Di Cristofaro, J., Pennarun, E., MaziÃ¨res, S., Myres, N.M., Lin, A.A., Temori, S.A., Metspalu, M., Metspalu, E., Witzel, M., King, R.J., Underhill, P.A., Villems, R., Chiaroni, J., 2013. Afghan Hindu Kush: Where Eurasian sub-continent gene flows converge. PLoS One 8, e76748. https://doi.org/10.1371/journal.pone.0076748
Dulik, M.C., Osipova, L.P., Schurr, T.G., 2011. Y-chromosome variation in Altaian Kazakhs reveals a common paternal gene pool for Kazakhs and the influence of Mongolian expansions. PloS One 6, e17548. https://doi.org/10.1371/journal.pone.0017548
El‐Sibai, M., Platt, D.E., Haber, M., Xue, Y., Youhanna, S.C., Wells, R.S., Izaabel, H., Sanyoura, M.F., Harmanani, H., Bonab, M.A., Behbehani, J., Hashwa, F., Tyler‐Smith, C., Zalloua, P.A., 2009. Geographical structure of the Y-chromosomal genetic landscape of the Levant: s coastal-inland contrast. Ann. Hum. Genet. 73, 568–581. https://doi.org/10.1111/j.1469-1809.2009.00538.x
Fadhlaoui-Zid, K., Garcia-Bertrand, R., Alfonso-Sánchez, M.A., Zemni, R., Benammar-Elgaaied, A., Herrera, R.J., 2015. Sousse: extreme genetic heterogeneity in North Africa. J. Hum. Genet. 60, 41–49. https://doi.org/10.1038/jhg.2014.99
Fadhlaoui-Zid, K., Haber, M., Martínez-Cruz, B., Zalloua, P., Benammar Elgaaied, A., Comas, D., 2013. Genome-wide and paternal diversity reveal a recent origin of human populations in North Africa. PLoS ONE 8. https://doi.org/10.1371/journal.pone.0080293
Fadhlaoui‐Zid, K., Martinez‐Cruz, B., Khodjet‐el‐khil, H., Mendizabal, I., Benammar‐Elgaaied, A., Comas, D., 2011. Genetic structure of Tunisian ethnic groups revealed by paternal lineages. Am. J. Phys. Anthropol. 146, 271–280. https://doi.org/10.1002/ajpa.21581
Fornarino, S., Pala, M., Battaglia, V., Maranta, R., Achilli, A., Modiano, G., Torroni, A., Semino, O., Santachiara-Benerecetti, S.A., 2009. Mitochondrial and Y-chromosome diversity of the Tharus (Nepal): a reservoir of genetic variation. BMC Evol. Biol. 9, 154. https://doi.org/10.1186/1471-2148-9-154
Fortes-Lima, C., Brucato, N., Croze, M., Bellis, G., Schiavinato, S., Massougbodji, A., Migot-Nabias, F., Dugoujon, J.-M., 2015. Genetic population study of Y-chromosome markers in Benin and Ivory Coast ethnic groups. Forensic Sci. Int. Genet. 19, 232–237. https://doi.org/10.1016/j.fsigen.2015.07.021
Francalacci, P., Morelli, L., Angius, A., Berutti, R., Reinier, F., Atzeni, R., Pilu, R., Busonero, F., Maschio, A., Zara, I., Sanna, D., Useli, A., Urru, M.F., Marcelli, M., Cusano, R., Oppo, M., Zoledziewska, M., Pitzalis, M., Deidda, F., Porcu, E., Poddie, F., Kang, H.M., Lyons, R., Tarrier, B., Gresham, J.B., Li, B., Tofanelli, S., Alonso, S., Dei, M., Lai, S., Mulas, A., Whalen, M.B., Uzzau,…
Gayden, T., Cadenas, A.M., Regueiro, M., Singh, N.B., Zhivotovsky, L.A., Underhill, P.A., Cavalli-Sforza, L.L., Herrera, R.J., 2007. The Himalayas as a directional barrier to gene flow. Am. J. Hum. Genet. 80, 884–894. https://doi.org/10.1086/516757
Gomes, V., Sánchez-Diz, P., Amorim, A., Carracedo, Á., Gusmão, L., 2010. Digging deeper into East African human Y chromosome lineages. Hum. Genet. 127, 603–613. https://doi.org/10.1007/s00439-010-0808-5
González, M., Gomes, V., López-Parra, A.M., Amorim, A., Carracedo, Á., Sánchez-Diz, P., Arroyo-Pardo, E., Gusmão, L., 2013. The genetic landscape of Equatorial Guinea and the origin and migration routes of the Y chromosome haplogroup R-V88. Eur. J. Hum. Genet. 21, 324–331. https://doi.org/10.1038/ejhg.2012.167
Grugni, V., Battaglia, V., Hooshiar Kashani, B., Parolo, S., Al-Zahery, N., Achilli, A., Olivieri, A., Gandini, F., Houshmand, M., Sanati, M.H., Torroni, A., Semino, O., 2012. Ancient migratory events in the Middle East: new clues from the Y-chromosome variation of modern Iranians. PloS One 7, e41252. https://doi.org/10.1371/journal.pone.0041252
Gubina, M.A., Damba, L.D., Babenko, V.N., Romaschenko, A.G., Voevoda, M.I., 2013. Haplotype diversity in mtDNA and Y-chromosome in populations of Altai-Sayan region. Russ. J. Genet. 49, 329–343. https://doi.org/10.1134/S1022795412120034
Gurdasani, D., Carstensen, T., Fatumo, S., Chen, G., Franklin, C.S., Prado-Martinez, J., Bouman, H., Abascal, F., Haber, M., Tachmazidou, I., Mathieson, I., Ekoru, K., DeGorter, M.K., Nsubuga, R.N., Finan, C., Wheeler, E., Chen, L., Cooper, D.N., Schiffels, S., Chen, Y., Ritchie, G.R.S., Pollard, M.O., Fortune, M.D., Mentzer, A.J., Garrison, E., Bergström, A., Hatzikotoulas, K., Adeyemo, A., Doum…
Haber, M., Doumet-Serhal, C., Scheib, C., Xue, Y., Danecek, P., Mezzavilla, M., Youhanna, S., Martiniano, R., Prado-Martinez, J., Szpak, M., Matisoo-Smith, E., Schutkowski, H., Mikulski, R., Zalloua, P., Kivisild, T., Tyler-Smith, C., 2017. Continuity and admixture in the last five millennia of Levantine history from ancient Canaanite and present-day Lebanese genome sequences. Am. J. Hum. Genet. …
Haber, M., Mezzavilla, M., Bergström, A., Prado-Martinez, J., Hallast, P., Saif-Ali, R., Al-Habori, M., Dedoussis, G., Zeggini, E., Blue-Smith, J., Wells, R.S., Xue, Y., Zalloua, P.A., Tyler-Smith, C., 2016. Chad genetic diversity reveals an African history marked by multiple Holocene Eurasian migrations. Am. J. Hum. Genet. 99, 1316–1324. https://doi.org/10.1016/j.ajhg.2016.10.012
Haber, M., Saif-Ali, R., Al-Habori, M., Chen, Y., Platt, D.E., Tyler-Smith, C., Xue, Y., 2019. Insight into the genomic history of the Near East from whole-genome sequences and genotypes of Yemenis. bioRxiv 749341. https://doi.org/10.1101/749341
Hammer, M.F., Behar, D.M., Karafet, T.M., Mendez, F.L., Hallmark, B., Erez, T., Zhivotovsky, L.A., Rosset, S., Skorecki, K., 2009. Extended Y chromosome haplotypes resolve multiple and unique lineages of the Jewish priesthood. Hum. Genet. 126, 707. https://doi.org/10.1007/s00439-009-0727-5
Hassan, H.Y., Underhill, P.A., Cavalli-Sforza, L.L., Ibrahim, M.E., 2008. Y-chromosome variation among Sudanese: restricted gene flow, concordance with language, geography, and history. Am. J. Phys. Anthropol. 137, 316–323. https://doi.org/10.1002/ajpa.20876
Helgason, A., Einarsson, A.W., Guðmundsdóttir, V.B., Sigurðsson, Á., Gunnarsdóttir, E.D., Jagadeesan, A., Ebenesersdóttir, S.S., Kong, A., Stefánsson, K., 2015. The Y-chromosome point mutation rate in humans. Nat. Genet. 47, 453–457. https://doi.org/10.1038/ng.3171
Herrera, K.J., Lowery, R.K., Hadden, L., Calderon, S., Chiou, C., Yepiskoposyan, L., Regueiro, M., Underhill, P.A., Herrera, R.J., 2012. Neolithic patrilineal signals indicate that the Armenian plateau was repopulated by agriculturalists. Eur. J. Hum. Genet. 20, 313–320. https://doi.org/10.1038/ejhg.2011.192
Hovhannisyan, A., Khachatryan, Z., Haber, M., Hrechdakian, P., Karafet, T., Zalloua, P., Yepiskoposyan, L., 2014. Different waves and directions of Neolithic migrations in the Armenian Highland. Investig. Genet. 5, 15. https://doi.org/10.1186/s13323-014-0015-6
Iacovacci, G., D’Atanasio, E., Marini, O., Coppa, A., Sellitto, D., Trombetta, B., Berti, A., Cruciani, F., 2017. Forensic data and microvariant sequence characterization of 27 Y-STR loci analyzed in four Eastern African countries. Forensic Sci. Int. Genet. 27, 123–131. https://doi.org/10.1016/j.fsigen.2016.12.015
Jankova, R., Seidel, M., Videtič Paska, A., Willuweit, S., Roewer, L., 2019. Y-chromosome diversity of the three major ethno-linguistic groups in the Republic of North Macedonia. Forensic Sci. Int. Genet. 42, 165–170. https://doi.org/10.1016/j.fsigen.2019.07.007
Kampuansai, J., Kutanan, W., Dudás, E., Vágó-Zalán, A., Galambos, A., Pamjav, H., 2020. Paternal genetic history of the Yong population in northern Thailand revealed by Y-chromosomal haplotypes and haplogroups. Mol. Genet. Genomics. https://doi.org/10.1007/s00438-019-01644-x
Karachanak, S., Grugni, V., Fornarino, S., Nesheva, D., Al-Zahery, N., Battaglia, V., Carossa, V., Yordanov, Y., Torroni, A., Galabov, A.S., Toncheva, D., Semino, O., 2013. Y-chromosome diversity in modern Bulgarians: new clues about their ancestry. PLOS ONE 8, e56779. https://doi.org/10.1371/journal.pone.0056779
Karafet, T.M., Hallmark, B., Cox, M.P., Sudoyo, H., Downey, S., Lansing, J.S., Hammer, M.F., 2010. Major East–West division underlies Y chromosome stratification across Indonesia. Mol. Biol. Evol. 27, 1833–1844. https://doi.org/10.1093/molbev/msq063
Karafet, T.M., Osipova, L.P., Savina, O.V., Hallmark, B., Hammer, M.F., 2018. Siberian genetic diversity reveals complex origins of the Samoyedic-speaking populations. Am. J. Hum. Biol. 30, e23194. https://doi.org/10.1002/ajhb.23194
Karmin, M., Saag, L., Vicente, M., Wilson Sayres, M.A., Järve, M., Talas, U.G., Rootsi, S., Ilumäe, A.-M., Mägi, R., Mitt, M., Pagani, L., Puurand, T., Faltyskova, Z., Clemente, F., Cardona, A., Metspalu, E., Sahakyan, H., Yunusbayev, B., Hudjashov, G., DeGiorgio, M., Loogväli, E.-L., Eichstaedt, C., Eelmets, M., Chaubey, G., Tambets, K., Litvinov, S., Mormina, M., Xue, Y., Ayub, Q., Zoraqi, G., …
Khurana, P., Aggarwal, A., Mitra, S., Italia, Y.M., Saraswathy, K.N., Chandrasekar, A., Kshatriya, G.K., 2014. Y chromosome haplogroup distribution in Indo-European speaking tribes of Gujarat, Western India. PLOS ONE 9, e90414. https://doi.org/10.1371/journal.pone.0090414
Kim, S.-H., Kim, K.-C., Shin, D.-J., Jin, H.-J., Kwak, K.-D., Han, M.-S., Song, J.-M., Kim, Won, Kim, Wook, 2011. High frequencies of Y-chromosome haplogroup O2b-SRY465 lineages in Korea: a genetic perspective on the peopling of Korea. Investig. Genet. 2, 10. https://doi.org/10.1186/2041-2223-2-10
King, R.J., Özcan, S.S., Carter, T., Kalfoğlu, E., Atasoy, S., Triantaphyllidis, C., Kouvatsi, A., Lin, A.A., Chow, C.-E.T., Zhivotovsky, L.A., Michalodimitrakis, M., Underhill, P.A., 2008. Differential Y-chromosome Anatolian influences on the Greek and Cretan Neolithic. Ann. Hum. Genet. 72, 205–214. https://doi.org/10.1111/j.1469-1809.2007.00414.x
Kushniarevich, A., Sivitskaya, L., Danilenko, N., Novogrodskii, T., Tsybovsky, I., Kiseleva, A., Kotova, S., Chaubey, G., Metspalu, E., Sahakyan, H., Bahmanimehr, A., Reidla, M., Rootsi, S., Parik, J., Reisberg, T., Achilli, A., Hooshiar Kashani, B., Gandini, F., Olivieri, A., Behar, D.M., Torroni, A., Davydenko, O., Villems, R., 2013. Uniparental genetic heritage of Belarusians: Encounter of rar…
Kutanan, W., Kampuansai, J., Srikummool, M., Brunelli, A., Ghirotto, S., Arias, L., Macholdt, E., Hübner, A., Schröder, R., Stoneking, M., 2019. Contrasting Paternal and maternal genetic histories of Thai and Lao populations. Mol. Biol. Evol. 36, 1490–1506. https://doi.org/10.1093/molbev/msz083
Lacau, H., Gayden, T., Regueiro, M., Chennakrishnaiah, S., Bukhari, A., Underhill, P.A., Garcia-Bertrand, R.L., Herrera, R.J., 2012. Afghanistan from a Y-chromosome perspective. Eur. J. Hum. Genet. 20, 1063–1070. https://doi.org/10.1038/ejhg.2012.59
Lan, T., Lin, H., Zhu, W., Laurent, T.C.A.M., Yang, M., Liu, X., Wang, Jun, Wang, Jian, Yang, H., Xu, X., Guo, X., 2017. Deep whole-genome sequencing of 90 Han Chinese genomes. GigaScience 6. https://doi.org/10.1093/gigascience/gix067
Larmuseau, M.H.D., Vanderheyden, N., Van Geystelen, A., van Oven, M., Kayser, M., Decorte, R., 2014. Increasing phylogenetic resolution still informative for Y chromosomal studies on West-European populations. Forensic Sci. Int. Genet. 9, 179–185. https://doi.org/10.1016/j.fsigen.2013.04.002
Lee, E.Y., Shin, K.-J., Rakha, A., Sim, J.E., Park, M.J., Kim, N.Y., Yang, W.I., Lee, H.Y., 2014. Analysis of 22 Y chromosomal STR haplotypes and Y haplogroup distribution in Pathans of Pakistan. Forensic Sci. Int. Genet. 11, 111–116. https://doi.org/10.1016/j.fsigen.2014.03.004
Lippold, S., Xu, H., Ko, A., Li, M., Renaud, G., Butthof, A., Schröder, R., Stoneking, M., 2014. Human paternal and maternal demographic histories: insights from high-resolution Y chromosome and mtDNA sequences. Investig. Genet. 5, 13. https://doi.org/10.1186/2041-2223-5-13
Luis, J.R., Rowold, D.J., Regueiro, M., Caeiro, B., Cinnioğlu, C., Roseman, C., Underhill, P.A., Cavalli-Sforza, L.L., Herrera, R.J., 2004. The Levant versus the Horn of Africa: evidence for bidirectional corridors of human migrations. Am. J. Hum. Genet. 74, 532–544.
Maretty, L., Jensen, J.M., Petersen, B., Sibbesen, J.A., Liu, S., Villesen, P., Skov, L., Belling, K., Theil Have, C., Izarzugaza, J.M.G., Grosjean, M., Bork-Jensen, J., Grove, J., Als, T.D., Huang, S., Chang, Y., Xu, R., Ye, W., Rao, J., Guo, X., Sun, J., Cao, H., Ye, C., van Beusekom, J., Espeseth, T., Flindt, E., Friborg, R.M., Halager, A.E., Le Hellard, S., Hultman, C.M., Lescai, F., Li, S., …
Martinez-Cruz, B., Ioana, M., Calafell, F., Arauna, L.R., Sanz, P., Ionescu, R., Boengiu, S., Kalaydjieva, L., Pamjav, H., Makukh, H., Plantinga, T., Meer, J.W.M. van der, Comas, D., Netea, M.G., Consortium, the G., 2012. Y-chromosome analysis in individuals bearing the Basarab name of the first dynasty of Wallachian kings. PLOS ONE 7, e41803. https://doi.org/10.1371/journal.pone.0041803
Mirabal, S., Regueiro, M., Cadenas, A.M., Cavalli-Sforza, L.L., Underhill, P.A., Verbenko, D.A., Limborska, S.A., Herrera, R.J., 2009. Y-chromosome distribution within the geo-linguistic landscape of northwestern Russia. Eur. J. Hum. Genet. 17, 1260–1273. https://doi.org/10.1038/ejhg.2009.6
Morales, L.A.A., Casas-Vargas, A., Castro, M.R., Resque, R., Ribeiro-dos-Santos, Â.K., Santos, S., Gusmão, L., Usaquén, W., 2018. Paternal portrait of populations of the middle Magdalena River region (Tolima and Huila, Colombia): New insights on the peopling of Central America and northernmost South America. PLOS ONE 13, e0207130. https://doi.org/10.1371/journal.pone.0207130
Ottoni, C., Larmuseau, M.H.D., Vanderheyden, N., Martínez‐Labarga, C., Primativo, G., Biondi, G., Decorte, R., Rickards, O., 2011. Deep into the roots of the Libyan Tuareg: A genetic survey of their paternal heritage. Am. J. Phys. Anthropol. 145, 118–124. https://doi.org/10.1002/ajpa.21473
Pagani, L., Kivisild, T., Tarekegn, A., Ekong, R., Plaster, C., Gallego Romero, I., Ayub, Q., Mehdi, S.Q., Thomas, M.G., Luiselli, D., Bekele, E., Bradman, N., Balding, D.J., Tyler-Smith, C., 2012. Ethiopian genetic diversity reveals linguistic stratification and complex influences on the Ethiopian gene pool. Am. J. Hum. Genet. 91, 83–96. https://doi.org/10.1016/j.ajhg.2012.05.015
Pagani, L., Schiffels, S., Gurdasani, D., Danecek, P., Scally, A., Chen, Y., Xue, Y., Haber, M., Ekong, R., Oljira, T., Mekonnen, E., Luiselli, D., Bradman, N., Bekele, E., Zalloua, P., Durbin, R., Kivisild, T., Tyler-Smith, C., 2015. Tracing the route of modern humans out of Africa by using 225 human genome sequences from Ethiopians and Egyptians. Am. J. Hum. Genet. 96, 986–991. https://doi.org/…
Pakendorf, B., Novgorodov, I.N., Osakovskij, V.L., Danilova, A.P., Protod’jakonov, A.P., Stoneking, M., 2006. Investigating the effects of prehistoric migrations in Siberia: genetic variation and the origins of Yakuts. Hum. Genet. 120, 334. https://doi.org/10.1007/s00439-006-0213-2
Pamjav, H., Fóthi, Á., Fehér, T., Fóthi, E., 2017. A study of the Bodrogköz population in north-eastern Hungary by Y chromosomal haplotypes and haplogroups. Mol. Genet. Genomics 292, 883–894. https://doi.org/10.1007/s00438-017-1319-z
Peng, M.-S., He, J.-D., Fan, L., Liu, J., Adeola, A.C., Wu, S.-F., Murphy, R.W., Yao, Y.-G., Zhang, Y.-P., 2014. Retrieving Y chromosomal haplogroup trees using GWAS data. Eur. J. Hum. Genet. 22, 1046–1050. https://doi.org/10.1038/ejhg.2013.272
Pereira, L., Černý, V., Cerezo, M., Silva, N.M., Hájek, M., Vašíková, A., Kujanová, M., Brdička, R., Salas, A., 2010. Linking the sub-Saharan and West Eurasian gene pools: maternal and paternal heritage of the Tuareg nomads from the African Sahel. Eur. J. Hum. Genet. 18, 915–923. https://doi.org/10.1038/ejhg.2010.21
Platt, D.E., Haber, M., Dagher-Kharrat, M.B., Douaihy, B., Khazen, G., Ashrafian Bonab, M., Salloum, A., Mouzaya, F., Luiselli, D., Tyler-Smith, C., Renfrew, C., Matisoo-Smith, E., Zalloua, P.A., 2017. Mapping Post-Glacial expansions: The Peopling of Southwest Asia. Sci. Rep. 7, 40338. https://doi.org/10.1038/srep40338
Pliss, L., Timša, L., Rootsi, S., Tambets, K., Pelnena, I., Zole, E., Puzuka, A., Sabule, A., Rozane, S., Lace, B., Kucinskas, V., Krumina, A., Ranka, R., Baumanis, V., 2015. Y-chromosomal lineages of Latvians in the context of the genetic variation of the Eastern-Baltic region. Ann. Hum. Genet. 79, 418–430. https://doi.org/10.1111/ahg.12130
Poznik, G.D., Xue, Y., Mendez, F.L., Willems, T.F., Massaia, A., Sayres, M.A.W., Ayub, Q., McCarthy, S.A., Narechania, A., Kashin, S., Chen, Y., Banerjee, R., Rodriguez-Flores, J.L., Cerezo, M., Shao, H., Gymrek, M., Malhotra, A., Louzada, S., Desalle, R., Ritchie, G.R.S., Cerveira, E., Fitzgerald, T.W., Garrison, E., Marcketta, A., Mittelman, D., Romanovitch, M., Zhang, C., Zheng-Bradley, X., Ab…
Rębała, K., Martínez-Cruz, B., Tönjes, A., Kovacs, P., Stumvoll, M., Lindner, I., Büttner, A., Wichmann, H.-E., Siváková, D., Soták, M., Quintana-Murci, L., Szczerkowska, Z., Comas, D., 2013. Contemporary paternal genetic landscape of Polish and German populations: from early medieval Slavic expansion to post-World War II resettlements. Eur. J. Hum. Genet. 21, 415–422. https://doi.org/10.1038/ejh…
Rębała, K., Mikulich, A.I., Tsybovsky, I.S., Siváková, D., Džupinková, Z., Szczerkowska-Dobosz, A., Szczerkowska, Z., 2007. Y-STR variation among Slavs: evidence for the Slavic homeland in the middle Dnieper basin. J. Hum. Genet. 52, 406–414. https://doi.org/10.1007/s10038-007-0125-6
Regueiro, M., Cadenas, A.M., Gayden, T., Underhill, P.A., Herrera, R.J., 2006. Iran: tricontinental nexus for Y-chromosome driven migration. Hum. Hered. 61, 132–143. https://doi.org/10.1159/000093774
Regueiro, M., Garcia-Bertrand, R., Fadhlaoui-Zid, K., Álvarez, J., Herrera, R.J., 2015. From Arabia to Iberia: A Y chromosome perspective. Gene 564, 141–152. https://doi.org/10.1016/j.gene.2015.02.042
Regueiro, M., Rivera, L., Damnjanovic, T., Lukovic, L., Milasin, J., Herrera, R.J., 2012. High levels of Paleolithic Y-chromosome lineages characterize Serbia. Gene 498, 59–67. https://doi.org/10.1016/j.gene.2012.01.030
Rocca, C.D., Cannone, F., D’Atanasio, E., Bonito, M., Anagnostou, P., Russo, G., Barni, F., Alladi, E., Destro-Bisol, G., Trombetta, B., Berti, A., Cruciani, F., 2020. Title: Ethnic fragmentation and degree of urbanization strongly affect the discrimination power of Y-STR haplotypes in central Sahel. Forensic Sci. Int. Genet. 102374. https://doi.org/10.1016/j.fsigen.2020.102374
Rodriguez-Flores, J.L., Fakhro, K., Agosto-Perez, F., Ramstetter, M.D., Arbiza, L., Vincent, T.L., Robay, A., Malek, J.A., Suhre, K., Chouchane, L., Badii, R., Al-Marri, A.A.-N., Khalil, C.A., Zirie, M., Jayyousi, A., Salit, J., Keinan, A., Clark, A.G., Crystal, R.G., Mezey, J.G., 2016. Indigenous Arabs are descendants of the earliest split from ancient Eurasian populations. Genome Res. https://d…
Rowold, D.J., Chennakrishnaiah, S., Gayden, T., Luis, J.R., Alfonso-Sanchez, M.A., Bukhari, A., Garcia-Bertrand, R., Herrera, R.J., 2020. The Y-chromosome of the Soliga, an ancient forest-dwelling tribe of South India. Gene X 5, 100026. https://doi.org/10.1016/j.gene.2019.100026
Šarac, J., Šarić, T., Auguštin, D.H., Novokmet, N., Vekarić, N., Mustać, M., Grahovac, B., Kapović, M., Nevajda, B., Glasnović, A., Missoni, S., Rootsi, S., Rudan, P., 2016. Genetic heritage of Croatians in the Southeastern European gene pool—Y chromosome analysis of the Croatian continental and Island population. Am. J. Hum. Biol. 28, 837–845. https://doi.org/10.1002/ajhb.22876
Sarno, S., Tofanelli, S., De Fanti, S., Quagliariello, A., Bortolini, E., Ferri, G., Anagnostou, P., Brisighelli, F., Capelli, C., Tagarelli, G., Sineo, L., Luiselli, D., Boattini, A., Pettener, D., 2016. Shared language, diverging genetic histories: high-resolution analysis of Y-chromosome variability in Calabrian and Sicilian Arbereshe. Eur. J. Hum. Genet. 24, 600–606. https://doi.org/10.1038/e…
Schaan, A.P., Gusmão, L., Jannuzzi, J., Modesto, A., Amador, M., Marques, D., Rabenhorst, S.H., Montenegro, R., Lopes, T., Yoshioka, F.K., Pinto, G., Santos, S., Costa, L., Silbiger, V., Ribeiro-dos-Santos, Â., 2020. New insights on intercontinental origins of paternal lineages in Northeast Brazil. BMC Evol. Biol. 20, 15. https://doi.org/10.1186/s12862-020-1579-9
Semino, O., Magri, C., Benuzzi, G., Lin, A.A., Al-Zahery, N., Battaglia, V., Maccioni, L., Triantaphyllidis, C., Shen, P., Oefner, P.J., Zhivotovsky, L.A., King, R., Torroni, A., Cavalli-Sforza, L.L., Underhill, P.A., Santachiara-Benerecetti, A.S., 2004. Origin, diffusion, and differentiation of Y-chromosome haplogroups E and J: inferences on the neolithization of Europe and later migratory event…
Semino, O., Santachiara-Benerecetti, A.S., Falaschi, F., Cavalli-Sforza, L.L., Underhill, P.A., 2002. Ethiopians and Khoisan share the deepest clades of the human Y-chromosome phylogeny. Am. J. Hum. Genet. 70, 265–268. https://doi.org/10.1086/338306
Sengupta, S., Zhivotovsky, L.A., King, R., Mehdi, S.Q., Edmonds, C.A., Chow, C.-E.T., Lin, A.A., Mitra, M., Sil, S.K., Ramesh, A., Usha Rani, M.V., Thakur, C.M., Cavalli-Sforza, L.L., Majumder, P.P., Underhill, P.A., 2006. Polarity and temporality of high-resolution Y-chromosome distributions in India identify both indigenous and exogenous expansions and reveal minor genetic influence of Central …
Shlush, L.I., Behar, D.M., Yudkovsky, G., Templeton, A., Hadid, Y., Basis, F., Hammer, M., Itzkovitz, S., Skorecki, K., 2008. The Druze: a population genetic refugium of the Near East. PloS One 3, e2105. https://doi.org/10.1371/journal.pone.0002105
Singh, S., Singh, Ashish, Rajkumar, R., Sampath Kumar, K., Kadarkarai Samy, S., Nizamuddin, S., Singh, Amita, Ahmed Sheikh, S., Peddada, V., Khanna, V., Veeraiah, P., Pandit, A., Chaubey, G., Singh, L., Thangaraj, K., 2016. Dissecting the influence of Neolithic demic diffusion on Indian Y-chromosome pool through J2-M172 haplogroup. Sci. Rep. 6, 19157. https://doi.org/10.1038/srep19157
Syama, A., Arun, V.S., ArunKumar, G., Subhadeepta, R., Friese, K., Pitchappan, R., Consortium, T.G., 2019. Origin and identity of the Brokpa of Dah-Hanu, Himalayas – an NRY-HG L1a2 (M357) legacy. Ann. Hum. Biol. 46, 562–573. https://doi.org/10.1080/03014460.2019.1694700
Tofanelli, S., Ferri, G., Bulayeva, K., Caciagli, L., Onofri, V., Taglioli, L., Bulayev, O., Boschi, I., Alù, M., Berti, A., Rapone, C., Beduschi, G., Luiselli, D., Cadenas, A.M., Awadelkarim, K.D., Mariani-Costantini, R., Elwali, N.E., Verginelli, F., Pilli, E., Herrera, R.J., Gusmão, L., Paoli, G., Capelli, C., 2009. J1-M267 Y lineage marks climate-driven pre-historical human displacements. Eur…
Triki‐Fendri, S., Sánchez‐Diz, P., Rey‐González, D., Ayadi, I., Carracedo, Á., Rebai, A., 2015. Paternal lineages in Libya inferred from Y-chromosome haplogroups. Am. J. Phys. Anthropol. 157, 242–251. https://doi.org/10.1002/ajpa.22705
Ullah, I., Olofsson, J.K., Margaryan, A., Ilardo, M., Ahmad, H., Sikora, M., Hansen, A.J., Nadeem, M.S., Fazal, N., Ali, M., Buchard, A., Hemphill, B.E., Willerslev, E., Allentoft, M.E., 2017. High Y-chromosomal differentiation among ethnic groups of Dir and Swat districts, Pakistan. Ann. Hum. Genet. 81, 234–248. https://doi.org/10.1111/ahg.12204
Underhill, P.A., Shen, P., Lin, A.A., Jin, L., Passarino, G., Yang, W.H., Kauffman, E., Bonné-Tamir, B., Bertranpetit, J., Francalacci, P., Ibrahim, M., Jenkins, T., Kidd, J.R., Mehdi, S.Q., Seielstad, M.T., Wells, R.S., Piazza, A., Davis, R.W., Feldman, M.W., Cavalli-Sforza, L.L., Oefner, P.J., 2000. Y chromosome sequence variation and the history of human populations. Nat. Genet. 26, 358–361. h…
Voskarides, K., Mazières, S., Hadjipanagi, D., Cristofaro, J.D., Ignatiou, A., Stefanou, C., King, R.J., Underhill, P.A., Chiaroni, J., Deltas, C., 2016. Y-chromosome phylogeographic analysis of the Greek-Cypriot population reveals elements consistent with Neolithic and Bronze Age settlements. Investig. Genet. 7, 1–14. https://doi.org/10.1186/s13323-016-0032-8
Yunusbayev, B., Metspalu, M., Järve, M., Kutuev, I., Rootsi, S., Metspalu, E., Behar, D.M., Varendi, K., Sahakyan, H., Khusainova, R., Yepiskoposyan, L., Khusnutdinova, E.K., Underhill, P.A., Kivisild, T., Villems, R., 2012. The Caucasus as an asymmetric semipermeable barrier to ancient human migrations. Mol. Biol. Evol. 29, 359–365. https://doi.org/10.1093/molbev/msr221
Zalloua, P.A., Platt, D.E., El Sibai, M., Khalife, J., Makhoul, N., Haber, M., Xue, Y., Izaabel, H., Bosch, E., Adams, S.M., Arroyo, E., López-Parra, A.M., Aler, M., Picornell, A., Ramon, M., Jobling, M.A., Comas, D., Bertranpetit, J., Wells, R.S., Tyler-Smith, C., 2008a. Identifying genetic traces of historical expansions: Phoenician footprints in the Mediterranean. Am. J. Hum. Genet. 83, 633–64…
Zalloua, P.A., Xue, Y., Khalife, J., Makhoul, N., Debiane, L., Platt, D.E., Royyuru, A.K., Herrera, R.J., Hernanz, D.F.S., Blue-Smith, J., Wells, R.S., Comas, D., Bertranpetit, J., Tyler-Smith, C., 2008b. Y-Chromosomal diversity in Lebanon is structured by recent historical events. Am. J. Hum. Genet. 82, 873–882. https://doi.org/10.1016/j.ajhg.2008.01.020
Zhabagin, M., Balanovska, E., Sabitov, Z., Kuznetsova, M., Agdzhoyan, A., Balaganskaya, O., Chukhryaeva, M., Markina, N., Romanov, A., Skhalyakho, R., Zaporozhchenko, V., Saroyants, L., Dalimova, D., Davletchurin, D., Turdikulova, S., Yusupov, Y., Tazhigulova, I., Akilzhanova, A., Tyler-Smith, C., Balanovsky, O., 2017. The connection of the genetic, cultural and geographic landscapes of Transoxia…
Zieger, M., Utz, S., 2020. The Y-chromosomal haplotype and haplogroup distribution of modern Switzerland still reflects the alpine divide as a geographical barrier for human migration. Forensic Sci. Int. Genet. 48, 102345. https://doi.org/10.1016/j.fsigen.2020.102345
Трофимова, Н.В., 2015. Изменчивость митохондриальной ДНК и Y-хромосомы в популяциях Волго-Уральского региона. Федеральное государственное бюджетное учреждение науки Институт биохимии и генетики Уфимского научного центра Российской академии наук, Уфа.

## Sheet: Supplementary Table S8
Supplementary Table S8. STR haplotypes.
Sample ID	Population	Region, Country	Other ID	Marker Info	Source	DYS19	DYS389I	DYS389II-I	DYS390	DYS391	DYS392	DYS393	DYS439	DYS388	DYS385a	DYS385b	DYS437	DYS438	DYS448	DYS456	DYS458	DYS635	DYSGATA H4	DYS481	DYS533	DYS549	DYS570	DYS576	DYS643	DYS461/A7.2	DYS426	DYS457
Abazine31	Abazins	Caucasus, Russia		M267, PF4644, Z2217, P58, Z1885, Z2320, Z1853, L862, Z2324, PF4881, Z2329, L858	This study, updated from Yunusbayev et al., 2012	14	13	16	23	10	11	12	11	16	13	18	14	10	19	16	16.2	20	11							10
Abazine74	Abazins	Caucasus, Russia		M267, PF4644, Z2217, P58, Z1885, Z2320, Z1853, L862, Z2324, PF4881, Z2329, L858	This study, updated from Yunusbayev et al., 2012	14	13	16	23	10	11	12	11	16	13	18	14	10	19	15	16.2	21	11							10
Abazine81	Abazins	Caucasus, Russia		M267, PF4644, Z2217, P58, Z1885, Z2320, Z1853, L862, Z2324, PF4881, Z2329, L858	This study, updated from Yunusbayev et al., 2012	14	13	16	23	10	11	12	11	16	13	19	14	10	19	16	16.2	20	11							10
Abazine96	Abazins	Caucasus, Russia		M267, PF4644, Z2217, Z18375	This study, updated from Yunusbayev et al., 2012	14	13	16	23	10	11	12	12	13	12	19	14	10	20	15	20.2	20	10							11
Abazine107	Abazins	Caucasus, Russia		M267, PF4644, Z2217, Z18375	This study, updated from Yunusbayev et al., 2012	14	14	16	23	10	11	12	12	13	12	18	14	10	22	15	18.2	22	11							11
[truncated: 2,389 more rows]
